# Supplementary material for: Synthesis, crystal structure and properties of poly[(μ-2-methyl­pyridine N-oxide-κ2 O:O)bis­(μ-thio­cyanato-κ2 N:S)cobalt(II)]
Source: Acta Crystallogr E Crystallogr Commun. 2024 Jan 1;80(Pt 1):67–71. doi: 10.1107/S2056989023010721 (PMC10833374; doi:10.1107/S2056989023010721)
Supplement: Supplementary file 1 [file e-80-00067-sup1.cif]

##############################################################################
#                                                                            #
# This CIF contains the data in a paper accepted for publication in          #
# Acta Crystallographica Section E. It conforms to the requirements of       #
# Notes for Authors for Acta Crystallographica Section E, and has been       #
# peer reviewed under the auspices of the IUCr Commission on Journals.       #
#                                                                            #
# Full details of the Crystallographic Information File format               #
# are given in the paper "The Crystallographic Information File (CIF):       #
# a New Standard Archive File for Crystallography" by S. R. Hall, F. H.      #
# Allen and I. D. Brown [Acta Cryst. (1991), A47, 655-685].                  #
#                                                                            #
# The current version of the core CIF dictionary is obtainable from          #
# ftp://ftp.iucr.org/pub/cif_core.dic.                                       #
#                                                                            #
# Software is freely available for graphical display of the structure(s)     #
# in this CIF. For information consult the CIF software page                 #
# http://www.iucr.org/resources/cif/software.                                #
#                                                                            #
# This file may be used for bona fide research purposes within the           #
# scientific community so long as proper attribution is given to the journal # 
# article from which it was obtained.                                        #
#                                                                            #
##############################################################################
data_I
_audit_creation_method
;
Olex2 1.3-ac4
(compiled 2020.03.28 svn.rd84adfe8 for Rigaku Oxford Diffraction, GUI svn.r6032)
;
_journal_date_recd_electronic     2023-12-06
_journal_date_accepted     2023-12-14
_journal_name_full     'Acta Crystallographica, Section E'
_journal_year     2024
_journal_volume     80
_journal_issue      1
_journal_page_first     67
_journal_page_last     71
_journal_paper_category     GM
_journal_paper_doi     10.1107/S2056989023010721
_journal_coeditor_code     PK2699
_publ_contact_author_name     'Christian N\"ather'
_publ_contact_author_address
;
Institut f\"ur Anorganische Chemie
Universit\"at Kiel
Max-Eyth-Strasse 2
24118 Kiel
;
_publ_contact_author_email     'cnaether@ac.uni-kiel.de'
_publ_contact_author_fax     ?
_publ_contact_author_phone     ?
_publ_section_title
;\
Synthesis, crystal structure and properties of poly[(\m-2-methylpyridine
<i>N</i>-oxide-\k^2^<i>O</i>:<i>O</i>)bis(\m-thiocyanato-\k^2^<i>N</i>:\
<i>S</i>)cobalt(II)]
;
loop_
    _publ_author_name
    _publ_author_footnote
    _publ_author_address
    'N\"ather, Christian' .
;
Institut f\"ur Anorganische Chemie
Universit\"at Kiel
Max-Eyth.-Strasse 2
24118 Kiel
Germany
;
    'Jess, Inke' .
;
Institut f\"ur Anorganische Chemie
Universit\"at Kiel
Max-Eyth.-Strasse 2
24118 Kiel
Germany
;
_publ_section_synopsis
;
In the crystal structure of the title compound, the cobalt cations are
octahedrally coordinated by two N- and two S-bonding thiocyanate anions as
well as two O-bonding 2-methylpyridine <i>N</i>-oxide coligands. The cations
are linked by pairs of anionic ligands into chains that are connected into
layers by two \m-1,1-bridging O atoms of the 2-methylpyridine <i>N</i>-oxide
coligands.
;
_chemical_name_systematic
;\
Poly[(\m-2-methylpyridine
<i>N</i>-oxide-\k^2^<i>O</i>:<i>O</i>)bis(\m-thiocyanato-\
\k^2^<i>N</i>:<i>S</i>)cobalt(II)]
;
_chemical_name_common     ?
_chemical_formula_moiety     'C8 H7 Co N3 O S2'
_chemical_formula_sum     'C8 H7 Co N3 O S2'
_chemical_formula_iupac     '[Co (N C S)2 (C6 H7 N1 O)]'
_chemical_formula_weight     284.22
_chemical_melting_point     ?
_space_group_crystal_system     monoclinic
_space_group_name_H-M_alt     'P 1 21/c 1'
_space_group_name_Hall     '-P 2ybc'
loop_
    _space_group_symop_operation_xyz
    'x, y, z'
    '-x, y+1/2, -z+1/2'
    '-x, -y, -z'
    'x, -y-1/2, z-1/2'
_cell_length_a     7.67386(11)
_cell_length_b     7.66462(9)
_cell_length_c     18.8755(2)
_cell_angle_alpha     90
_cell_angle_beta     97.4258(12)
_cell_angle_gamma     90
_cell_volume     1100.89(2)
_cell_formula_units_Z     4
_cell_measurement_reflns_used     12043
_cell_measurement_theta_min     4.7160
_cell_measurement_theta_max     78.2750
_cell_measurement_temperature     100.00(10)
_exptl_crystal_description     block
_exptl_crystal_colour     violet
_exptl_crystal_size_max     0.16
_exptl_crystal_size_mid     0.12
_exptl_crystal_size_min     0.10
_exptl_crystal_density_diffrn     1.715
_exptl_crystal_density_meas     ?
_exptl_crystal_density_method     ?
_exptl_crystal_F_000     572
_exptl_absorpt_coefficient_mu     15.583
_exptl_absorpt_correction_type     multi-scan
_exptl_absorpt_process_details
;
(CrysAlisPro; Rigaku OD, 2023)
;
_exptl_absorpt_correction_T_min     0.39243
_exptl_absorpt_correction_T_max     1.00000
_diffrn_ambient_temperature     100.00(10)
_diffrn_source     'micro-focus sealed X-ray tube'
_diffrn_radiation_type     'Cu K\a'
_diffrn_radiation_wavelength     1.54184
_diffrn_radiation_monochromator     mirror
_diffrn_measurement_device_type     'XtaLAB Synergy, Dualflex, HyPix'
_diffrn_measurement_device     'four-circle diffractometer'
_diffrn_measurement_method     '\w scans'
_diffrn_detector     'Hybrid Pixel Array Detector'
_diffrn_detector_area_resol_mean     10.0000
_diffrn_reflns_number     16436
_diffrn_reflns_av_R_equivalents     0.0227
_diffrn_reflns_av_unetI/netI     0.0103
_diffrn_reflns_theta_min     4.725
_diffrn_reflns_theta_max     79.143
_diffrn_reflns_theta_full     67.684
_diffrn_measured_fraction_theta_max     0.989
_diffrn_measured_fraction_theta_full     0.999
_diffrn_reflns_limit_h_min     -9
_diffrn_reflns_limit_h_max     7
_diffrn_reflns_limit_k_min     -9
_diffrn_reflns_limit_k_max     9
_diffrn_reflns_limit_l_min     -23
_diffrn_reflns_limit_l_max     23
_diffrn_radiation_probe     x-ray
_refine_special_details     ?
_reflns_number_total     2355
_reflns_number_gt     2337
_reflns_threshold_expression     'I > 2\s(I)'
_refine_ls_structure_factor_coef     Fsqd
_refine_ls_matrix_type     full
_refine_ls_R_factor_all     0.0290
_refine_ls_R_factor_gt     0.0287
_refine_ls_wR_factor_gt     0.0654
_refine_ls_wR_factor_ref     0.0655
_refine_ls_goodness_of_fit_ref     1.173
_refine_ls_restrained_S_all     1.158
_refine_ls_number_reflns     2355
_refine_ls_number_parameters     202
_refine_ls_number_restraints     108
_refine_ls_hydrogen_treatment     constr
_refine_ls_weighting_scheme     calc
_refine_ls_weighting_details
              'w=1/[\s^2^(Fo^2^)+(0.0149P)^2^+1.9175P] where P=(Fo^2^+2Fc^2^)/3'
_atom_sites_solution_hydrogens     geom
_atom_sites_solution_primary     ?
_atom_sites_solution_secondary     ?
_refine_ls_shift/su_max     0.001
_refine_ls_shift/su_mean     0.000
_refine_diff_density_max     0.372
_refine_diff_density_min     -0.478
_refine_ls_extinction_method
;
<i>SHELXL2016/6</i> (Sheldrick, 2015a)
;
_refine_ls_extinction_coef     0.00044(8)
_refine_ls_extinction_expression
                                  'Fc^*^=kFc[1+0.001xFc^2^\l^3^/sin(2\q)]^-1/4^'
loop_
    _atom_type_symbol
    _atom_type_description
    _atom_type_scat_dispersion_real
    _atom_type_scat_dispersion_imag
    _atom_type_scat_source
    'C' 'C' 0.0181 0.0091
                         'International Tables Vol C Tables 4.2.6.8 and 6.1.1.4'
    'H' 'H' 0.0000 0.0000
                         'International Tables Vol C Tables 4.2.6.8 and 6.1.1.4'
    'Co' 'Co' -2.3653 3.6143
                         'International Tables Vol C Tables 4.2.6.8 and 6.1.1.4'
    'N' 'N' 0.0311 0.0180
                         'International Tables Vol C Tables 4.2.6.8 and 6.1.1.4'
    'O' 'O' 0.0492 0.0322
                         'International Tables Vol C Tables 4.2.6.8 and 6.1.1.4'
    'S' 'S' 0.3331 0.5567
                         'International Tables Vol C Tables 4.2.6.8 and 6.1.1.4'
_computing_data_collection
;
CrysAlisPro 1.171.42.40a (Rigaku OD, 2023)
;
_computing_cell_refinement
;
CrysAlisPro 1.171.42.40a (Rigaku OD, 2023)
;
_computing_data_reduction
;
CrysAlisPro 1.171.42.40a (Rigaku OD, 2023)
;
_computing_structure_solution
;
<i>SHELXT2014/5</i> (Sheldrick, 2015b)
;
_computing_structure_refinement
;
<i>SHELXL2016/6</i> (Sheldrick, 2015a)
;
_computing_molecular_graphics
;
DIAMOND (Brandenburg & Putz, 1999)
;
_computing_publication_material
;
Publcif (Westrip, 2010)
;
loop_
    _atom_site_type_symbol
    _atom_site_label
    _atom_site_fract_x
    _atom_site_fract_y
    _atom_site_fract_z
    _atom_site_U_iso_or_equiv
    _atom_site_adp_type
    _atom_site_calc_flag
    _atom_site_occupancy
    _atom_site_disorder_assembly
    _atom_site_disorder_group
    Co Co1 0.34308(4) 0.65702(5) 0.50034(2) 0.01618(11) Uani d 1 . .
    N N1 0.4776(3) 0.8322(3) 0.44534(11) 0.0208(4) Uani d 1 . .
    C C1 0.5616(3) 0.9467(3) 0.42847(12) 0.0178(4) Uani d 1 . .
    S S1 0.68342(7) 1.10993(7) 0.40518(3) 0.02297(14) Uani d 1 . .
    N N2 0.1858(2) 0.5034(3) 0.55502(11) 0.0197(4) Uani d 1 . .
    C C2 0.0761(3) 0.4137(3) 0.57123(12) 0.0173(4) Uani d 1 . .
    S S2 -0.07968(7) 0.28422(7) 0.59360(3) 0.02083(14) Uani d 1 . .
    O O11 0.4258(2) 0.4442(2) 0.44114(9) 0.0216(3) Uani d 1 . .
    N N11 0.3245(4) 0.3636(4) 0.38733(13) 0.0169(5) Uani d 0.841(4) A 1
    C C11 0.3369(3) 0.4046(4) 0.31808(14) 0.0191(5) Uani d 0.841(4) A 1
    C C12 0.2263(4) 0.3189(4) 0.26500(18) 0.0216(6) Uani d 0.841(4) A 1
    H H12 0.230783 0.346504 0.216205 0.026 Uiso calc 0.841(4) A 1
    C C13 0.1095(4) 0.1932(4) 0.28298(16) 0.0233(6) Uani d 0.841(4) A 1
    H H13 0.034696 0.134137 0.246672 0.028 Uiso calc 0.841(4) A 1
    C C14 0.1026(4) 0.1545(4) 0.35428(15) 0.0210(5) Uani d 0.841(4) A 1
    H H14 0.023386 0.068607 0.367329 0.025 Uiso calc 0.841(4) A 1
    C C15 0.2116(4) 0.2416(4) 0.40574(16) 0.0182(5) Uani d 0.841(4) A 1
    H H15 0.207596 0.216017 0.454751 0.022 Uiso calc 0.841(4) A 1
    C C16 0.4679(4) 0.5389(4) 0.30386(18) 0.0292(7) Uani d 0.841(4) A 1
    H H16A 0.440560 0.649386 0.326122 0.044 Uiso calc 0.841(4) A 1
    H H16B 0.463728 0.555500 0.252188 0.044 Uiso calc 0.841(4) A 1
    H H16C 0.585805 0.500344 0.323906 0.044 Uiso calc 0.841(4) A 1
    N N11' 0.3614(17) 0.3997(17) 0.3791(6) 0.012(2) Uani d 0.159(4) A 2
    C C11' 0.2342(16) 0.2832(16) 0.3592(6) 0.016(2) Uani d 0.159(4) A 2
    C C12' 0.1856(19) 0.2643(19) 0.2851(7) 0.018(3) Uani d 0.159(4) A 2
    H H12' 0.095521 0.184123 0.267840 0.021 Uiso calc 0.159(4) A 2
    C C13' 0.2677(19) 0.361(2) 0.2368(8) 0.024(2) Uani d 0.159(4) A 2
    H H13' 0.233256 0.348303 0.186914 0.029 Uiso calc 0.159(4) A 2
    C C14' 0.4001(18) 0.4778(18) 0.2616(7) 0.022(2) Uani d 0.159(4) A 2
    H H14' 0.457737 0.544852 0.229290 0.026 Uiso calc 0.159(4) A 2
    C C15' 0.4451(18) 0.4935(19) 0.3330(7) 0.021(2) Uani d 0.159(4) A 2
    H H15' 0.536599 0.571321 0.350960 0.025 Uiso calc 0.159(4) A 2
    C C16' 0.157(2) 0.1870(19) 0.4155(8) 0.018(3) Uani d 0.159(4) A 2
    H H16D 0.066740 0.106925 0.393423 0.027 Uiso calc 0.159(4) A 2
    H H16E 0.249770 0.120445 0.444436 0.027 Uiso calc 0.159(4) A 2
    H H16F 0.104815 0.269982 0.446106 0.027 Uiso calc 0.159(4) A 2
loop_
    _atom_site_aniso_label
    _atom_site_aniso_U_11
    _atom_site_aniso_U_22
    _atom_site_aniso_U_33
    _atom_site_aniso_U_12
    _atom_site_aniso_U_13
    _atom_site_aniso_U_23
    Co1 0.01039(17) 0.01187(18) 0.0253(2) -0.00181(13) -0.00148(13) 0.00080(14)
    N1 0.0176(9) 0.0175(10) 0.0271(10) -0.0046(8) 0.0021(8) -0.0025(8)
    C1 0.0133(10) 0.0160(11) 0.0233(11) 0.0019(9) -0.0001(8) -0.0030(9)
    S1 0.0194(3) 0.0162(3) 0.0350(3) -0.0040(2) 0.0102(2) -0.0005(2)
    N2 0.0141(9) 0.0164(9) 0.0272(10) -0.0039(7) -0.0029(7) 0.0035(8)
    C2 0.0148(10) 0.0139(10) 0.0214(11) 0.0020(8) -0.0041(8) 0.0020(8)
    S2 0.0137(2) 0.0181(3) 0.0295(3) -0.0029(2) -0.0020(2) 0.0083(2)
    O11 0.0142(7) 0.0193(8) 0.0286(9) 0.0002(6) -0.0078(6) -0.0075(7)
    N11 0.0143(11) 0.0141(11) 0.0215(8) 0.0003(8) -0.0010(6) -0.0005(6)
    C11 0.0174(9) 0.0171(10) 0.0218(8) -0.0020(8) -0.0008(6) -0.0001(6)
    C12 0.0192(10) 0.0194(11) 0.0247(9) -0.0016(9) -0.0025(8) -0.0021(8)
    C13 0.0198(11) 0.0204(12) 0.0285(9) -0.0022(9) -0.0022(7) -0.0010(7)
    C14 0.0169(10) 0.0162(11) 0.0287(9) 0.0004(8) -0.0018(6) -0.0011(7)
    C15 0.0141(9) 0.0138(10) 0.0260(9) 0.0009(8) 0.0001(7) 0.0003(7)
    C16 0.0287(12) 0.0295(13) 0.0283(15) -0.0132(11) 0.0000(11) 0.0021(11)
    N11' 0.007(4) 0.004(4) 0.024(3) 0.003(3) -0.001(2) 0.003(2)
    C11' 0.011(4) 0.009(4) 0.027(3) -0.001(3) -0.001(2) 0.001(2)
    C12' 0.013(5) 0.013(5) 0.026(3) -0.008(4) 0.000(2) 0.002(2)
    C13' 0.020(4) 0.022(5) 0.031(3) -0.012(3) 0.002(3) 0.006(3)
    C14' 0.018(4) 0.018(5) 0.029(3) -0.009(3) 0.001(3) 0.008(3)
    C15' 0.016(4) 0.017(5) 0.029(3) -0.004(4) 0.001(2) 0.007(3)
    C16' 0.014(5) 0.011(5) 0.029(3) -0.001(4) 0.001(3) 0.003(3)
_geom_special_details
;
 All esds (except the esd in the dihedral angle between two l.s. planes)
 are estimated using the full covariance matrix.  The cell esds are taken
 into account individually in the estimation of esds in distances, angles
 and torsion angles; correlations between esds in cell parameters are only
 used when they are defined by crystal symmetry.  An approximate (isotropic)
 treatment of cell esds is used for estimating esds involving l.s. planes.
;
loop_
    _geom_bond_atom_site_label_1
    _geom_bond_atom_site_label_2
    _geom_bond_site_symmetry_2
    _geom_bond_distance
    _geom_bond_publ_flag
    Co1 N1 . 2.055(2) ?
    Co1 S1 3_676 2.5507(7) ?
    Co1 N2 . 2.057(2) ?
    Co1 S2 3_566 2.5507(6) ?
    Co1 O11 3_666 2.1126(16) ?
    Co1 O11 . 2.1200(17) ?
    N1 C1 . 1.158(3) ?
    C1 S1 . 1.654(2) ?
    N2 C2 . 1.158(3) ?
    C2 S2 . 1.650(2) ?
    O11 N11 . 1.346(3) ?
    O11 N11' . 1.258(11) ?
    N11 C11 . 1.359(4) ?
    N11 C15 . 1.351(4) ?
    C11 C12 . 1.391(4) ?
    C11 C16 . 1.488(4) ?
    C12 H12 . 0.9500 ?
    C12 C13 . 1.387(5) ?
    C13 H13 . 0.9500 ?
    C13 C14 . 1.386(4) ?
    C14 H14 . 0.9500 ?
    C14 C15 . 1.371(4) ?
    C15 H15 . 0.9500 ?
    C16 H16A . 0.9800 ?
    C16 H16B . 0.9800 ?
    C16 H16C . 0.9800 ?
    N11' C11' . 1.340(13) ?
    N11' C15' . 1.354(14) ?
    C11' C12' . 1.408(14) ?
    C11' C16' . 1.478(14) ?
    C12' H12' . 0.9500 ?
    C12' C13' . 1.389(14) ?
    C13' H13' . 0.9500 ?
    C13' C14' . 1.387(14) ?
    C14' H14' . 0.9500 ?
    C14' C15' . 1.351(15) ?
    C15' H15' . 0.9500 ?
    C16' H16D . 0.9800 ?
    C16' H16E . 0.9800 ?
    C16' H16F . 0.9800 ?
loop_
    _geom_angle_atom_site_label_1
    _geom_angle_atom_site_label_2
    _geom_angle_atom_site_label_3
    _geom_angle_site_symmetry_1
    _geom_angle_site_symmetry_3
    _geom_angle
    _geom_angle_publ_flag
    N1 Co1 S1 . 3_676 89.21(6) ?
    N1 Co1 N2 . . 173.32(8) ?
    N1 Co1 S2 . 3_566 86.46(6) ?
    N1 Co1 O11 . 3_666 93.52(7) ?
    N1 Co1 O11 . . 91.85(7) ?
    S1 Co1 S2 3_676 3_566 103.58(2) ?
    N2 Co1 S1 . 3_676 86.86(6) ?
    N2 Co1 S2 . 3_566 89.22(5) ?
    N2 Co1 O11 . . 93.38(7) ?
    N2 Co1 O11 . 3_666 91.99(7) ?
    O11 Co1 S1 3_666 3_676 91.66(5) ?
    O11 Co1 S1 . 3_676 164.49(5) ?
    O11 Co1 S2 . 3_566 91.93(4) ?
    O11 Co1 S2 3_666 3_566 164.76(5) ?
    O11 Co1 O11 3_666 . 72.83(7) ?
    C1 N1 Co1 . . 165.51(19) ?
    N1 C1 S1 . . 179.3(2) ?
    C1 S1 Co1 . 3_676 104.18(8) ?
    C2 N2 Co1 . . 165.02(18) ?
    N2 C2 S2 . . 179.3(2) ?
    C2 S2 Co1 . 3_566 104.54(8) ?
    Co1 O11 Co1 3_666 . 107.17(7) ?
    N11 O11 Co1 . . 124.58(16) ?
    N11 O11 Co1 . 3_666 126.14(16) ?
    N11' O11 Co1 . . 126.2(7) ?
    O11 N11 C11 . . 120.9(2) ?
    O11 N11 C15 . . 116.8(2) ?
    C15 N11 C11 . . 122.3(3) ?
    N11 C11 C12 . . 118.1(3) ?
    N11 C11 C16 . . 117.8(2) ?
    C12 C11 C16 . . 124.1(3) ?
    C11 C12 H12 . . 119.8 ?
    C13 C12 C11 . . 120.3(3) ?
    C13 C12 H12 . . 119.8 ?
    C12 C13 H13 . . 120.2 ?
    C14 C13 C12 . . 119.5(3) ?
    C14 C13 H13 . . 120.2 ?
    C13 C14 H14 . . 120.4 ?
    C15 C14 C13 . . 119.2(3) ?
    C15 C14 H14 . . 120.4 ?
    N11 C15 C14 . . 120.5(3) ?
    N11 C15 H15 . . 119.7 ?
    C14 C15 H15 . . 119.7 ?
    C11 C16 H16A . . 109.5 ?
    C11 C16 H16B . . 109.5 ?
    C11 C16 H16C . . 109.5 ?
    H16A C16 H16B . . 109.5 ?
    H16A C16 H16C . . 109.5 ?
    H16B C16 H16C . . 109.5 ?
    O11 N11' C11' . . 128.8(10) ?
    O11 N11' C15' . . 107.0(9) ?
    C11' N11' C15' . . 124.2(11) ?
    N11' C11' C12' . . 115.9(11) ?
    N11' C11' C16' . . 118.3(11) ?
    C12' C11' C16' . . 125.8(11) ?
    C11' C12' H12' . . 119.6 ?
    C13' C12' C11' . . 120.8(13) ?
    C13' C12' H12' . . 119.6 ?
    C12' C13' H13' . . 120.1 ?
    C14' C13' C12' . . 119.8(13) ?
    C14' C13' H13' . . 120.1 ?
    C13' C14' H14' . . 120.8 ?
    C15' C14' C13' . . 118.4(12) ?
    C15' C14' H14' . . 120.8 ?
    N11' C15' H15' . . 119.6 ?
    C14' C15' N11' . . 120.8(12) ?
    C14' C15' H15' . . 119.6 ?
    C11' C16' H16D . . 109.5 ?
    C11' C16' H16E . . 109.5 ?
    C11' C16' H16F . . 109.5 ?
    H16D C16' H16E . . 109.5 ?
    H16D C16' H16F . . 109.5 ?
    H16E C16' H16F . . 109.5 ?
loop_
    _geom_torsion_atom_site_label_1
    _geom_torsion_atom_site_label_2
    _geom_torsion_atom_site_label_3
    _geom_torsion_atom_site_label_4
    _geom_torsion_site_symmetry_1
    _geom_torsion_site_symmetry_2
    _geom_torsion_site_symmetry_3
    _geom_torsion_site_symmetry_4
    _geom_torsion
    _geom_torsion_publ_flag
    Co1 O11 N11 C11 . . . . 98.2(3) ?
    Co1 O11 N11 C11 3_666 . . . -100.5(3) ?
    Co1 O11 N11 C15 . . . . -81.8(3) ?
    Co1 O11 N11 C15 3_666 . . . 79.5(3) ?
    Co1 O11 N11' C11' 3_666 . . . 95.9(16) ?
    Co1 O11 N11' C11' . . . . -93.1(16) ?
    Co1 O11 N11' C15' 3_666 . . . -84.3(12) ?
    Co1 O11 N11' C15' . . . . 86.8(12) ?
    O11 N11 C11 C12 . . . . -178.8(3) ?
    O11 N11 C11 C16 . . . . 1.0(4) ?
    O11 N11 C15 C14 . . . . 179.4(2) ?
    O11 N11' C11' C12' . . . . 178.2(13) ?
    O11 N11' C11' C16' . . . . -2(2) ?
    O11 N11' C15' C14' . . . . -177.9(13) ?
    N11 C11 C12 C13 . . . . -1.1(4) ?
    C11 N11 C15 C14 . . . . -0.6(5) ?
    C11 C12 C13 C14 . . . . 0.5(4) ?
    C12 C13 C14 C15 . . . . 0.1(4) ?
    C13 C14 C15 N11 . . . . -0.1(4) ?
    C15 N11 C11 C12 . . . . 1.2(5) ?
    C15 N11 C11 C16 . . . . -179.0(3) ?
    C16 C11 C12 C13 . . . . 179.0(3) ?
    N11' C11' C12' C13' . . . . 0(2) ?
    C11' N11' C15' C14' . . . . 2(3) ?
    C11' C12' C13' C14' . . . . 0(2) ?
    C12' C13' C14' C15' . . . . 0(2) ?
    C13' C14' C15' N11' . . . . -1(2) ?
    C15' N11' C11' C12' . . . . -2(2) ?
    C15' N11' C11' C16' . . . . 178.5(16) ?
    C16' C11' C12' C13' . . . . -179.7(15) ?
loop_
    _geom_hbond_atom_site_label_D
    _geom_hbond_atom_site_label_H
    _geom_hbond_atom_site_label_A
    _geom_hbond_site_symmetry_A
    _geom_hbond_distance_DH
    _geom_hbond_distance_HA
    _geom_hbond_distance_DA
    _geom_hbond_angle_DHA
    C14 H14 S1 1_445 0.95 2.81 3.491(3) 129.4
    C14 H14 S2 3_556 0.95 2.82 3.514(3) 130.6
    C16 H16A N1 . 0.98 2.63 3.484(4) 145.1
_shelx_space_group_comment
;
The symmetry employed for this shelxl refinement is uniquely defined
by the following loop, which should always be used as a source of
symmetry information in preference to the above space-group names.
They are only intended as comments.
;
_shelx_estimated_absorpt_T_min     ?
_shelx_estimated_absorpt_T_max     ?
_shelx_hkl_file
;
   0   0   1 69.1100 26.3431  14
   0   0  -1 50.1624 26.3902  12
   0   0  -2 704216. 6364.33  12
   0   0   2 704611. 6343.11  14
   0   0  -3 38.5361 77.3184  12
   0   0   3 149.515 75.8305  14
   0   0   4 4935.00 126.477  60
   0   0   4 4633.44 211.924  14
   0   0   5 87.0894 63.1951  60
   0   0  -5 120.897 131.503  12
   0   0   6 247713. 2360.24  60
   0   0  -6 246541. 2690.21  12
   0   0   7 242.606 180.904  54
   0   0  -7 85.3675 181.273  13
   0   0  -7 60.2980 148.647  12
   0   0   8 5839.34 367.693  54
   0   0  -8 8490.37 426.167  13
   0   0   9 104.899 231.864  54
   0   0  -9 86.1810 221.087  13
   0   0  10 257760. 3207.00  54
   0   0 -10 271735. 3284.53  13
   0   0  11 426.732 166.154  74
   0   0 -11 327.634 136.271  75
   0   0  11 190.504 273.351  54
   0   0 -11 214.378 142.475  69
   0   0 -11 244.543 134.923  65
   0   0  11 250.158 168.964  64
   0   0  11 315.148 177.021  29
   0   0  11 182.156 144.731  22
   0   0 -11 446.977 293.790  13
   0   0  12 205106. 2088.27  29
   0   0 -12 208750. 2064.36  65
   0   0  12 197430. 2170.46  64
   0   0  12 201261. 2047.17   3
   0   0  12 198473. 2057.24  22
   0   0 -12 206034. 2067.51  75
   0   0  12 214012. 2124.52  74
   0   0  12 198599. 2027.57  71
   0   0 -12 208111. 2071.86  69
   0   0 -13 224.065 178.654  75
   0   0  13 326.024 190.013  22
   0   0  13 198.256 166.068  71
   0   0 -13 119.691 173.328  69
   0   0 -13 135.411 162.151  66
   0   0 -13 200.695 182.248  65
   0   0  13 80.9192 205.104  64
   0   0  13 183.482 219.530  29
   0   0  13 135.810 206.439  74
   0   0  13-41.0720 201.130   3
   0   0  14 41018.1 668.794  29
   0   0 -14 39703.7 643.551  66
   0   0  14 41483.0 722.599  64
   0   0 -14 39819.5 649.374  65
   0   0  14 39453.8 641.843   3
   0   0  14 38909.4 649.210  22
   0   0  14 38506.7 680.241  74
   0   0 -14 39834.6 656.241  75
   0   0 -14 39786.6 645.123  69
   0   0  15 167.299 246.503   3
   0   0 -15 55.7070 218.891  69
   0   0 -15 134.049 205.612  66
   0   0 -15 264.228 223.392  65
   0   0  15 21.8910 248.013  64
   0   0  15 135.357 215.077  22
   0   0  15 118.215 264.105  29
   0   0  15 248.542 250.698  74
   0   0 -15 62.2595 229.823  75
   0   0  16 8871.27 389.483  29
   0   0 -16 8494.90 355.163  65
   0   0  16 7846.93 399.551  64
   0   0  16 8491.97 224.052   5
   0   0  16 8050.62 365.268   3
   0   0  16 8788.21 353.926  22
   0   0 -16 8168.87 350.825  69
   0   0 -16 8151.15 362.058  75
   0   0  16 7110.85 388.557  74
   0   0 -17 110.414 243.955  69
   0   0 -17 178.849 254.040  65
   0   0  17-75.6571 274.994  64
   0   0  17 13.1205 267.493   3
   0   0  17-11.1306 161.050   5
   0   0  17 288.437 266.937  74
   0   0  17 370.715 292.314  29
   0   0 -17 8.49088 246.293  75
   0   0  18 26309.5 639.053  64
   0   0 -18 29204.6 593.409  65
   0   0 -18 28027.8 569.688  69
   0   0  18 27596.0 627.810  74
   0   0 -18 28555.9 593.833  75
   0   0  18 30660.9 594.289   3
   0   0  18 31103.1 406.961   5
   0   0  18 31817.8 621.252  29
   0   0  19-30.7265 160.081   5
   0   0  19 147.113 252.380   3
   0   0 -19 148.850 212.970  69
   0   0 -19 184.401 227.340  65
   0   0  19-62.0264 248.127  64
   0   0  19 116.551 259.040  74
   0   0  19 376.985 276.579  29
   0   0 -19 94.4650 242.847  75
   0   0  20 72217.5 753.987   5
   0   0 -20 72677.7 781.596  36
   0   0 -20 72966.2 780.058  34
   0   0  21 285.394 122.928   5
   0   0  21 95.4432 145.324  45
   0   0  22 40537.2 426.207   5
   0   0  22 39489.2 424.636  45
   0   0  23 2.83676 73.8399  45
   0  -1   0 47.9824 42.1849  15
   0  -1   0 59.4506 44.6730  57
   0  -1   1 210609. 1935.65   9
   0  -1  -1 204641. 1940.18  57
   0   1  -2 30443.0 343.454  58
   0  -1   2 31383.2 392.955  59
   0  -1   2 32982.5 455.535   9
   0   1   2 30952.9 464.585   8
   0  -1  -2 32334.0 428.771  53
   0   1  -2 32661.0 468.638  55
   0  -1   3 54279.2 653.732  59
   0   1  -3 55952.2 750.226  55
   0  -1  -3 55259.0 721.647  56
   0  -1   3 57415.1 741.063   9
   0   1   3 55054.5 754.958   8
   0   1  -3 56551.0 739.654  13
   0  -1  -4 62983.2 850.718  56
   0  -1   4 64887.0 867.366  54
   0   1  -4 61447.9 854.975  13
   0   1   4 61300.2 878.886  14
   0   1   4 59367.2 882.783   8
   0  -1  -5 199815. 2147.97  56
   0  -1   5 203324. 2180.56  54
   0   1   5 197944. 2200.81  14
   0  -1  -5 187226. 2176.90  12
   0   1  -5 192639. 2172.77  13
   0  -1   6 7483.62 328.472  54
   0  -1  -6 7071.99 333.056  12
   0   1   6 6929.15 328.832  14
   0   1  -6 6737.50 323.185  13
   0  -1   7 13877.4 475.198  54
   0  -1  -7 14033.4 494.973  12
   0   1   7 14102.1 485.626  14
   0   1  -7 13650.4 489.634  13
   0  -1   8 1727.78 254.331  54
   0   1   8 1795.26 265.228  14
   0   1  -8 1711.55 271.941  13
   0  -1  -8 1890.79 255.772  12
   0   1   9 1493.88 285.223  54
   0  -1   9 1623.84 286.191  54
   0  -1  -9 3044.09 297.741  12
   0   1  -9 2849.78 333.368  13
   0   1   9 1862.66 298.453  14
   0  -1  10 31445.5 883.227  54
   0   1  10 34371.3 898.186  54
   0  -1 -10 34751.6 858.271  12
   0   1 -10 31565.0 929.612  13
   0   1  10 34308.4 912.126  14
   0   1 -11 5856.35 228.611  75
   0   1  11 7569.44 285.648  74
   0  -1 -11 5444.31 229.712  75
   0  -1  11 6358.15 259.975  74
   0   1  11 6875.19 475.591  54
   0  -1  11 6280.53 259.812  73
   0   1  11 6438.17 233.677  71
   0   1 -11 5905.69 231.246  69
   0  -1 -11 5732.89 235.375  69
   0   1 -11 6551.43 228.961  67
   0  -1  11 7210.50 281.052  64
   0   1 -11 6312.95 229.614  65
   0  -1 -11 5799.94 218.864  65
   0   1  11 7217.84 308.478  64
   0  -1 -11 6133.15 237.184  66
   0   1  11 6275.21 245.404  23
   0   1  11 6411.84 231.313  22
   0   1  11 6814.38 293.942  29
   0  -1 -11 6251.85 429.208  12
   0   1 -11 6619.41 511.300  13
   0  -1 -11 5465.92 472.280  13
   0   1 -12 108.650 150.326  75
   0  -1 -12 111.089 164.318  75
   0   1  12 62.5587 171.041  22
   0   1  12 195.202 164.825  71
   0   1 -12 139.357 151.209  69
   0   1 -12 97.7846 157.742  67
   0  -1 -12 198.218 174.233  69
   0  -1 -12 241.260 150.014  65
   0  -1 -12 121.791 157.272  66
   0   1 -12 154.692 166.843  65
   0   1  12 168.885 212.765  64
   0  -1  12 230.365 193.079  64
   0   1  12 92.1426 178.424   3
   0  -1  12 51.9438 177.332   3
   0   1  12 189.191 206.145  74
   0  -1  12 117.100 183.701  74
   0  -1  12 236.776 170.626  73
   0   1  12 184.519 219.524  29
   0  -1  13 2999.97 249.389  74
   0  -1 -13 2230.22 226.489  75
   0   1 -13 2383.48 220.776  75
   0   1  13 2756.69 272.116  74
   0   1  13 3599.95 243.011  22
   0   1  13 2895.61 220.459  71
   0  -1 -13 2582.16 228.995  69
   0   1 -13 2532.21 222.870  69
   0   1 -13 2386.98 214.057  67
   0  -1 -13 2299.70 223.347  66
   0  -1 -13 2228.17 206.144  65
   0   1  13 2743.84 289.099  64
   0   1 -13 2464.72 228.765  65
   0  -1  13 3078.82 266.194  64
   0  -1  13 2902.55 231.500  73
   0  -1  13 2977.23 259.741  29
   0   1  13 3030.53 282.591  29
   0   1  13 3101.96 235.692   3
   0  -1  13 2954.96 243.135   3
   0   1 -14 426.696 196.721  75
   0  -1 -14 270.249 205.847  75
   0   1  14 581.846 222.877  22
   0   1  14 311.275 190.648  71
   0  -1 -14 261.929 214.827  69
   0   1 -14 360.073 192.619  69
   0   1 -14 315.975 181.762  67
   0  -1 -14 240.582 189.630  65
   0  -1 -14 268.877 204.660  66
   0   1 -14 334.069 201.139  65
   0   1  14 236.225 246.071  64
   0  -1  14 627.932 242.770  64
   0   1  14 543.714 269.917  29
   0  -1  14 408.033 252.452  29
   0  -1  14 436.125 231.922  74
   0   1  14 290.609 251.326  74
   0  -1  14 427.034 227.120   3
   0   1  14 312.277 230.199   3
   0  -1  15 40622.6 702.293  29
   0   1  15 43704.5 730.835  29
   0   1  15 41460.4 485.466   5
   0  -1  15 39425.7 481.386   5
   0  -1  15 39943.1 671.533   3
   0   1  15 41729.1 678.838   3
   0  -1  15 41417.3 755.342  64
   0   1 -15 42035.8 699.410  65
   0  -1 -15 41821.6 679.579  66
   0  -1 -15 41049.6 675.360  65
   0   1  15 42154.9 782.065  64
   0   1  15 41622.0 688.699  22
   0  -1 -15 40958.1 704.615  69
   0   1 -15 39706.9 673.555  69
   0   1 -15 40452.2 678.802  75
   0  -1  15 42158.7 711.164  74
   0  -1 -15 41099.5 703.533  75
   0   1  15 40792.3 754.184  74
   0   1  16 2059.84 323.699  29
   0  -1  16 2161.00 304.183  29
   0   1  16 1709.48 167.727   5
   0  -1  16 1776.22 164.475   5
   0  -1  16 2027.24 287.520   3
   0   1  16 1757.88 283.570   3
   0  -1  16 1652.86 300.089  64
   0   1 -16 2138.92 264.465  65
   0   1  16 1417.67 304.611  64
   0  -1 -16 1405.11 244.191  66
   0  -1 -16 1497.26 254.902  65
   0  -1  16 1804.30 296.290  21
   0   1  16 1475.41 263.045  22
   0   1  16 1747.94 288.506  21
   0   1 -16 1556.97 244.987  69
   0  -1 -16 1618.97 271.232  69
   0  -1 -16 1646.15 278.853  75
   0  -1  16 1913.87 275.401  74
   0   1 -16 1793.73 267.378  75
   0   1  16 1509.66 302.453  74
   0  -1  17 57009.2 884.648  29
   0   1  17 59406.0 893.723  29
   0  -1 -17 50929.6 827.566  66
   0  -1  17 62378.2 938.261  64
   0   1 -17 58988.9 880.948  65
   0   1  17 56216.7 935.635  64
   0   1  17 57873.7 643.244   5
   0   1  17 59100.1 859.665   3
   0  -1  17 59817.1 649.474   5
   0  -1  17 60005.3 869.787   3
   0  -1  17 59781.5 875.916  21
   0   1  17 58557.0 873.986  22
   0   1  17 58162.9 861.610  21
   0  -1  17 57839.1 891.110  74
   0   1  17 56479.5 923.931  74
   0   1 -17 59623.0 874.563  75
   0  -1 -17 59563.7 903.563  75
   0  -1 -17 56688.7 876.998  69
   0   1 -17 56987.1 845.556  69
   0  -1  18 249.616 263.956  74
   0   1  18 232.853 275.314  74
   0  -1  18 255.825 160.857   5
   0   1  18 170.876 159.538   5
   0  -1  18 158.468 257.006   3
   0   1  18 406.285 259.134   3
   0   1 -18 382.767 227.416  69
   0  -1 -18 410.223 234.031  69
   0   1 -18 327.487 253.126  65
   0  -1  18 394.838 271.353  64
   0   1  18 515.586 251.813  22
   0  -1  18 344.623 269.605  21
   0   1  18 296.661 270.341  21
   0   1 -18 395.249 237.138  75
   0  -1 -18 252.557 254.116  75
   0  -1  18 503.115 290.073  29
   0   1  18 352.203 292.340  29
   0  -1 -19 4771.11 301.440  69
   0   1 -19 5964.65 225.523  34
   0   1  19 4938.87 327.754  29
   0  -1  19 5217.16 327.517  29
   0   1 -19 5761.52 314.782  65
   0  -1  19 5056.23 327.721  64
   0   1  19 5404.51 310.898  21
   0   1  19 5629.75 312.224  22
   0  -1  19 5558.83 318.550  21
   0   1  19 5085.37 215.902  45
   0  -1  19 5779.23 217.191  45
   0   1 -19 5745.33 225.753  36
   0  -1 -19 5402.06 324.110  75
   0  -1  19 4911.09 314.998  74
   0   1 -19 5844.98 300.544  75
   0   1  19 4669.24 332.961  74
   0   1  19 5296.11 189.579   5
   0  -1  19 5600.99 195.723   5
   0  -1  19 5703.68 313.604   3
   0   1  19 5275.44 304.502   3
   0   1  20 315.158 137.035   5
   0  -1  20 340.535 140.329   5
   0   1  20 311.232 171.145  45
   0  -1  20 494.029 166.716  45
   0   1 -20 310.442 159.499  36
   0   1 -20 263.506 161.979  34
   0   1  21 1676.31 126.908   5
   0  -1  21 2032.20 129.752   5
   0  -1  21 1955.95 152.501  45
   0   1  21 1436.91 149.832  45
   0   1 -21 1729.81 149.005  36
   0   1 -21 1719.94 149.471  34
   0   1  22 185.328 94.2150   5
   0  -1  22 213.602 90.0260   5
   0   1 -22 158.705 106.555  36
   0  -1  22 301.747 109.954  45
   0   1  22 184.164 108.788  45
   0   1 -22 156.900 105.416  34
   0  -1  23 413.224 80.0427  45
   0   1 -23 307.621 69.3606  36
   0   1 -23 268.365 69.2369  34
   0  -1 -23 292.711 82.0062  77
   0  -2   0 58974.1 767.769  57
   0   2   0 57980.9 807.486  11
   0  -2   0 58773.1 736.026  15
   0   2   0 57212.6 793.445  10
   0  -2  -1 15733.8 320.624  53
   0  -2  -1 15812.0 344.775  57
   0   2  -1 16089.8 364.958  10
   0  -2   1 15951.7 331.369  15
   0  -2  -1 16552.7 320.665  15
   0   2   1 15640.5 372.673  11
   0   2   2 7406.16 146.014   1
   0   2  -2 7111.64 124.168  58
   0  -2   2 7470.02 208.797  59
   0   2   2 7718.63 278.641  11
   0  -2   2 7562.53 239.642   9
   0   2  -2 7481.68 261.290  10
   0  -2  -2 7389.69 243.964  57
   0  -2  -2 7313.00 222.872  53
   0   2  -3 47049.2 508.714  58
   0  -2   3 47909.1 639.363  59
   0  -2   3 49913.7 725.321   9
   0   2   3 47660.8 752.435   8
   0  -2  -3 48623.7 730.520  57
   0  -2  -3 48515.1 689.097  53
   0  -2   4 1808.19 134.583  59
   0  -2   4 1918.51 181.799   9
   0   2   4 1807.88 187.196   8
   0  -2  -4 1718.87 164.404  56
   0  -2   5 13452.6 331.228  59
   0   2  -5 13761.6 438.734  55
   0  -2  -5 13596.6 401.234  56
   0  -2   5 13713.6 411.181   9
   0   2   5 13746.1 436.152   8
   0  -2  -6 966.990 191.069  56
   0   2  -6 1107.25 221.888  55
   0  -2   6 648.929 189.236   9
   0   2   6 733.666 195.162   8
   0   2   6 605.283 184.299  14
   0  -2  -7 75505.4 1198.52  56
   0   2  -7 72640.8 1297.46  55
   0  -2   7 74242.6 1213.60   9
   0   2   7 77188.2 1288.95  14
   0   2  -8 141133. 2127.28  55
   0  -2  -8 151950. 2074.49  12
   0   2   8 149428. 2077.20  14
   0  -2   8 140073. 1975.92   9
   0   2  -9 42555.9 1122.33  55
   0  -2  -9 45521.8 1043.34  12
   0   2   9 44991.4 1047.36  14
   0  -2   9 42592.0 995.327   9
   0  -2  10 101966. 1123.07   3
   0   2  10 102585. 1126.22   3
   0  -2  10 100513. 1224.93  73
   0   2  10 103292. 1188.02  71
   0   2 -10 105886. 1154.14  67
   0   2 -10 105530. 1151.17  65
   0   2  10 112461. 1346.30  64
   0  -2 -10 109631. 1200.87  66
   0  -2  10 102239. 1233.97  64
   0   2  10 102681. 1189.04  23
   0  -2  10 109972. 1204.90  74
   0  -2 -10 106263. 1170.99  75
   0   2 -10 93812.5 1898.07  55
   0   2  10 104143. 1259.49  29
   0  -2 -10 105489. 1759.46  12
   0  -2  10 94542.9 1699.79   9
   0   2  10 104626. 1803.64  14
   0  -2 -11 4688.31 232.800  75
   0   2 -11 4208.89 208.574  75
   0  -2  11 4757.26 244.472  74
   0   2  11 4605.74 249.797  23
   0   2 -11 4372.97 214.377  67
   0   2  11 4596.88 318.731  64
   0  -2 -11 4311.26 238.038  66
   0   2 -11 4599.84 219.168  65
   0  -2  11 4342.02 263.596  64
   0  -2  11 3983.49 245.364  73
   0   2  11 4322.38 238.170  71
   0   2 -11 4328.62 214.276  69
   0   2  11 4242.93 218.846   3
   0  -2  11 4474.09 220.254   3
   0   2  11 4441.95 308.089  29
   0   2 -12 30643.8 506.834  75
   0  -2  12 31954.2 571.521  74
   0  -2 -12 30803.2 537.401  75
   0   2  12 30684.3 541.724  22
   0   2  12 30842.2 560.101  23
   0   2 -12 30151.9 526.347  67
   0   2  12 31908.8 689.961  64
   0  -2  12 30702.7 615.786  64
   0  -2 -12 31058.4 556.763  66
   0   2 -12 30323.7 531.172  65
   0  -2  12 30234.3 577.088  73
   0  -2 -12 31133.6 558.890  69
   0   2 -12 30842.1 526.502  69
   0   2  12 30742.9 549.590  71
   0   2  12 30343.5 508.199   3
   0  -2  12 30072.5 508.095   3
   0   2  12 30955.2 625.815  29
   0  -2 -13 39963.7 655.715  75
   0   2 -13 38121.7 605.471  75
   0  -2  13 38171.1 659.714  74
   0   2  13 39711.1 667.259  23
   0   2  13 38793.0 646.526  22
   0   2 -13 38903.2 633.007  67
   0  -2 -13 41352.0 658.149  66
   0   2 -13 38431.8 633.411  65
   0  -2  13 38640.3 707.467  64
   0  -2  13 36617.5 653.491  73
   0   2  13 37989.2 641.666  71
   0  -2 -13 39169.3 661.715  69
   0   2 -13 40799.5 627.682  69
   0   2  13 39080.8 609.142   3
   0  -2  13 39356.8 610.583   3
   0   2  13 39490.7 720.815  29
   0  -2 -14 991.220 241.546  75
   0  -2  14 1372.23 254.014  74
   0   2 -14 1136.96 207.250  75
   0   2  14 1098.84 247.241  22
   0  -2  14 1432.56 248.917  21
   0   2  14 1242.60 243.229  21
   0  -2 -14 963.315 243.938  69
   0   2 -14 1148.09 228.044  67
   0  -2  14 1518.36 273.239  64
   0  -2 -14 911.021 222.747  66
   0   2 -14 1217.03 239.968  65
   0   2  14 1023.12 300.993  74
   0  -2  14 1477.46 232.446  73
   0   2 -14 996.582 205.424  69
   0   2  14 1106.66 228.123  71
   0   2  14 1363.75 239.986   3
   0  -2  14 1526.73 245.363   3
   0   2  14 1084.38 300.871  29
   0   2 -15 49110.0 758.976  67
   0  -2  15 49106.6 833.501  64
   0  -2 -15 48004.0 762.836  66
   0   2 -15 49891.7 770.571  65
   0   2  15 46421.7 533.349   5
   0  -2  15 46555.9 535.954   5
   0   2  15 47367.5 725.123   3
   0  -2  15 48850.7 734.022   3
   0   2  15 47670.7 731.903  21
   0  -2  15 48121.0 743.325  21
   0   2  15 47345.7 771.046  22
   0   2  15 41610.9 727.545  71
   0   2 -15 46124.8 720.023  69
   0  -2 -15 48641.4 780.798  69
   0   2  15 44682.0 843.701  74
   0   2 -15 49298.1 737.776  75
   0  -2  15 44794.7 774.588  74
   0  -2 -15 48272.1 774.885  75
   0  -2  15 50496.4 778.838  29
   0   2  15 46619.4 812.916  29
   0   2 -16 23464.0 524.010  67
   0  -2  16 24667.0 582.444  64
   0   2 -16 24646.0 540.141  65
   0  -2 -16 21317.1 516.320  66
   0  -2  16 24617.8 514.314   3
   0   2  16 22083.3 497.998   3
   0  -2  16 24292.8 342.253   5
   0   2  16 22294.1 333.700   5
   0  -2 -16 21753.9 537.322  69
   0   2  16 22196.9 500.862  21
   0  -2  16 23694.5 523.259  21
   0   2  16 23938.5 545.027  22
   0   2  16 20483.0 557.167  29
   0  -2  16 24863.2 548.338  29
   0   2 -16 23435.3 502.565  75
   0  -2  16 23944.9 541.637  74
   0   2  16 21845.3 584.757  74
   0  -2 -16 23388.3 548.304  75
   0  -2 -17 6031.81 344.621  75
   0  -2  17 5307.38 334.972  74
   0   2  17 5510.02 372.360  74
   0   2 -17 5564.72 302.720  75
   0  -2  17 6057.38 337.376  21
   0   2  17 6293.25 344.935  22
   0   2  17 5917.20 320.376  21
   0  -2 -17 5051.99 332.613  69
   0   2 -17 5636.49 309.617  67
   0  -2  17 6325.69 354.397  64
   0  -2 -17 5237.53 304.282  66
   0   2  17 5655.98 319.901   3
   0   2  17 5941.24 195.920   5
   0  -2  17 5701.17 325.146   3
   0  -2  17 5619.19 197.046   5
   0   2  17 5107.19 364.451  29
   0  -2  17 6341.37 361.678  29
   0  -2 -17 4898.45 311.951  73
   0  -2 -18 548.634 231.324  73
   0  -2  18 590.530 253.469  74
   0   2  18 743.362 290.386  74
   0   2 -18 760.638 224.561  75
   0  -2 -18 903.294 266.877  75
   0   2  18 702.670 259.005  22
   0   2  18 741.818 248.363  21
   0   2 -18 812.420 228.743  26
   0  -2  18 667.690 256.362  21
   0  -2 -18 639.146 226.889  66
   0  -2  18 648.098 262.192  64
   0   2  18 649.939 153.929   5
   0   2  18 553.354 242.556   3
   0  -2  18 561.927 248.819   3
   0  -2  18 446.031 152.962   5
   0  -2  18 810.625 270.601  29
   0  -2 -18 663.104 252.710  69
   0  -2  19 26939.6 577.504  64
   0  -2  19 31503.3 381.881   5
   0   2  19 30871.4 378.533   5
   0   2  19 29533.0 399.277  45
   0  -2  19 29259.9 394.866  45
   0  -2  19 30554.9 563.490  29
   0   2 -19 30235.0 419.697  34
   0   2  19 26669.8 585.530  74
   0  -2 -19 30410.8 578.963  75
   0   2 -19 30288.7 422.435  36
   0   2  20 8395.15 181.065   5
   0  -2  20 7793.16 182.012   5
   0  -2  20 8285.73 208.071  45
   0   2 -20 8610.77 221.638  36
   0   2 -20 8645.36 221.221  34
   0   2  21 547.601 102.326   5
   0  -2  21 513.688 102.984   5
   0   2 -21 578.654 132.994  34
   0   2 -21 539.045 134.242  36
   0  -2  21 844.822 133.530  45
   0   2  21 311.723 125.058  45
   0  -2  22 15953.4 209.707  45
   0   2 -22 15453.2 222.293  34
   0   2 -22 15302.5 222.461  36
   0  -2 -22 15194.5 224.751  77
   0  -2  23 1075.54 68.1162  45
   0   2 -23 1260.45 66.6169  34
   0  -2 -23 1346.07 70.7818  77
   0   2 -23 1243.95 66.0332  36
   0   3   0 139.882 140.887  10
   0  -3   0 36.8604 125.240  15
   0   3   0-4.05581 140.438  11
   0  -3   0 69.1168 131.054  57
   0   3  -1 43196.5 788.148  10
   0   3   1 42910.0 805.359  11
   0  -3   1 43452.1 717.779  15
   0  -3  -1 44483.3 754.057  57
   0  -3  -1 44068.3 716.636  53
   0  -3   2 115341. 1377.42  59
   0   3   2 119725. 1579.34  11
   0   3  -2 118877. 1551.35  10
   0  -3   2 117318. 1451.19  15
   0  -3  -2 117600. 1474.99  57
   0  -3  -2 118324. 1427.52  53
   0  -3   3 116730. 1380.06  59
   0   3   3 114720. 1596.81  11
   0  -3   3 114088. 1478.12  15
   0   3  -3 121810. 1597.60  10
   0   3   3 116463. 1544.24   8
   0  -3  -3 119814. 1451.37  53
   0  -3  -3 119000. 1510.76  57
   0  -3   4 51003.2 775.271  59
   0  -3  -4 50347.5 837.048  53
   0  -3  -4 49965.3 885.515  57
   0  -3   4 48668.5 859.957  15
   0  -3   4 49787.3 858.676   9
   0   3  -4 49495.3 942.452  10
   0   3   4 52337.6 934.755   8
   0  -3  -5 67146.0 1062.16  56
   0  -3  -5 64767.8 1093.90  57
   0   3  -5 61525.3 1149.26  10
   0  -3   5 64571.7 1057.46   9
   0   3   5 69086.2 1156.27   8
   0  -3  -6 33219.5 749.867  56
   0  -3  -6 33638.6 797.876  57
   0   3   6 36782.0 855.018   8
   0   3   6 36213.6 833.503  14
   0  -3   6 35496.6 785.740   9
   0  -3  -7 205080. 2634.46  57
   0  -3   7 200086. 2548.30   9
   0   3   7 217353. 2694.32  14
   0   3   7 217215. 2711.00   8
   0  -3  -8 24743.2 456.290  69
   0   3   8 22911.4 436.449  71
   0   3  -8 24545.7 410.306  68
   0   3  -8 24439.4 407.268  67
   0  -3   8 24399.5 432.328  64
   0   3   8 24250.9 425.889  23
   0  -3  -8 26696.1 469.344  73
   0  -3  -8 24722.7 778.999  57
   0   3  -8 22768.6 799.033  55
   0  -3   8 24915.6 422.529  74
   0   3   8 26121.4 487.841  74
   0  -3   8 21758.7 712.589   9
   0   3   8 24870.8 790.641  14
   0  -3   9 252168. 2413.42  74
   0   3   9 252051. 2514.38  74
   0  -3  -9 240306. 3204.07  57
   0   3   9 240275. 2422.83  23
   0   3  -9 241540. 2384.64  68
   0   3  -9 242846. 2386.46  67
   0  -3   9 244374. 2441.22  64
   0   3  -9 241898. 2357.68  65
   0  -3   9 241423. 2433.51  73
   0  -3  -9 250898. 2477.96  73
   0   3   9 235744. 2371.24  72
   0  -3   9 241225. 2369.32  72
   0  -3   9 239214. 2369.56  71
   0   3   9 245561. 2422.66  71
   0  -3  -9 243558. 2448.95  69
   0   3   9 236119. 3156.95  14
   0   3  -9 241497. 2418.54  27
   0  -3  10 4889.79 254.488  73
   0  -3  10 4848.89 228.209  72
   0  -3 -10 5543.42 278.196  73
   0   3 -10 5259.78 225.979  65
   0  -3 -10 5174.63 258.121  66
   0  -3  10 4946.64 267.330  64
   0  -3 -10 5581.95 268.274  69
   0   3  10 4198.69 257.136  71
   0   3  10 4645.12 247.453  23
   0   3 -10 5165.04 226.865  68
   0   3  10 4834.80 317.249  74
   0  -3  10 5102.10 251.897  74
   0   3 -10 5328.96 246.509  27
   0  -3  11 138814. 1566.17  72
   0  -3  11 133357. 1616.98  73
   0  -3 -11 143841. 1651.30  73
   0  -3 -11 149224. 1620.65  66
   0  -3  11 136990. 1643.11  64
   0   3 -11 146081. 1547.55  65
   0  -3 -11 142998. 1628.28  69
   0   3  11 147819. 1607.33  71
   0   3  11 144682. 1608.37  23
   0   3 -11 142837. 1562.01  67
   0   3 -11 144219. 1564.11  68
   0   3  11 147305. 1736.36  74
   0  -3 -11 139303. 1577.45  75
   0  -3  11 139078. 1594.37  74
   0   3 -11 144460. 1622.22  27
   0   3 -12 40090.3 636.448  65
   0  -3  12 40713.7 724.154  64
   0  -3 -12 39136.1 671.139  66
   0  -3 -12 40015.5 690.798  69
   0   3  12 40082.3 673.191  71
   0   3  12 41410.3 693.467  23
   0   3  12 41078.4 663.672  22
   0   3 -12 38583.1 637.072  68
   0   3 -12 40510.3 656.296  67
   0  -3 -12 39085.4 649.754  75
   0  -3  12 41126.6 675.052  74
   0  -3 -12 37007.2 688.170  73
   0  -3  12 38673.7 694.099  73
   0  -3  13 47437.0 829.750  64
   0  -3 -13 48188.0 767.755  66
   0   3 -13 47532.1 732.581  65
   0  -3 -13 48569.3 785.576  69
   0   3  13 48756.0 773.116  71
   0   3  13 49284.3 786.927  23
   0   3 -13 48477.9 750.805  67
   0   3 -13 45350.6 727.822  68
   0  -3 -13 49261.9 757.957  75
   0  -3  13 46208.1 772.701  74
   0  -3 -13 46854.6 787.952  73
   0  -3  13 45256.4 771.306  73
   0  -3 -14 10751.5 400.609  73
   0  -3  14 10940.8 437.951  64
   0  -3 -14 11932.1 400.437  66
   0   3 -14 11337.3 376.864  65
   0   3  14 11550.0 404.187  71
   0   3  14 11993.9 410.946  23
   0   3 -14 11667.7 390.386  67
   0  -3 -14 12386.0 398.346  75
   0  -3  14 10490.0 399.661  74
   0   3  14 11421.4 254.592  32
   0  -3 -15 10734.0 396.963  73
   0   3 -15 11597.7 384.986  65
   0  -3 -15 11542.7 399.574  66
   0  -3  15 11542.3 434.140  64
   0   3  15 10036.0 385.304  71
   0   3  15 10853.6 402.282  22
   0   3 -15 11632.5 406.457  67
   0  -3  15 11129.6 397.691  74
   0  -3 -15 11344.2 396.930  75
   0   3  15 11424.0 250.998  32
   0  -3 -16 6588.64 340.285  73
   0   3 -16 7758.27 349.095  67
   0  -3 -16 6895.12 341.484  66
   0   3 -16 7603.93 338.098  65
   0  -3  16 7104.82 370.930  64
   0   3  16 6204.90 331.228  71
   0   3  16 7718.55 364.440  22
   0  -3 -16 7050.20 344.840  75
   0  -3  16 6307.51 343.297  74
   0  -3  16 7489.93 373.220  29
   0   3  16 7153.62 214.441  32
   0  -3 -17 17507.1 477.210  73
   0  -3 -17 21698.1 516.337  69
   0   3 -17 22475.7 512.555  67
   0   3 -17 22451.3 503.839  65
   0  -3 -17 20307.3 487.607  66
   0  -3  17 22347.4 538.623  64
   0   3 -17 22037.4 511.303  61
   0   3  17 23529.3 526.570  22
   0   3  17 20408.9 554.335  74
   0  -3  17 19295.7 499.143  74
   0  -3 -17 22195.2 512.306  75
   0  -3  17 22558.6 514.911  29
   0   3  17 21782.7 322.848  32
   0   3 -18 15296.8 410.699  67
   0   3 -18 15592.7 416.143  65
   0  -3 -18 13968.1 396.903  66
   0  -3  18 15413.4 435.895  64
   0  -3 -18 16632.8 430.615  75
   0   3  18 14014.4 458.552  74
   0  -3  18 14251.5 403.179  74
   0  -3  18 15639.9 274.922  45
   0  -3  18 14520.0 425.959  29
   0   3 -18 16374.7 298.345  34
   0   3 -18 16237.6 301.652  36
   0   3  18 13055.1 412.778  70
   0  -3 -18 15426.0 434.893  69
   0  -3  19 4615.33 179.351  45
   0   3 -19 4124.27 188.004  34
   0   3 -19 3949.65 187.221  36
   0  -3 -19 4025.31 194.173  77
   0  -3  20 4658.07 165.679  45
   0   3 -20 4345.17 170.846  34
   0   3 -20 4379.27 171.683  36
   0  -3 -20 4856.00 172.679  77
   0   3 -21 5700.05 155.833  34
   0   3 -21 5577.51 155.611  36
   0  -3 -21 5944.67 154.898  77
   0   3 -22 3119.69 104.247  34
   0  -3 -22 3191.24 100.523  77
   0   3 -22 3011.79 103.817  36
   0  -4   0 106030. 1469.39  53
   0   4   0 104624. 1627.13  11
   0  -4  -1 4856.78 305.039  53
   0  -4   1 5430.03 317.868  15
   0   4   1 4980.39 361.320  11
   0   4  -1 5822.46 367.808  10
   0   4  -1 4859.04 360.485  11
   0   4  -2 46263.7 987.546  10
   0   4   2 44804.0 922.651   8
   0   4   2 46419.5 997.218  11
   0  -4   2 44795.4 872.167  15
   0   4  -2 44611.0 979.261  11
   0  -4  -2 44633.1 856.011  53
   0  -4   2 44408.1 812.886  59
   0  -4  -2 47085.9 908.820  57
   0   4  -3 22431.0 692.788  10
   0   4   3 24467.5 720.197  11
   0  -4   3 21384.5 611.564  15
   0   4   3 24509.1 683.454   8
   0  -4  -3 23414.7 641.048  57
   0  -4   3 22755.3 555.929  59
   0   4  -4 15123.1 589.961  10
   0   4   4 15132.1 562.067   8
   0  -4  -4 16126.9 552.586  57
   0  -4   5 273.001 236.040  15
   0   4   5 332.951 249.320   8
   0   4  -5 89.1593 245.146  10
   0   4  -5 173.338 140.460  18
   0  -4  -5 202.852 137.274  69
   0   4  -5 154.422 125.847  68
   0  -4  -5 269.872 137.002  66
   0   4  -5 188.889 125.163  62
   0   4  -5 308.822 122.571  25
   0   4  -5 420.025 124.208  27
   0  -4  -5 387.568 240.041  57
   0  -4   5 213.326 126.070  74
   0  -4   5 173.884 114.881  72
   0  -4   5 320.059 129.791  73
   0   4   5 216.915 132.574  72
   0  -4  -6 50281.5 696.587  73
   0  -4   6 48599.4 625.140  72
   0  -4   6 46976.6 654.615  73
   0   4   6 49963.6 657.445  72
   0  -4  -6 47616.2 679.497  69
   0  -4   6 48425.5 618.791  71
   0   4  -6 47470.4 653.046  68
   0   4  -6 47734.4 637.913  67
   0  -4  -6 48935.1 684.743  66
   0   4  -6 50256.2 653.926  62
   0   4  -6 51922.1 660.953  25
   0   4  -6 51342.9 666.736  27
   0  -4  -6 48132.6 1056.32  57
   0  -4   6 48412.2 645.523  74
   0   4   6 48279.7 1103.13   8
   0  -4   7 938.008 150.648  71
   0   4   7 909.625 188.471  71
   0  -4  -7 663.587 171.362  69
   0   4  -7 781.923 147.102  67
   0  -4  -7 845.665 177.624  66
   0   4  -7 810.600 154.975  62
   0   4  -7 788.652 152.503  27
   0   4   7 803.998 160.368  23
   0   4  -7 744.094 147.709  25
   0  -4  -7 883.940 286.160  57
   0  -4   7 1218.28 165.686  74
   0  -4   7 698.623 162.391  73
   0  -4   7 858.751 147.017  72
   0   4   7 831.399 162.989  72
   0  -4  -7 765.187 186.629  73
   0   4  -8 87919.7 1043.69  68
   0   4  -8 85998.1 1030.98  67
   0  -4  -8 85658.8 1084.14  66
   0  -4   8 87772.5 1053.36  64
   0   4  -8 90766.7 1042.87  62
   0   4   8 87543.1 1076.50  71
   0  -4  -8 84392.7 1093.23  69
   0  -4   8 83445.4 998.613  71
   0   4  -8 90271.9 1061.36  27
   0   4  -8 87620.0 1029.30  25
   0  -4   8 87533.2 1036.88  74
   0  -4   8 87207.2 1058.47  73
   0  -4   8 87251.4 1005.46  72
   0   4   8 84611.5 1026.80  72
   0  -4  -8 88594.8 1111.58  73
   0   4  -9 8719.70 296.431  67
   0   4  -9 8606.68 298.042  68
   0  -4   9 8104.10 308.033  64
   0  -4  -9 8360.48 326.636  66
   0   4  -9 8533.35 295.762  62
   0   4   9 8155.11 327.549  71
   0  -4  -9 8084.96 331.505  69
   0   4  -9 8644.14 308.087  27
   0  -4   9 8982.71 305.690  74
   0   4   9 8053.27 376.537  74
   0  -4   9 8061.91 303.629  73
   0   4   9 7701.98 278.529  72
   0  -4   9 9225.52 279.306  72
   0  -4  -9 8723.45 347.912  73
   0  -4  10 45852.6 669.574  72
   0  -4  10 43735.0 714.755  73
   0  -4 -10 45281.6 753.272  73
   0   4 -10 43287.4 685.519  68
   0   4 -10 44454.6 679.969  67
   0  -4  10 45628.7 724.747  64
   0   4 -10 42591.7 679.083  62
   0   4  10 42188.7 720.746  71
   0  -4 -10 42061.1 743.046  69
   0   4  10 43815.3 713.597  23
   0   4  10 44658.3 809.192  74
   0  -4  10 44899.8 703.940  74
   0   4 -10 41201.6 710.620  27
   0   4  11 726.543 323.534  74
   0  -4 -11 936.029 262.829  73
   0  -4  11 982.071 242.131  74
   0  -4  11 739.820 207.016  72
   0  -4  11 830.410 235.254  73
   0  -4  11 698.620 238.925  64
   0  -4 -11 735.438 260.121  69
   0   4 -11 1086.73 231.579  67
   0   4 -11 866.038 214.397  68
   0   4  11 711.709 253.827  71
   0   4  11 667.987 231.859  23
   0   4 -11 711.297 216.902  27
   0  -4 -12 23199.2 556.338  73
   0  -4  12 20827.9 520.438  73
   0   4 -12 23704.4 511.172  68
   0   4 -12 23599.9 517.242  67
   0  -4  12 21422.6 555.410  64
   0   4 -12 23761.0 478.747  65
   0  -4 -12 22837.3 536.341  66
   0   4  12 21570.0 539.018  71
   0  -4 -12 23916.7 562.290  69
   0   4  12 23437.0 516.804  22
   0   4  12 23197.3 545.460  23
   0  -4  12 22091.6 523.502  74
   0   4  12 21156.8 643.597  74
   0   4  12 22271.5 348.118  32
   0   4 -12 22913.3 546.109  27
   0  -4 -13 411.545 255.925  73
   0   4  13 265.631 356.631  74
   0  -4  13 702.315 251.556  74
   0   4 -13 528.350 235.663  68
   0  -4 -13 367.396 266.000  69
   0   4 -13 696.205 223.040  65
   0  -4 -13 514.922 253.915  66
   0  -4  13 417.092 274.432  64
   0   4  13 420.559 235.217  22
   0   4  13 670.458 269.225  23
   0   4  13 235.211 273.029  71
   0   4  13 553.653 165.617  32
   0  -4 -14 5548.64 344.789  73
   0  -4  14 5055.82 352.935  64
   0  -4 -14 5408.59 324.833  66
   0   4 -14 5250.06 297.271  65
   0   4  14 4932.93 335.709  71
   0  -4 -14 5937.07 362.900  69
   0   4  14 5631.78 335.362  22
   0   4  14 6201.08 352.548  23
   0   4 -14 5540.42 313.230  68
   0   4  14 5375.13 429.840  74
   0  -4  14 5677.56 327.968  74
   0   4  14 5577.76 217.661  32
   0  -4 -15 2027.71 281.689  73
   0  -4  15 2054.36 303.041  64
   0   4 -15 2046.03 251.256  65
   0  -4 -15 1962.40 264.832  66
   0  -4 -15 2409.45 292.447  69
   0   4  15 1833.17 285.068  71
   0   4  15 2662.81 294.060  23
   0   4  15 2560.20 296.975  22
   0   4 -15 2317.31 272.835  67
   0  -4  15 1990.66 282.808  74
   0   4  15 2341.04 187.360  32
   0  -4 -16 11383.5 395.989  73
   0   4  16 12035.1 395.464  71
   0  -4 -16 13907.0 430.239  69
   0   4 -16 13576.9 420.747  67
   0   4 -16 13753.5 388.996  65
   0  -4 -16 12367.0 396.353  66
   0  -4  16 12310.3 436.624  64
   0   4  16 13849.8 420.587  22
   0  -4  16 12792.7 403.358  74
   0   4  16 14148.7 269.908  32
   0  -4  16 13495.8 432.917  29
   0   4  17 960.127 158.180  32
   0  -4  17 1235.97 256.780  29
   0  -4  17 1123.41 242.620  64
   0  -4  17 948.915 176.249  45
   0  -4 -17 1244.02 193.753  77
   0   4  17 853.230 255.040  70
   0  -4 -17 1143.90 247.035  69
   0   4 -17 1350.06 244.928  67
   0   4  18 12164.4 219.098  32
   0  -4  18 11686.1 234.309  45
   0   4  19 323.525 110.556  32
   0  -4 -19 360.643 138.326  77
   0  -4  19 595.823 140.194  45
   0  -4 -20 4169.29 141.168  77
   0   4 -20 4650.33 146.800  34
   0   4 -20 4513.08 146.499  36
   0  -4 -21 253.558 78.6292  77
   0  -4  21 281.658 80.8998  45
   0   4 -21 254.932 84.4975  36
   0  -4 -21 202.979 71.4515  41
   0   4 -21 259.191 83.5396  34
   0   5   0 1194.25 162.599  25
   0  -5   0 1061.53 167.448  74
   0  -5   0 1566.43 176.195  73
   0  -5   0 1167.40 163.158  66
   0  -5   0 1199.39 170.818  64
   0   5   0 1169.51 162.199  62
   0   5   1 68066.9 829.135  62
   0   5  -1 69171.7 840.719  62
   0   5  -1 64866.5 809.453  68
   0   5  -1 68928.5 851.999  25
   0   5   1 67206.4 838.697  25
   0  -5  -1 67269.4 858.472  73
   0  -5   1 66851.1 855.545  73
   0   5   1 67964.7 843.439  72
   0  -5   1 66917.0 829.237  74
   0  -5  -1 69303.8 854.021  64
   0  -5   1 67334.8 842.593  64
   0  -5  -1 65311.1 836.740  66
   0  -5  -2 19693.9 393.225  69
   0  -5  -2 20651.0 407.868  64
   0  -5  -2 19896.7 399.142  66
   0  -5   2 21179.1 410.680  64
   0   5  -2 20836.8 402.968  62
   0   5   2 20068.0 388.530  62
   0   5  -2 20218.8 384.761  68
   0   5  -2 21986.8 414.007  25
   0   5   2 20506.2 390.792  25
   0   5  -2 21503.6 395.916  18
   0  -5  -2 20883.2 416.343  73
   0   5   2 20167.6 406.514  72
   0  -5   2 21668.4 412.019  73
   0  -5   2 22583.2 400.451  74
   0  -5  -3 1365.40 168.711  69
   0   5  -3 1196.73 166.012  68
   0  -5  -3 1203.22 181.469  66
   0  -5   3 1049.68 177.629  64
   0  -5  -3 1127.52 177.443  64
   0   5   3 1313.72 162.129  62
   0   5   3 1158.45 155.040  25
   0  -5   3 1202.43 181.272  73
   0   5   3 1460.92 192.607  71
   0  -5   3 1247.27 161.745  72
   0  -5   3 1310.60 175.069  74
   0  -5  -3 1167.70 182.632  73
   0   5   3 1125.15 184.667  72
   0   5  -3 1145.19 162.053  18
   0   5   4 361.294 184.468  71
   0   5  -4 243.914 157.143  68
   0  -5  -4 374.024 167.514  69
   0  -5  -4 270.104 168.725  66
   0  -5  -4 327.474 174.809  64
   0   5  -4 231.850 165.122  62
   0   5  -4 284.723 156.013  25
   0  -5   4 530.071 156.115  72
   0   5   4 270.736 174.043  72
   0  -5   4 334.140 166.524  73
   0  -5  -4 271.429 174.388  73
   0   5  -4 588.109 160.694  18
   0  -5  -5 38604.4 626.171  69
   0   5   5 39006.7 637.012  71
   0   5  -5 41421.3 621.882  68
   0  -5  -5 38668.6 640.335  64
   0  -5  -5 38436.6 625.180  66
   0   5  -5 41813.6 626.595  62
   0  -5   5 41742.0 606.012  74
   0   5  -5 39262.8 632.218  25
   0   5   5 41487.5 625.227  72
   0  -5   5 39838.2 622.773  73
   0  -5   5 41186.5 589.704  72
   0   5  -5 40521.9 631.008  18
   0  -5   6 15477.2 341.836  71
   0  -5  -6 14206.8 376.104  69
   0   5  -6 14826.1 371.418  68
   0  -5  -6 15488.7 395.121  64
   0  -5  -6 14442.6 383.213  66
   0   5  -6 14128.1 372.413  62
   0  -5   6 14713.4 360.253  74
   0   5  -6 15817.6 379.612  27
   0   5  -6 16054.8 380.800  25
   0   5   6 14446.7 374.003  72
   0  -5   6 14350.0 347.149  72
   0  -5   6 14988.0 370.442  73
   0   5  -6 14128.2 379.128  18
   0  -5  -7 3023.65 257.850  69
   0  -5   7 3760.71 224.544  71
   0   5  -7 3016.30 220.039  67
   0   5  -7 3185.60 233.111  68
   0  -5  -7 2599.14 259.076  64
   0  -5  -7 3278.89 250.563  66
   0   5  -7 3430.76 239.287  62
   0  -5   7 3646.59 236.295  74
   0   5  -7 3733.79 243.636  27
   0   5   7 3112.90 253.103  23
   0   5  -7 3216.50 232.359  25
   0  -5  -7 3177.14 274.615  73
   0  -5   7 3438.11 221.981  72
   0  -5   7 3365.80 242.926  73
   0   5   7 3041.07 239.760  72
   0   5  -7 3067.68 249.785  18
   0  -5   8 19591.6 419.730  71
   0  -5  -8 19631.1 492.435  69
   0   5   8 19485.6 484.183  71
   0   5   8 18374.6 468.389  70
   0   5  -8 20204.3 434.617  67
   0  -5  -8 20186.8 494.197  64
   0  -5  -8 20734.5 487.419  66
   0   5  -8 19831.7 457.987  62
   0  -5   8 19928.5 452.891  74
   0   5  -8 20824.7 474.401  27
   0   5   8 20016.9 465.885  23
   0   5  -8 20977.1 456.513  25
   0  -5   8 20116.8 460.502  73
   0  -5  -8 19982.9 509.187  73
   0   5   8 19733.9 443.320  72
   0  -5   8 21114.1 426.278  72
   0   5  -8 17988.5 482.232  18
   0   5   9 36029.6 680.334  70
   0  -5  -9 38981.2 720.550  69
   0   5   9 40547.6 713.375  71
   0   5  -9 39122.0 644.876  67
   0   5  -9 39136.8 667.618  68
   0  -5  -9 39889.7 708.122  66
   0  -5  -9 40537.5 733.272  64
   0   5  -9 39706.0 668.908  62
   0  -5   9 38361.4 662.319  74
   0   5   9 39747.8 695.873  23
   0   5  -9 38676.6 694.922  27
   0   5  -9 39547.6 659.793  25
   0   5  -9 35132.2 720.610  18
   0  -5   9 38111.2 689.560  73
   0  -5  -9 40680.4 731.706  73
   0   5   9 38369.0 643.494  72
   0  -5   9 41883.8 641.056  72
   0  -5  10 721.041 234.265  74
   0  -5  10 938.223 246.454  73
   0  -5  10 865.059 226.206  72
   0  -5 -10 579.362 282.392  73
   0   5  10 524.762 277.613  70
   0   5  10 729.507 285.221  71
   0   5 -10 766.122 239.869  68
   0   5 -10 778.463 232.268  67
   0  -5 -10 688.674 280.826  69
   0  -5 -10 825.394 259.623  66
   0  -5  10 762.894 251.119  64
   0   5 -10 406.323 227.689  62
   0   5 -10 669.370 287.161  18
   0   5 -10 418.893 236.387  27
   0   5  10 531.553 169.580  32
   0  -5 -11 50412.4 845.665  73
   0  -5  11 46698.7 806.709  73
   0  -5  11 47250.6 760.893  72
   0   5 -11 47619.3 766.352  67
   0   5 -11 49237.3 794.652  68
   0  -5  11 44941.9 818.969  64
   0  -5 -11 47138.8 814.009  66
   0  -5  11 48376.5 782.934  74
   0  -5 -11 50161.5 853.725  69
   0   5  11 44053.7 820.415  71
   0   5  11 46760.3 805.833  70
   0   5 -11 42738.4 861.897  18
   0   5 -11 48852.8 825.769  27
   0   5  11 48265.6 570.623  32
   0  -5 -12 7409.71 378.092  73
   0   5  12 7593.31 390.891  71
   0  -5 -12 7431.79 394.261  69
   0   5  12 7361.50 392.408  70
   0   5 -12 7560.18 346.754  68
   0   5 -12 7674.43 348.983  67
   0  -5 -12 7679.56 367.366  66
   0  -5  12 7178.67 385.672  64
   0  -5  12 6770.03 352.453  74
   0   5  12 7716.95 350.482  22
   0   5  12 7758.70 378.684  23
   0   5  12 7697.23 236.315  32
   0   5 -12 6574.32 365.789  27
   0   5 -12 6221.31 422.458  18
   0   5  13 6184.58 372.813  70
   0  -5 -13 7158.87 382.145  69
   0   5  13 5235.17 361.966  71
   0   5 -13 6876.25 340.341  67
   0   5 -13 6192.82 339.042  68
   0  -5  13 5336.28 366.096  64
   0   5  13 5812.11 307.063  63
   0  -5  13 5432.14 334.013  74
   0  -5 -13 6565.42 356.502  73
   0   5  13 6702.77 327.871  22
   0   5  13 6607.98 355.780  23
   0   5 -13 6210.87 406.928  18
   0   5 -14 10995.9 388.276  67
   0   5 -14 10627.3 378.510  68
   0  -5  14 12033.5 428.747  64
   0   5  14 11866.7 390.505  22
   0   5  14 11170.8 396.560  23
   0  -5 -14 10533.1 399.325  73
   0  -5  14 11086.2 380.919  74
   0   5 -14 10313.0 467.073  18
   0   5  14 10268.3 416.407  70
   0  -5 -14 10493.2 420.920  69
   0   5  14 11072.6 406.613  71
   0   5 -15 19811.1 553.951  18
   0  -5  15 18824.4 452.280  74
   0  -5 -15 17287.3 346.688  77
   0   5 -15 18685.7 461.072  68
   0   5 -15 20272.5 473.178  67
   0  -5 -15 19366.3 461.059  66
   0  -5 -15 18943.6 483.971  64
   0  -5  15 18576.7 502.093  64
   0   5  15 19926.6 485.339  23
   0  -5 -15 17918.7 464.999  73
   0   5  15 17937.2 478.699  70
   0  -5 -15 18500.9 492.994  69
   0   5  15 18393.0 462.708  71
   0   5 -15 19876.1 328.278  36
   0   5 -15 19880.8 325.294  34
   0   5  15 20264.5 318.489  32
   0   5 -16 4981.79 195.732  36
   0   5 -16 5001.73 192.597  34
   0   5  16 5186.46 183.615  32
   0  -5 -17 7181.63 204.630  77
   0   5 -17 7790.95 200.711  36
   0   5  17 7546.19 182.657  32
   0   5 -17 7705.50 198.026  34
   0  -5 -18 437.838 127.249  77
   0   5 -18 553.506 124.113  36
   0   5  18 509.459 110.517  32
   0   5 -18 548.729 123.672  34
   0  -5 -19 3772.38 117.641  77
   0   5 -19 3772.11 123.823  34
   0   5 -19 3926.29 125.981  36
   0  -5 -20 1738.10 69.9207  77
   0   5 -20 1796.10 79.6309  36
   0   5 -20 1818.70 81.1299  34
   0   5  20 1703.72 73.2084  52
   0   6   0 27535.1 530.057  25
   0   6   0 26614.7 508.406  62
   0  -6   0 27759.2 517.557  74
   0  -6   0 26966.7 533.820  73
   0  -6   0 26773.1 522.191  64
   0   6   1 1899.32 214.524  25
   0   6  -1 1165.05 216.068  25
   0  -6  -1 1257.71 222.341  64
   0   6  -1 1481.51 216.502  62
   0   6   1 1572.85 221.463  62
   0   6   1 1778.96 235.403  72
   0  -6   1 1844.52 233.471  74
   0  -6  -1 1279.26 227.572  73
   0  -6   1 1915.91 235.379  73
   0  -6  -1 1277.46 222.898  74
   0  -6   1 1924.91 228.072  64
   0   6  -2 22762.4 502.004  25
   0   6   2 24773.9 487.998  25
   0   6  -2 24697.5 497.258  62
   0   6   2 23711.3 470.497  62
   0   6   2 22556.5 481.428  63
   0  -6   2 24186.7 487.168  74
   0   6   2 23978.7 499.195  72
   0  -6  -2 24189.8 485.914  74
   0  -6   2 24404.8 506.477  73
   0  -6  -2 23519.7 507.549  73
   0  -6  -2 22757.2 476.772  66
   0  -6  -2 22673.7 492.247  64
   0  -6   2 24459.8 497.620  64
   0  -6  -3 3884.56 255.465  66
   0  -6   3 3093.81 251.695  64
   0  -6  -3 3485.24 258.712  64
   0   6   3 3009.04 226.765  62
   0   6  -3 3700.69 263.721  62
   0   6   3 3201.68 229.592  25
   0   6  -3 3557.30 244.003  27
   0   6  -3 3346.21 241.244  68
   0   6   3 3092.54 259.987  72
   0  -6  -3 3247.61 268.842  73
   0  -6   3 2902.14 250.457  74
   0  -6   3 3124.59 253.599  73
   0  -6   4 119101. 1421.50  64
   0  -6  -4 119282. 1433.20  66
   0  -6  -4 123062. 1444.46  64
   0  -6   4 120088. 1395.82  74
   0   6  -4 125935. 1456.24  25
   0   6  -4 124652. 1437.52  27
   0  -6   4 119407. 1379.35  72
   0  -6  -4 123543. 1460.12  73
   0  -6   4 122438. 1430.82  73
   0   6   4 126878. 1431.68  72
   0   6  -4 120923. 1409.03  68
   0   6  -5 8294.37 320.759  68
   0  -6  -5 7674.30 337.674  66
   0  -6   5 7171.21 313.462  64
   0  -6  -5 8191.54 340.871  64
   0   6  -5 7690.84 334.673  62
   0  -6   5 7419.62 306.584  74
   0   6  -5 7188.02 325.918  27
   0   6  -5 7387.74 330.238  25
   0  -6  -5 7470.99 326.467  69
   0  -6   5 7402.99 286.874  71
   0  -6   5 7186.81 318.169  73
   0   6   5 6321.78 318.955  72
   0  -6   5 6592.06 293.391  72
   0  -6  -5 8330.10 359.172  73
   0   6  -6 107624. 1301.44  68
   0  -6  -6 106007. 1329.79  64
   0  -6  -6 104749. 1319.90  66
   0   6  -6 108643. 1304.13  62
   0  -6   6 106216. 1272.98  74
   0   6  -6 109322. 1322.35  25
   0   6   6 105243. 1298.79  23
   0  -6   6 102995. 1302.59  73
   0   6   6 104163. 1288.69  72
   0  -6   6 105676. 1245.48  72
   0  -6   6 106426. 1235.13  71
   0  -6  -6 100278. 1302.45  69
   0  -6   7 2556.70 247.710  71
   0  -6  -7 3208.64 296.040  69
   0   6  -7 3471.11 274.099  68
   0  -6  -7 4053.31 317.205  66
   0  -6  -7 3031.11 299.001  64
   0   6  -7 3088.27 281.221  62
   0  -6   7 2462.14 261.158  74
   0   6  -7 3010.04 274.463  25
   0   6   7 2701.81 282.084  23
   0   6  -7 3075.27 279.036  27
   0  -6   7 2555.29 253.426  72
   0  -6   7 2575.25 264.479  73
   0   6   7 2614.85 272.773  72
   0   6  -7 2337.49 272.673  18
   0  -6   8 60910.0 857.177  72
   0  -6   8 60582.4 905.438  73
   0   6   8 59880.8 881.864  72
   0  -6  -8 65318.9 970.590  73
   0  -6  -8 59918.8 937.376  69
   0   6  -8 62264.1 907.871  68
   0  -6  -8 61918.1 948.604  66
   0  -6  -8 63689.3 960.061  64
   0   6  -8 63404.0 909.286  62
   0  -6   8 61246.8 885.073  74
   0   6   8 62225.3 916.309  23
   0   6  -8 59043.7 933.853  27
   0   6  -8 63428.3 913.769  25
   0   6   8 56677.9 658.253  32
   0   6  -8 52583.9 906.371  18
   0   6   9 2154.23 256.884  72
   0  -6   9 1931.95 269.704  73
   0  -6  -9 2867.98 312.888  73
   0  -6   9 2294.48 249.743  72
   0  -6  -9 2529.31 315.611  69
   0   6   9 1931.12 314.704  71
   0   6  -9 2227.00 274.995  68
   0  -6  -9 2356.73 311.299  66
   0  -6  -9 2286.24 309.712  64
   0   6  -9 2177.19 269.977  62
   0  -6   9 1846.79 275.330  74
   0   6  -9 2313.25 268.421  25
   0   6   9 2397.66 286.482  23
   0   6  -9 2287.60 310.252  18
   0   6   9 2052.29 185.701  32
   0   6  -9 2269.23 287.315  27
   0   6  10 3346.93 331.962  71
   0  -6 -10 2621.95 332.147  69
   0   6  10 3131.58 198.738  32
   0   6 -10 2691.17 300.936  27
   0  -6 -10 2431.61 315.758  66
   0  -6 -10 2567.58 318.114  64
   0   6  10 3260.81 301.721  63
   0  -6  10 2935.30 297.353  74
   0   6 -10 2891.95 273.140  25
   0   6  10 2697.09 304.570  23
   0  -6 -10 2827.63 326.239  73
   0  -6  10 3412.43 284.506  72
   0  -6  10 3141.90 291.651  73
   0   6 -10 2451.76 323.356  18
   0  -6  11 15706.3 428.951  72
   0  -6 -11 15245.8 484.434  73
   0  -6 -11 14618.7 490.987  69
   0   6  11 15675.8 486.290  71
   0   6 -11 14307.3 408.449  67
   0   6 -11 14698.8 444.104  68
   0  -6 -11 15225.2 489.660  64
   0  -6 -11 14638.3 465.850  66
   0   6  11 15958.8 446.009  63
   0  -6  11 15070.1 442.570  74
   0   6  11 16570.4 474.579  23
   0   6 -11 13247.9 467.841  27
   0   6  11 16141.2 296.655  32
   0   6 -11 11669.7 485.226  18
   0  -6 -12 3392.76 314.254  73
   0   6  12 2510.94 300.898  70
   0  -6 -12 3700.72 332.326  69
   0   6  12 2342.75 307.822  71
   0   6 -12 3887.66 279.130  67
   0   6 -12 3835.56 289.834  68
   0  -6 -12 3296.01 311.055  66
   0  -6 -12 3613.70 318.533  64
   0  -6  12 2377.42 302.054  64
   0   6  12 2917.97 266.118  63
   0  -6  12 2442.83 272.686  74
   0   6 -12 2786.80 322.289  18
   0   6  12 2842.13 183.898  32
   0   6  12 3148.28 294.100  23
   0   6 -13 3439.71 180.706  36
   0  -6 -13 3887.23 294.031  66
   0  -6  13 4187.55 308.075  64
   0   6 -13 3572.34 281.934  68
   0  -6 -13 3633.22 215.549  77
   0   6  13 4253.67 191.799  32
   0   6 -13 3397.80 180.878  34
   0   6 -14 22850.4 333.695  36
   0   6 -14 22914.5 330.940  34
   0   6  14 23845.0 332.552  32
   0  -6 -15 500.839 151.550  77
   0   6  15 189.076 134.452  32
   0   6 -15 345.263 137.664  34
   0   6 -15 290.913 137.925  36
   0  -6 -16 27160.6 341.695  77
   0   6 -16 26625.7 340.365  34
   0   6 -16 26534.4 341.105  36
   0  -6 -17 1582.12 111.481  77
   0  -6  17 1512.86 114.993  45
   0   6 -17 1930.17 111.271  34
   0   6 -17 1937.63 111.384  36
   0  -6 -18 24942.9 271.979  77
   0   6 -18 25899.4 287.098  35
   0   6 -18 26721.4 285.292  34
   0   6 -18 26333.8 285.680  36
   0  -6  18 24829.6 275.221  45
   0   6  18 26545.0 282.192  52
   0   7   0 387.583 218.459  27
   0   7   0 126.648 223.969  25
   0   7   0 383.233 232.669  62
   0  -7   0 207.477 242.082  64
   0   7   0 157.616 146.617  31
   0  -7   0 72.9447 240.990  74
   0  -7   0 183.997 253.949  73
   0  -7   0 219.491 223.772  72
   0  -7   1 3702.82 294.284  64
   0  -7  -1 4721.22 305.540  64
   0   7   1 3726.54 285.913  62
   0   7  -1 4808.45 299.430  62
   0   7  -1 4925.35 289.790  27
   0   7   1 3969.53 281.961  25
   0   7   1 3398.73 260.971  27
   0   7  -1 4869.57 308.714  25
   0   7  -1 4510.04 182.842  31
   0  -7   1 3934.20 270.289  72
   0  -7   1 3874.63 305.521  73
   0  -7  -1 4147.63 277.918  72
   0  -7   1 3712.17 290.859  74
   0  -7  -1 5057.93 310.106  74
   0  -7  -1 4784.23 310.399  73
   0  -7  -2 23771.6 538.619  64
   0  -7   2 24270.0 536.230  64
   0   7  -2 23162.3 528.564  62
   0   7   2 23773.6 505.830  62
   0  -7   2 25349.4 520.233  74
   0   7   2 23970.6 525.643  25
   0   7  -2 23230.3 528.759  27
   0   7  -2 23806.3 548.536  25
   0  -7   2 24419.3 497.379  72
   0  -7  -2 24054.5 517.276  74
   0  -7   2 23828.7 545.808  73
   0  -7  -2 23179.6 547.802  73
   0   7  -2 23266.5 360.971  31
   0   7  -3 40018.7 511.637  31
   0  -7  -3 41590.6 714.405  64
   0  -7   3 40611.0 697.331  64
   0   7  -3 41969.4 709.110  62
   0  -7   3 39765.8 652.723  71
   0   7  -3 41380.7 736.357  25
   0   7  -3 41827.0 708.734  27
   0  -7   3 40367.4 678.383  74
   0  -7  -3 41753.1 701.380  74
   0  -7   3 39472.8 709.638  73
   0  -7  -3 41575.5 729.382  73
   0   7  -4 6322.97 212.492  31
   0  -7   4 7690.47 347.269  64
   0  -7  -4 6245.18 332.595  66
   0  -7  -4 7108.78 343.577  64
   0   7   4 7382.79 336.814  63
   0   7  -4 7176.70 350.196  62
   0  -7   4 7948.91 322.199  71
   0   7  -4 7276.35 337.483  27
   0   7   4 8130.92 344.920  23
   0  -7   4 7472.71 340.154  74
   0   7   4 7829.68 348.569  72
   0  -7   4 8153.34 324.169  72
   0  -7   4 7908.01 356.872  73
   0  -7  -4 7094.86 364.163  73
   0  -7  -4 7120.04 340.973  74
   0  -7  -5 71495.3 1029.64  73
   0  -7   5 69161.2 998.344  73
   0  -7  -5 69191.0 987.558  74
   0   7   5 70931.8 984.199  72
   0  -7   5 69329.7 941.512  72
   0   7  -5 70161.8 977.880  68
   0  -7   5 70525.0 992.499  64
   0  -7  -5 70551.5 1014.70  64
   0  -7  -5 68508.8 993.176  66
   0   7   5 67582.3 986.372  63
   0  -7   5 70127.2 933.570  71
   0   7   5 70173.5 978.853  23
   0   7  -5 73339.4 1030.19  25
   0   7  -5 69706.1 1008.01  27
   0  -7   5 70445.1 961.176  74
   0   7  -5 66469.0 767.369  31
   0  -7  -6 5883.33 336.650  64
   0  -7   6 4975.70 324.211  64
   0  -7  -6 5873.96 336.297  66
   0   7   6 4757.02 331.035  63
   0   7  -6 5514.11 337.887  62
   0   7  -6 6020.22 309.306  68
   0   7  -6 5173.24 328.401  27
   0   7   6 5048.48 315.409  23
   0   7  -6 6301.44 336.189  25
   0  -7  -6 5482.89 337.849  74
   0  -7   6 5421.86 297.464  72
   0  -7  -6 6039.74 360.844  73
   0  -7   6 4985.52 322.927  73
   0   7   6 5027.52 311.666  72
   0  -7   6 4852.72 305.589  74
   0  -7  -7 42383.1 763.908  64
   0  -7   7 43941.3 744.972  64
   0  -7  -7 42326.1 764.395  66
   0   7  -7 42319.4 743.463  62
   0   7   7 42564.1 746.526  63
   0   7  -7 43542.6 728.610  68
   0   7  -7 45205.8 760.971  25
   0   7   7 43573.0 741.422  23
   0  -7   7 44606.9 698.320  72
   0   7   7 41076.1 709.148  72
   0  -7   7 43226.0 745.565  73
   0  -7   7 42834.3 721.215  74
   0  -7   8 11604.1 377.322  74
   0   7   8 10890.1 401.534  23
   0   7  -8 12046.0 411.668  25
   0   7  -8 11885.4 403.611  68
   0  -7  -8 12676.8 431.018  64
   0  -7  -8 12634.6 426.544  66
   0   7  -8 11494.0 409.225  62
   0   7   8 10819.3 398.619  63
   0   7  -8 11230.5 422.389  27
   0  -7   8 10381.3 390.886  73
   0  -7   8 10773.2 367.592  72
   0   7   8 10399.2 372.334  72
   0  -7  -9 14728.3 311.617  77
   0  -7   9 16248.3 436.345  74
   0   7   9 16039.0 341.647  52
   0   7  -9 14540.2 437.499  25
   0   7   9 16199.8 447.338  23
   0   7  -9 15389.7 436.573  68
   0  -7  -9 16099.7 477.674  66
   0  -7  -9 15912.4 474.158  64
   0   7   9 15872.7 448.044  63
   0  -7   9 16326.1 425.090  72
   0  -7  -9 15923.5 473.757  73
   0   7  -9 14242.2 455.875  27
   0  -7 -10 3200.65 213.023  77
   0   7  10 3225.29 246.829  52
   0  -7 -11 2256.30 189.699  77
   0   7  11 2102.92 229.647  52
   0   7 -11 2149.36 153.895  51
   0   7  11 2062.59 155.030  32
   0  -7 -12 24886.8 351.055  77
   0   7 -12 23751.0 322.123  36
   0   7  12 24376.2 321.650  32
   0   7 -12 23478.1 319.908  34
   0  -7 -13 6074.23 179.937  77
   0   7  13 4605.99 204.181  52
   0   7  13 4634.47 190.299  37
   0   7 -13 5920.06 156.787  36
   0   7  13 4660.75 151.547  32
   0   7 -13 6041.36 156.814  34
   0  -7 -14 344.051 115.402  77
   0   7  14 475.833 150.465  52
   0   7 -14 439.682 104.471  36
   0   7  14 547.429 131.097  37
   0   7 -14 384.714 102.908  34
   0  -7 -15 17470.7 218.983  77
   0  -7  15 17936.3 221.738  45
   0   7  15 18245.7 240.209  52
   0   7 -15 17499.1 233.890  35
   0  -7  16 1419.25 75.8585  45
   0  -7 -16 1291.33 62.2517  77
   0  -8   0 467.120 226.555  64
   0  -8   0 564.632 239.407  73
   0  -8   0 513.036 202.312  72
   0   8   0 492.014 176.926  42
   0  -8   0 317.403 160.263  77
   0  -8   1 10811.3 235.165  77
   0  -8  -1 11389.3 238.210  77
   0   8  -1 11113.9 243.517  51
   0  -8   1 10673.3 336.420  72
   0  -8   1 10845.3 377.588  73
   0  -8  -1 11167.3 336.207  72
   0  -8  -1 11972.1 386.497  73
   0   8   1 11224.5 261.754  42
   0   8  -1 10590.0 244.515  42
   0  -8   1 11067.9 366.797  64
   0  -8  -1 11830.4 367.036  64
   0   8  -2 1621.22 177.568  51
   0   8   2 1661.01 189.679  42
   0  -8   2 1475.37 218.814  72
   0  -8  -2 1620.80 257.464  73
   0  -8   2 1361.06 168.027  77
   0  -8  -2 1419.44 168.635  77
   0   8  -3 63717.9 714.092  51
   0  -8  -3 65081.1 697.001  77
   0   8  -3 65255.6 708.907  31
   0   8  -4 11812.4 260.274  51
   0   8  -4 12252.0 248.497  47
   0  -8  -4 10740.4 241.795  77
   0   8   4 11335.2 287.173  37
   0   8  -4 11464.3 241.292  31
   0  -8  -5 21236.2 322.891  77
   0   8  -5 21653.2 333.843  31
   0   8   5 21905.7 376.853  37
   0  -8  -6 853.720 164.001  77
   0   8   6 805.466 213.038  37
   0   8  -6 605.365 152.443  31
   0   8  -7 30807.2 396.553  51
   0   8   7 29954.1 425.932  52
   0  -8  -7 30456.7 390.833  77
   0   8   7 31062.7 399.700  42
   0   8   7 31085.2 448.139  37
   0   8  -8 2425.40 160.612  51
   0   8   8 2027.54 211.151  52
   0  -8  -8 2027.70 163.990  77
   0   8   8 2254.18 211.392  37
   0   8   8 2358.77 164.023  42
   0   8  -8 1889.63 160.951  31
   0   8  -9 24734.0 318.096  51
   0   8   9 23486.6 361.160  52
   0  -8  -9 23919.9 317.926  77
   0   8   9 25026.6 374.189  37
   0   8   9 23806.7 311.406  42
   0   8 -10 5793.82 158.980  51
   0   8  10 5526.43 209.327  52
   0  -8 -10 6224.48 161.637  77
   0   8  10 6065.95 150.421  42
   0   8  10 6393.57 210.190  37
   0   8 -10 5224.46 174.433  31
   0  -8 -11 884.003 108.126  77
   0   8 -11 723.115 102.449  51
   0  -8 -12 993.101 85.8238  77
   0   8 -12 869.836 84.4313  51
   0   8  13 10036.8 153.924  37
   0  -8  13 9569.29 127.223  45
   0   9   0 349.921 135.808  42
   0   9   0 375.009 145.228  47
   0   9   1 6651.55 187.799  42
   0   9   1 7088.36 197.319  47
   0   9  -1 7168.76 188.837  47
   0   9  -2 4029.70 165.760  47
   0   9  -2 4282.41 156.848  51
   0   9   3 14644.5 255.094  42
   0  -9  -3 15456.9 224.404  77
   0   9  -3 16717.2 254.060  51
   0   9  -3 16478.6 248.516  47
   0   9   3 15305.6 255.064  47
   0   9   4 7834.29 191.872  42
   0  -9  -4 6350.08 150.700  77
   0   9   4 8291.85 185.158  47
   0   9  -4 6691.58 181.855  51
   0   9  -4 6800.30 170.787  47
   0   9   5 14833.4 239.259  42
   0   9   5 14329.4 250.217  37
   0   9  -5 14885.0 233.978  51
   0   9   5 15069.6 226.911  47
   0  -9  -6 5477.43 125.100  77
   0   9   6 5427.23 138.628  47
   0   9   7 15155.9 242.316  37
   0   9   7 15634.9 219.877  42
   0   9   8 1027.33 117.482  37
   0   9   8 936.376 91.6285  42
   0   9  -9 24995.5 265.920  51
   0   9   9 24027.8 272.255  37
  -1   0  23 77.1271 95.2150  45
  -1   0  22 351.335 135.574  45
  -1   0  22 310.540 103.550   5
  -1   0  22 453.889 121.250  40
  -1   0  21 97.4990 163.223  45
  -1   0  21 104.845 124.980   5
  -1   0  21 321.107 157.448  40
  -1   0  20 2302.41 185.584  45
  -1   0  20 2407.22 165.475   5
   1   0 -19 251.273 220.826  66
   1   0 -19 145.119 223.542  65
  -1   0  19 182.493 268.321  64
  -1   0  19 59.3054 238.508  74
  -1   0  19 112.155 253.335   3
  -1   0  19 48.5632 159.948   5
  -1   0  19 157.252 285.013  29
   1   0 -19 129.218 234.264  69
   1   0 -18 30905.2 600.719  65
  -1   0  18 29893.8 680.937  64
   1   0 -18 28177.8 594.497  66
   1   0 -18 31050.5 622.872  69
  -1   0  18 27117.1 609.892  74
  -1   0  18 33231.1 420.866   5
  -1   0  18 32597.3 609.701   3
  -1   0  18 32167.1 645.945  29
   1   0 -17 138.843 261.191  69
   1   0 -17-13.5518 237.733  65
   1   0 -17 193.426 250.420  66
  -1   0  17-20.1651 285.681  64
  -1   0  17 132.120 272.042   3
  -1   0  17 50.4537 166.450   5
  -1   0  17 106.819 247.823  74
  -1   0  17 210.240 292.350  29
   1   0 -16 52087.1 838.454  66
   1   0 -16 54348.9 823.304  65
  -1   0  16 55932.9 616.442   5
  -1   0  16 57232.3 834.345   3
   1   0 -16 53382.8 858.797  69
  -1   0  16 55593.6 847.075  22
  -1   0  16 49012.8 840.887  74
  -1   0  16 59029.1 871.589  29
   1   0 -15 50.8485 225.034  69
   1   0 -15 107.333 231.428  66
   1   0 -15 125.653 215.442  65
  -1   0  15 81.2876 220.612  74
  -1   0  15 198.097 249.016   3
  -1   0  15 95.9220 232.316  22
  -1   0  15 151.808 272.895  29
   1   0 -15 321.111 233.837  75
   1   0 -14 4879.24 266.201  65
  -1   0  14 5240.31 284.854   3
   1   0 -14 4684.17 278.554  69
  -1   0  14 5086.27 289.865  22
  -1   0  14 4901.35 279.248  74
   1   0 -14 4494.64 280.375  75
  -1   0  14 5493.45 313.275  29
   1   0 -13 138.200 182.062  69
   1   0 -13 20.4161 159.903  65
   1   0 -13 25.8882 187.048  75
  -1   0  13 83.5369 190.135  22
  -1   0  13 170.862 222.507  29
  -1   0  13 66.3549 185.498  74
  -1   0  13 181.823 196.115   3
  -1   0  12 4236.08 229.777   3
   1   0 -12 4302.59 213.541  65
  -1   0  12 4122.46 229.776  22
  -1   0  12 4681.81 228.279  74
   1   0 -12 4039.21 225.378  75
   1   0 -12 3612.51 233.307  69
  -1   0  11 131.731 242.209   9
  -1   0  11 254.946 156.576   3
   1   0 -11 72.7632 129.685  65
  -1   0  11 119.868 166.206  64
  -1   0  11 207.358 271.668  54
  -1   0  11 375.347 159.236  73
   1   0 -11 171.407 143.448  75
  -1   0  11 150.711 151.680  22
   1   0 -10 39094.3 883.617  13
  -1   0  10 37195.8 889.164  54
   1   0  -9 92.8001 191.916  13
  -1   0   9 194.987 210.970  54
  -1   0   8 4609.42 302.690   1
   1   0  -8 4247.61 290.523  13
  -1   0   8 4536.97 295.696  54
  -1   0   7-3.53307 170.720   1
   1   0  -7 108.693 142.273  13
  -1   0   7 124.095 147.473  54
  -1   0   6 83606.9 1107.19   1
   1   0  -6 78328.9 1092.62  13
   1   0  -5 72.3194 111.579  58
  -1   0   5 84.9753 125.549   1
   1   0  -5 98.6110 98.8409  13
  -1   0   5 30.5061 101.645  54
  -1   0   4 9028.89 253.215   1
  -1   0   4 9125.60 230.460   9
  -1   0   4 8895.67 250.566  54
  -1   0   3 202.236 65.0151   9
   1   0  -3 109.906 51.7814  13
  -1   0   3 79.2947 84.1928   1
   1   0  -2 275324. 2666.82  60
   1   0  -2 284354. 2610.75  59
  -1   0   2 309962. 2729.86   1
  -1   0   2 292209. 2635.25  15
  -1   0   2 307798. 2664.62   9
   1   0  -2 285989. 2600.17  13
  -1   0   1 155.584 58.6225   1
   1   0  -1 71.4792 35.0501  59
   1   0  -1 21.0344 53.5235  60
  -1   0   1 61.6249 31.5141  53
   1   0   0 171309. 1667.22  59
  -1   0   0 176301. 1666.71   1
   1   0   0 171496. 1581.73  11
   1   0   0 172021. 1580.94  57
  -1   0   0 175572. 1673.16  56
   1   0   1 92.2067 47.1154   8
  -1   0  -1 61.3109 93.7356  12
  -1   0  -1 190.684 85.8932  56
   1   0   2 21957.8 444.060  60
  -1   0  -2 21747.7 493.879  12
   1   0   3 40.9195 106.449  60
   1   0   3 285.680 105.738  14
   1   0   4 420183. 3954.34  60
   1   0   4 385548. 3971.44  14
   1   0   5 75.3219 119.889  60
  -1   0  -5 39.2462 174.839  12
  -1   0  -6 119783. 1709.94  12
   1   0   6 116624. 1635.10  14
   1   0   7 32.8866 117.255  60
  -1   0  -7-6.65907 218.373  13
   1   0   7 60.6597 189.265  14
  -1   0  -7 111.360 204.497  12
   1   0   8 1801.13 275.502  14
  -1   0  -8 2779.73 339.981  13
  -1   0  -8 2802.99 313.279  12
   1   0   8 2090.03 285.979  54
  -1   0  -9 71.3071 261.090  13
   1   0   9 164.002 232.689  54
   1   0  10 5826.35 459.239  54
  -1   0 -10 6909.80 485.143  13
   1   0  10 5797.38 241.730  74
   1   0  11 172.936 155.748  71
  -1   0 -11 63.8368 141.099  67
  -1   0 -11 85.4129 132.903  69
  -1   0 -11 18.6069 148.242  65
   1   0  11 65.9272 164.807  64
   1   0  11 80.5111 167.999  74
   1   0  11 47.2500 143.883  72
  -1   0 -11 117.186 139.316  75
   1   0  11 91.4554 169.780  29
  -1   0 -12 3027.48 202.315  69
   1   0  12 3984.23 231.063  71
  -1   0 -12 3473.47 208.512  67
  -1   0 -12 3331.19 211.441  65
   1   0  12 3657.43 246.027  64
   1   0  12 4096.15 260.091  74
  -1   0 -12 3341.19 219.668  75
  -1   0 -12 3380.83 219.465  26
   1   0  12 4115.55 248.868  29
   1   0  12 3548.19 217.945  72
   1   0  13 93.8047 186.847  71
  -1   0 -13 230.453 175.889  69
  -1   0 -13 92.7223 191.847  65
   1   0  13 162.609 200.285  64
  -1   0 -13 114.828 186.235  26
   1   0  13 96.9477 174.987  72
   1   0  13 49.0507 212.879  74
   1   0  13-13.2345 217.386  29
  -1   0 -13 103.295 182.209  75
   1   0  14 9905.00 366.708  64
  -1   0 -14 10139.6 350.536  65
  -1   0 -14 10012.2 346.842  75
   1   0  14 9120.02 371.938  74
  -1   0 -14 9887.18 339.177  26
   1   0  14 9599.40 351.078  29
  -1   0 -14 9738.49 318.459  69
   1   0  14 9378.84 332.986  71
   1   0  15 308.575 268.095  74
   1   0  15 122.105 215.813  71
  -1   0 -15 210.723 196.559  69
  -1   0 -15 95.3387 236.427  65
   1   0  15 163.451 236.742  64
  -1   0 -15 192.310 218.031  26
  -1   0 -15 2.64768 229.002  75
   1   0  15 617.791 266.218  29
   1   0  15 113.806 149.835   5
   1   0  15 318.127 259.435   3
   1   0  16 104615. 1348.39  64
  -1   0 -16 110156. 1325.14  65
   1   0  16 106905. 1295.11  29
  -1   0 -16 107402. 1310.60  75
   1   0  16 106044. 1060.73   5
   1   0  16 110213. 1306.56   3
   1   0  17-8.90918 254.494  64
   1   0  17 138.519 269.836   3
   1   0  17 86.0387 161.551   5
   1   0  17 112.364 236.508  71
  -1   0 -17 60.5289 241.233  65
  -1   0 -17 267.101 254.125  75
  -1   0 -18 18022.3 472.379  65
  -1   0 -18 17136.7 468.003  75
   1   0  18 17735.0 461.191   3
   1   0  18 17565.4 296.404   5
  -1   0 -19 63.1787 176.826  36
  -1   0 -19 49.1339 232.073  65
  -1   0 -19 93.0774 225.202  75
   1   0  19-68.6463 152.107   5
  -1   0 -19 107.478 176.463  34
  -1   0 -20 7344.33 219.620  34
  -1   0 -20 7288.86 219.847  36
  -1   0 -21 127.413 134.157  34
   1   0  21 22.6975 111.146   5
  -1   0 -21 85.1956 133.996  36
  -1   0 -22 422.880 104.235  36
  -1   0 -22 481.226 103.921  34
  -1  -1  23 1481.77 84.4420  40
   1  -1 -23 1580.55 90.0636  77
  -1   1  23 1363.24 95.7203  45
  -1  -1  23 1643.71 99.3835  45
  -1  -1  22 16663.2 238.988  45
  -1  -1  22 16053.2 223.763   5
  -1   1  22 16440.6 222.141   5
  -1  -1  21 478.057 154.343  45
  -1   1  21 245.070 160.179  45
  -1   1  21 443.750 150.245  40
  -1   1  21 370.080 122.065   5
  -1  -1  21 502.462 123.295   5
  -1  -1  20 10770.2 247.772  45
  -1   1  20 10923.5 252.965  45
  -1   1  20 10716.7 223.833   5
  -1  -1  20 10840.3 224.387   5
  -1   1  19 196.029 153.621   5
  -1  -1  19 221.227 153.531   5
  -1   1  19 406.963 250.508   3
  -1  -1  19 517.982 251.745   3
   1  -1 -19 286.760 248.081  69
   1   1 -19 284.853 233.010  69
   1  -1 -19 127.388 223.975  66
   1   1 -19 158.331 236.040  65
  -1  -1  19 297.625 263.743  64
   1  -1 -19 84.6031 247.590  75
   1   1 -19 137.699 238.883  75
  -1   1  19 239.220 236.313  74
  -1   1  19 327.089 251.500  21
  -1  -1  19 99.6753 246.415  21
  -1   1  19 122.549 286.394  29
  -1  -1  19 391.156 280.086  29
   1   1 -18 885.849 262.498  69
   1  -1 -18 792.779 270.313  69
   1   1 -18 882.690 253.823  65
   1  -1 -18 755.549 241.238  66
  -1   1  18 1073.78 285.991  22
  -1  -1  18 955.470 280.412  21
  -1   1  18 686.596 268.280  21
  -1   1  18 901.839 168.391   5
  -1   1  18 747.741 272.606   3
  -1  -1  18 855.178 266.457   3
  -1  -1  18 818.031 166.146   5
   1   1 -18 851.791 246.582  75
   1  -1 -18 807.574 267.719  75
  -1  -1  18 767.440 252.583  74
  -1   1  18 751.941 275.388  74
  -1   1  18 802.980 302.422  29
  -1  -1  18 963.305 290.629  29
   1  -1 -17 2215.53 277.981  66
  -1   1  17 1639.97 324.023  64
   1   1 -17 2255.65 267.051  66
   1   1 -17 2659.94 281.298  65
  -1   1  17 2414.80 302.305  22
  -1   1  17 2378.47 295.083  21
  -1  -1  17 2434.40 303.565  21
   1   1 -17 2522.37 285.212  69
   1  -1 -17 2475.36 299.919  69
  -1   1  17 1909.55 306.104  74
   1  -1 -17 2677.86 299.355  75
  -1  -1  17 2036.94 276.568  74
   1   1 -17 2810.84 282.468  75
  -1  -1  17 2082.09 290.121   3
  -1   1  17 2585.13 293.003   3
  -1  -1  17 2185.66 176.359   5
  -1   1  17 2371.97 177.597   5
  -1  -1  17 2492.60 326.877  29
  -1   1  17 2093.71 338.968  29
  -1   1  16 1311.04 307.486  64
   1   1 -16 1281.98 250.085  65
   1  -1 -16 1284.85 266.158  66
  -1  -1  16 1813.95 284.350  21
  -1   1  16 1739.85 280.045  21
  -1   1  16 1573.20 266.936  22
  -1  -1  16 2171.12 281.825   3
  -1  -1  16 1899.72 167.966   5
  -1   1  16 1505.28 278.655   3
  -1   1  16 1598.26 167.255   5
  -1  -1  16 1662.47 260.803  74
  -1   1  16 1416.34 289.905  74
   1   1 -16 1572.71 255.356  75
   1  -1 -16 1132.39 264.037  75
  -1   1  16 1712.50 324.615  29
   1   1 -16 936.454 250.508  69
   1  -1 -16 1359.11 276.822  69
  -1   1  15 10437.2 451.750  64
   1   1 -15 11169.8 375.268  65
   1  -1 -15 10846.0 399.671  66
  -1   1  15 11500.1 380.862  21
  -1  -1  15 11324.5 384.705  21
  -1   1  15 12013.4 390.182  22
   1   1 -15 11328.4 387.696  69
   1  -1 -15 11267.7 390.411  75
  -1   1  15 10475.7 408.616  74
  -1  -1  15 11294.4 366.091  74
   1   1 -15 10902.2 379.947  75
  -1   1  15 11685.5 379.049   3
  -1  -1  15 11280.9 374.727   3
  -1   1  15 11955.3 434.725  29
  -1   1  14 60445.2 891.887  29
   1  -1 -14 57846.5 865.686  66
   1   1 -14 58649.9 839.973  65
  -1   1  14 58079.8 821.365  21
  -1   1  14 58370.9 837.461  22
  -1  -1  14 58333.5 828.857  21
   1   1 -14 60515.5 863.943  69
   1  -1 -14 59962.4 850.408  75
  -1   1  14 60529.4 882.118  74
  -1  -1  14 60539.7 834.016  74
   1   1 -14 59693.8 839.648  75
  -1   1  14 58756.7 819.606   3
  -1  -1  14 57397.2 818.132   3
  -1  -1  14 59269.0 885.969  73
  -1   1  13 26026.5 543.198  29
  -1  -1  13 25095.7 540.741  64
   1   1 -13 23981.4 479.891  65
   1  -1 -13 27505.6 524.670  66
  -1   1  13 24797.7 479.041  21
  -1  -1  13 24702.5 489.558  22
  -1   1  13 24920.2 492.730  22
  -1  -1  13 24859.7 483.868  21
   1   1 -13 24521.5 505.252  69
  -1   1  13 25424.1 528.023  74
  -1  -1  13 25254.9 487.895  74
   1   1 -13 24641.9 481.359  75
   1  -1 -13 26141.6 496.207  75
  -1   1  13 25321.3 479.745   3
  -1  -1  13 24813.7 475.226   3
  -1  -1  13 24521.2 536.405  73
  -1  -1  12 250867. 2530.37  73
   1   1 -12 238958. 2456.16  69
   1  -1 -12 250322. 2462.84  69
   1   1 -12 241540. 2395.81  67
  -1  -1  12 257675. 2534.54  64
   1   1 -12 246279. 2423.18  65
   1  -1 -12 246367. 2487.69  66
  -1  -1  12 242062. 2438.13  22
  -1   1  12 239481. 2426.94  22
  -1  -1  12 245686. 2416.95  21
  -1   1  12 240845. 2404.16  21
  -1  -1  12 242339. 2433.61  74
   1  -1 -12 243832. 2428.02  75
   1   1 -12 250063. 2425.72  75
  -1   1  12 235919. 2482.95  74
  -1   1  12 253048. 2502.46  29
  -1  -1  12 240474. 2434.26  29
  -1  -1  12 244728. 2406.04   3
  -1   1  12 242414. 2398.48   3
  -1  -1  11 9053.52 263.356   3
  -1   1  11 8585.79 254.638   3
  -1   1  11 8710.72 492.033   1
  -1  -1  11 8643.53 490.148   1
  -1  -1  11 8891.01 316.192  73
   1   1 -11 9017.43 278.917  69
   1  -1 -11 8259.08 273.422  69
   1   1 -11 9003.87 245.280  67
  -1  -1  11 10256.7 315.628  64
   1   1 -11 8928.07 256.395  65
  -1  -1  11 9198.61 269.454  21
  -1  -1  11 8471.40 270.601  22
  -1   1  11 8643.47 261.243  21
  -1   1  11 8277.55 270.489  22
  -1   1  11 8799.19 316.705  29
  -1   1  11 8460.67 490.836  54
   1   1 -11 8159.64 535.018  55
  -1  -1  11 8738.08 501.025   9
   1   1 -11 8510.79 490.223  13
   1  -1 -11 8518.68 258.639  75
  -1   1  11 8857.57 292.240  74
  -1  -1  11 9056.54 265.458  74
   1   1 -11 9145.04 259.132  75
  -1  -1  10 65749.9 1189.97   1
  -1   1  10 68039.1 1198.32   1
   1   1 -10 66262.6 1232.13  13
  -1  -1  10 67466.9 1225.13   9
  -1   1  10 67803.7 1237.42  54
  -1   1  10 66595.7 829.896  23
  -1   1   9 3017.52 300.471   1
  -1  -1   9 2545.85 288.261   1
   1   1  -9 2472.35 267.249  13
  -1  -1   9 2418.03 283.329   9
  -1   1   9 2985.76 288.073  54
  -1   1   8 3490.60 279.241   1
  -1  -1   8 3526.40 284.780   1
  -1  -1   8 3613.91 283.768   9
   1   1  -8 2762.98 247.910  13
  -1   1   8 3524.98 275.089  54
   1   1  -7 1818.96 183.135  58
  -1  -1   7 2220.49 222.164   1
  -1   1   7 2420.98 227.838   1
   1  -1  -7 1583.08 184.727  12
  -1  -1   7 2348.32 227.059   9
   1   1  -7 2214.53 200.237  13
   1   1  -7 1707.79 219.886  55
  -1   1   7 2256.13 218.520  54
   1   1  -6 1460.22 150.549  58
  -1  -1   6 1970.90 193.173   1
  -1   1   6 1772.23 189.562   1
  -1   1   6 1836.84 189.365  14
   1  -1  -6 1551.37 164.368  12
  -1  -1   6 2009.45 186.010   9
   1   1  -6 1463.07 159.025  13
  -1   1   6 1826.24 176.861  54
   1   1  -6 1432.09 189.635  55
   1   1  -5 167103. 1740.32  58
  -1   1   5 162302. 1765.95   1
  -1  -1   5 163074. 1771.21   1
  -1   1   5 167804. 1836.03  14
  -1  -1   5 171996. 1827.22   9
  -1   1   5 167211. 1791.25  54
   1   1  -5 163348. 1818.32  55
   1   1  -4 178500. 1794.30  58
  -1  -1   4 175612. 1816.81   1
  -1   1   4 174488. 1811.31   1
  -1   1   4 176402. 1855.44  14
  -1  -1   4 184394. 1869.82   9
   1   1  -4 179134. 1854.38  55
  -1   1   4 185162. 1817.60  54
   1  -1  -3 3915.59 164.877  58
   1   1  -3 3930.65 150.875  58
  -1  -1   3 4373.07 165.956   1
  -1   1   3 4430.47 165.209   1
  -1   1   3 4364.87 165.362   2
  -1  -1   3 4294.51 164.535   2
  -1  -1   3 4614.35 180.751   9
  -1   1   3 4599.80 163.860  14
   1  -1  -3 4330.25 120.918  56
   1   1  -3 4116.96 164.579  55
  -1   1   3 4610.45 144.420  54
   1  -1  -2 608728. 1497.87  58
  -1  -1   2 665177. 1510.49   1
  -1   1   2 636978. 1526.57   2
  -1  -1   2 637999. 1535.30   2
  -1   1   2 648099. 1470.99   1
  -1   1   2 627559. 1304.96  14
  -1  -1   2 653351. 1649.15  15
  -1   1   2 666966. 1057.21  54
   1   1  -2 670958. 1641.43  55
   1  -1  -2 617772. 774.217  53
   1  -1  -1 82256.7 877.700  58
  -1  -1   1 85415.3 906.698   2
  -1  -1   1 86410.1 893.574   1
  -1   1   1 85153.5 904.010   2
  -1   1   1 84821.1 888.369   1
   1   1  -1 88405.0 944.321  10
  -1   1   1 86256.0 871.697  11
   1  -1  -1 83030.1 785.771  15
  -1   1   1 86214.3 802.861  14
  -1   1   1 85736.0 837.710   8
   1  -1  -1 85991.7 954.956  57
   1  -1   0 21397.2 279.448  58
  -1   1   0 21780.9 329.266   2
  -1  -1   0 22675.3 325.681   1
  -1  -1   0 21847.6 332.420   2
   1  -1   0 22249.0 361.033  57
  -1   1   0 22260.0 300.628  10
   1   1   0 21385.0 349.321  10
   1   1   0 21920.2 370.496  11
   1  -1   1 75138.3 786.305  54
  -1   1  -1 76902.2 835.386  55
  -1  -1  -1 71970.8 723.839  57
   1   1   1 73287.5 889.184  11
   1  -1   2 142856. 1490.20  54
  -1   1  -2 141872. 1512.03  55
  -1   1  -2 144701. 1525.14  13
   1   1   2 143579. 1568.50  11
   1   1   2 142440. 1548.13   8
   1   1   3 52968.9 779.141   8
  -1   1  -3 53085.0 787.701  13
   1  -1   3 51178.3 752.139  54
  -1  -1  -3 52605.1 789.464  56
   1  -1   3 53622.3 747.639  59
  -1  -1  -4 8454.96 322.610  56
   1  -1   4 8591.64 310.353  54
  -1   1  -4 8931.59 339.286  13
   1   1   4 8125.66 311.372   8
  -1  -1  -5 193779. 2234.66  56
   1  -1   5 181333. 2174.71  54
  -1  -1  -5 190368. 2258.90  12
  -1   1  -5 185854. 2288.17  13
   1   1   5 194902. 2229.47  14
   1   1   5 192106. 2208.88   8
  -1  -1  -6 155628. 2028.70  12
   1   1   6 155385. 1967.66  14
  -1  -1  -7 224007. 2780.98  12
   1   1   7 230748. 2755.28  14
   1  -1   7 223406. 2718.19  54
   1  -1   7 225846. 2430.29  60
   1   1   8 190209. 2496.52  14
  -1  -1  -8 190425. 2518.60  12
   1  -1   8 184823. 2446.17  54
   1   1   9 60076.4 1257.30  14
  -1   1  -9 60977.3 1352.96  13
  -1  -1  -9 60902.1 1252.29  12
   1  -1   9 58320.0 1226.10  54
  -1   1 -10 210739. 2132.62  65
   1   1  10 210536. 2935.59  14
  -1   1 -10 218531. 3073.01  13
  -1  -1 -10 210769. 2868.76  12
   1  -1  10 201245. 2888.17  54
   1   1  10 225288. 2182.93  71
   1  -1  10 215711. 2156.57  71
   1  -1  10 220801. 2195.53  74
   1   1  10 230143. 2243.59  74
  -1   1 -10 210401. 2135.48  67
   1   1  11 3871.44 218.968  72
   1  -1  11 4217.39 225.260  72
  -1  -1 -11 4192.15 211.804  65
   1  -1  11 3793.22 242.301  64
   1   1  11 3945.30 258.094  64
  -1  -1 -11 3955.98 194.831  66
  -1   1 -11 4085.58 214.812  67
  -1  -1 -11 4172.55 216.453  69
   1  -1  11 4573.32 225.669  71
   1   1  11 4582.38 238.741  71
   1  -1  11 3770.50 244.256  74
  -1   1 -11 3793.76 197.514  75
   1   1  11 4761.93 269.014  74
   1   1  11 4339.85 257.200  29
   1   1  12 10698.0 323.757  72
   1  -1  12 11644.6 325.309  72
  -1  -1 -12 11744.3 328.359  65
   1   1  12 10246.0 370.338  64
   1  -1  12 10773.8 359.986  64
   1   1  12 11191.8 316.756  22
  -1   1 -12 10768.5 320.884  67
   1   1  12 11078.4 345.615  71
   1  -1  12 11258.4 323.067  71
  -1  -1 -12 11024.3 320.705  69
  -1   1 -12 11201.5 310.100  75
   1   1  12 10674.4 383.369  74
   1   1  12 10879.0 350.489  29
   1   1  13 30717.4 546.028  72
   1  -1  13 31225.8 541.302  72
  -1  -1 -13 31137.1 555.198  65
   1   1  13 31659.0 621.003  64
   1  -1  13 29869.5 600.721  64
   1   1  13 31365.4 554.183  22
  -1   1 -13 31473.2 553.300  67
  -1  -1 -13 30295.3 555.314  69
   1   1  13 32952.8 580.769  71
   1  -1  13 31499.6 548.045  71
   1   1  13 34123.5 641.105  74
  -1   1 -13 31026.7 543.402  75
   1  -1  13 32277.9 571.456  29
   1  -1  14 2687.04 225.973  72
   1   1  14 2166.67 267.352  71
  -1  -1 -14 2571.14 248.800  69
   1  -1  14 2986.80 251.938  71
   1  -1  14 2890.78 272.953  64
  -1  -1 -14 2993.92 244.550  65
   1   1  14 2116.29 273.352  64
   1   1  14 2737.96 258.790  22
  -1   1 -14 2964.99 243.658  67
   1   1  14 2651.41 300.731  74
  -1   1 -14 2804.70 247.124  75
   1  -1  14 2774.68 284.843  29
   1  -1  15 9740.83 351.163  71
  -1  -1 -15 9182.48 351.177  69
   1   1  15 8744.10 367.866  71
   1   1  15 8610.29 385.682  64
   1  -1  15 9995.39 393.017  64
  -1  -1 -15 9149.39 362.544  65
  -1   1 -15 9300.28 374.486  65
   1   1  15 10623.2 368.403  22
  -1   1 -15 10165.5 366.810  26
  -1   1 -15 9876.46 364.310  67
   1   1  15 9775.62 224.932   5
   1   1  15 10311.2 376.334   3
   1  -1  15 10172.4 225.447   5
   1  -1  15 10910.5 384.633   3
   1   1  15 8970.36 414.034  74
  -1   1 -15 9317.17 343.944  75
   1  -1  15 10836.5 385.851  29
   1  -1  16 2566.01 264.315  71
   1   1  16 2682.37 287.540  71
  -1  -1 -16 2571.27 271.444  69
   1   1  16 2772.60 297.006  64
  -1   1 -16 2873.58 297.682  65
   1  -1  16 2943.98 290.213  64
  -1  -1 -16 2735.90 287.137  65
   1   1  16 3151.76 280.211  22
  -1   1 -16 2529.57 272.279  26
  -1   1 -16 2753.44 273.646  67
   1  -1  16 2787.04 299.556   3
   1   1  16 3187.57 177.579   5
   1   1  16 3355.28 301.150   3
   1  -1  16 2744.22 177.059   5
   1   1  16 2905.54 331.206  74
  -1   1 -16 2706.05 265.802  75
   1  -1  16 3118.02 302.150  29
   1  -1  17 16302.2 452.332  29
  -1   1 -17 15683.7 434.560  26
  -1  -1 -17 15254.7 436.277  65
   1  -1  17 14295.4 450.933  64
  -1   1 -17 15248.9 456.871  65
   1   1  17 15597.1 278.257   5
   1   1  17 15897.9 444.484   3
   1  -1  17 15989.7 282.418   5
   1  -1  17 15854.5 447.237   3
  -1  -1 -17 14068.7 415.388  69
  -1   1 -17 14918.4 431.372  75
   1   1  17 14981.1 496.031  74
   1  -1  18 15632.5 426.582  29
  -1  -1 -18 15806.1 434.107  65
  -1   1 -18 14949.7 437.890  65
   1  -1  18 13244.6 431.160  64
   1   1  18 17052.3 448.480  21
   1  -1  18 16310.9 448.348  21
  -1   1 -18 15516.2 421.795  26
  -1  -1 -18 15645.7 440.598  75
   1   1  18 14531.8 477.510  74
  -1   1 -18 14203.9 411.969  75
   1  -1  18 14200.3 447.032  74
   1   1  18 16086.2 276.927   5
   1   1  18 16389.4 436.169   3
   1  -1  18 15924.9 278.161   5
   1  -1  18 16481.0 441.391   3
  -1  -1 -18 13716.9 394.846  69
   1   1  18 13790.1 409.720  71
  -1   1 -19 7619.03 331.513  65
   1   1  19 7999.65 204.577   5
   1  -1  19 7284.38 202.538   5
  -1  -1 -19 7976.61 236.275  36
  -1   1 -19 7941.04 241.135  36
   1  -1  19 8175.94 215.353  45
  -1   1 -19 7808.47 239.316  34
  -1  -1 -19 7782.49 233.991  34
  -1  -1 -19 7120.14 334.828  75
   1  -1  19 6942.71 336.374  74
  -1  -1 -20 42161.5 514.524  36
  -1   1 -20 44739.2 523.487  36
   1  -1  20 43356.8 488.960   5
   1   1  20 45401.2 490.344   5
  -1  -1 -20 42806.6 513.494  34
  -1   1 -20 44174.3 520.486  34
   1  -1  20 45194.4 483.719  45
  -1   1 -21 1626.43 141.778  36
  -1  -1 -21 1690.15 133.426  36
   1   1  21 1824.88 118.394   5
   1  -1  21 1796.43 117.533   5
  -1   1 -21 1722.46 141.871  34
  -1  -1 -21 1661.56 132.679  34
   1  -1  21 1655.00 123.115  45
  -1   1 -22 7518.57 157.668  36
  -1   1 -22 7556.99 156.271  34
  -1   1 -23 409.304 58.4938  36
  -1   1 -23 435.798 59.0755  34
  -1  -1 -23 286.057 53.2668   7
  -1   1 -23 298.482 55.4992   7
  -1  -2  23 6253.76 113.745  45
  -1  -2  23 6002.65 99.9460  40
   1   2 -22 61.1114 96.5637  34
  -1  -2  22 74.9091 107.826  45
   1  -2 -22 150.291 103.396  77
   1   2 -22 67.8498 94.8341  36
  -1  -2  21 3892.49 127.513   5
  -1   2  21 3725.36 128.186   5
  -1   2  21 3471.82 161.709  45
   1   2 -21 3628.11 154.406  36
   1   2 -21 3738.54 152.840  34
  -1   2  20 2870.23 143.087   5
  -1  -2  20 2667.02 141.173   5
   1   2 -20 2846.33 171.045  34
  -1   2  20 2995.59 184.471  40
   1   2 -20 2775.04 169.518  36
  -1   2  20 3089.52 184.024  45
  -1   2  19 21009.8 328.523  40
   1   2 -19 23027.8 347.766  36
   1   2 -19 23094.5 346.176  34
   1   2 -19 21552.8 484.632  65
   1  -2 -19 18233.3 461.413  66
   1   2 -19 20607.4 458.077  75
  -1   2  19 17858.1 484.539  74
   1  -2 -19 22562.9 499.927  75
  -1   2  19 21074.5 344.301  45
  -1  -2  19 21028.4 308.456   5
  -1   2  19 21732.6 308.204   5
   1  -2 -19 16914.0 473.292  73
   1  -2 -18 297.287 245.789  66
   1   2 -18 413.311 239.289  65
  -1   2  18 283.430 235.322  21
  -1   2  18 206.184 261.268  22
  -1  -2  18 168.706 251.034  21
  -1   2  18 232.934 149.091   5
  -1  -2  18 210.300 152.416   5
  -1  -2  18 159.052 240.425   3
  -1   2  18 135.019 236.472   3
   1   2 -18 541.234 225.558  75
   1  -2 -18 545.078 253.392  75
  -1   2  18 291.206 267.043  74
   1   2 -18 430.144 234.882  69
   1  -2 -17 12285.7 430.787  66
   1   2 -17 13333.6 424.971  65
  -1  -2  17 13191.6 407.979  21
  -1   2  17 12772.7 421.301  22
  -1   2  17 13331.0 397.612  21
   1   2 -17 12116.0 396.831  69
   1  -2 -17 13729.5 440.495  69
  -1   2  17 11842.9 391.164  70
   1  -2 -17 13289.7 423.086  75
   1   2 -17 14003.8 416.593  75
  -1   2  17 10987.3 445.787  74
  -1  -2  17 11844.4 388.788  74
  -1   2  17 12741.0 400.280   3
  -1  -2  17 12974.1 255.189   5
  -1   2  17 13186.4 253.796   5
  -1  -2  17 12979.7 400.180   3
  -1   2  17 12805.1 468.943  29
  -1  -2  16 13689.4 440.762  73
   1   2 -16 15168.6 416.600  67
   1  -2 -16 13610.8 446.659  66
   1   2 -16 14691.1 435.621  65
  -1   2  16 14430.0 437.207  22
  -1   2  16 14929.5 415.550  21
  -1  -2  16 14716.8 425.932  21
   1  -2 -16 14257.1 466.739  69
   1   2 -16 13661.7 423.841  69
  -1  -2  16 13322.6 405.512  74
   1   2 -16 14860.4 416.864  75
   1  -2 -16 14559.4 430.807  75
  -1   2  16 13972.6 473.364  74
  -1  -2  16 14727.0 417.048   3
  -1  -2  16 14404.4 265.510   5
  -1   2  16 15375.3 423.347   3
  -1   2  16 14954.8 267.052   5
  -1   2  16 13989.8 498.103  29
  -1  -2  15 45057.7 796.766  73
   1   2 -15 47099.5 740.683  67
   1  -2 -15 46114.6 784.336  66
  -1  -2  15 47373.1 730.066  21
  -1   2  15 49224.6 732.351  21
   1   2 -15 46444.6 755.778  69
   1  -2 -15 48991.6 800.313  69
   1   2 -15 46825.0 741.359  75
  -1  -2  15 45678.3 735.054  74
   1  -2 -15 48070.9 761.331  75
  -1   2  15 46629.2 823.316  74
  -1  -2  15 47683.1 723.092   3
  -1   2  15 48785.1 731.186   3
  -1   2  15 47126.8 535.651   5
  -1  -2  15 46400.8 534.711   5
  -1   2  15 49739.3 844.417  29
  -1  -2  15 45617.4 764.401  29
  -1  -2  14 21703.1 526.956  73
   1   2 -14 20346.2 459.505  67
   1  -2 -14 21513.4 509.814  66
  -1  -2  14 20586.8 532.367  64
  -1   2  14 21916.3 460.723  21
  -1  -2  14 21811.3 469.903  21
   1  -2 -14 21941.3 507.332  69
   1   2 -14 21259.1 479.272  69
   1   2 -14 20103.2 466.724  75
  -1  -2  14 21477.8 468.230  74
  -1   2  14 21155.6 537.793  74
   1  -2 -14 20423.6 478.353  75
  -1  -2  14 21873.7 462.960   3
  -1   2  14 23034.7 467.959   3
  -1  -2  14 23240.3 505.102  29
  -1   2  14 22354.1 575.149  29
  -1  -2  13 15694.9 451.815  73
   1   2 -13 15624.4 388.528  67
  -1  -2  13 14621.9 446.200  64
   1  -2 -13 14896.0 420.376  66
  -1   2  13 15002.7 377.499  21
  -1  -2  13 16000.6 386.209  21
   1   2 -13 15740.7 408.844  69
   1  -2 -13 14476.0 428.077  69
  -1   2  13 14754.8 442.745  74
   1   2 -13 15239.2 382.025  75
   1  -2 -13 14566.2 382.603  75
  -1  -2  13 15565.0 388.599  74
  -1   2  13 15019.8 375.064   3
  -1  -2  13 15134.9 376.921   3
  -1   2  13 16315.8 485.717  29
  -1  -2  12 3849.47 276.536  73
   1   2 -12 4148.08 229.560  67
  -1  -2  12 3750.76 271.279  64
  -1   2  12 3474.84 226.230  21
  -1   2  12 3258.69 236.953  23
  -1   2  12 3329.03 241.056  22
  -1  -2  12 3669.16 231.286  21
   1   2 -12 4045.13 243.877  69
   1  -2 -12 3924.14 264.876  69
   1  -2 -12 3635.28 235.049  75
   1   2 -12 3979.03 222.640  75
  -1  -2  12 3654.42 232.362  74
  -1   2  12 3337.19 272.807  74
  -1  -2  12 3539.17 226.657   3
  -1   2  12 3223.40 219.728   3
  -1   2  12 3606.89 315.509  29
  -1  -2  11 2851.29 241.768  73
   1  -2 -11 2266.44 210.026  69
   1   2 -11 2090.37 199.494  69
   1   2 -11 1925.75 173.643  67
  -1  -2  11 2722.05 228.448  64
   1   2 -11 2021.93 190.461  65
  -1   2  11 2460.53 205.197  22
  -1   2  11 2550.74 216.203  23
  -1   2  11 2416.37 191.335  21
  -1  -2  11 2602.11 198.753  21
  -1  -2  11 2846.72 199.238  74
   1   2 -11 2150.52 174.733  75
   1  -2 -11 1638.05 186.976  75
  -1   2  11 2272.08 233.287  74
  -1   2  11 2537.25 272.122  29
  -1  -2  11 2646.80 194.100   3
  -1   2  11 2574.01 193.670   3
  -1  -2  10 18571.1 623.599   1
  -1   2  10 18659.3 620.068   1
  -1   2  10 18734.9 349.021   3
  -1  -2  10 18503.9 345.245   3
  -1  -2  10 18007.1 430.322  73
   1  -2 -10 20252.2 415.659  69
   1   2 -10 20631.3 386.033  69
   1   2 -10 20172.9 368.658  67
   1  -2 -10 19722.5 418.408  66
   1   2 -10 19750.5 366.589  65
  -1  -2  10 19004.0 417.700  64
  -1  -2  10 18841.4 352.454  21
  -1   2  10 19052.8 395.893  23
  -1   2  10 19162.5 373.683  22
  -1   2  10 18298.8 349.282  21
   1   2 -10 17967.5 718.010  55
  -1   2  10 19459.2 450.263  29
   1   2 -10 19425.8 357.874  75
  -1   2  10 18503.8 420.923  74
  -1  -2  10 17377.5 664.312   9
  -1   2   9 21194.0 607.008   1
  -1  -2   9 21981.6 618.621   1
  -1   2   9 20735.2 656.778  14
  -1  -2   9 21967.2 670.995   9
   1   2  -9 20405.2 703.001  55
  -1   2   8 4982.02 314.651   1
  -1  -2   8 4613.08 308.822   1
   1   2  -8 4584.17 351.009  55
  -1   2   8 5124.73 318.643  54
  -1   2   8 4922.79 336.667  14
  -1  -2   8 4260.61 334.931   9
  -1  -2   7 188367. 2132.37   1
  -1   2   7 184347. 2117.82   1
   1   2  -7 183854. 2298.49  55
  -1   2   7 188471. 2270.21  14
   1   2  -7 190347. 2047.28  58
  -1  -2   6 88487.0 1162.15   1
  -1   2   6 89125.3 1159.03   1
   1   2  -6 88031.8 1288.91  55
  -1   2   6 88878.7 1272.84  14
   1   2  -6 90882.1 1109.31  58
  -1  -2   5 505084. 4738.63   1
  -1   2   5 496168. 4725.24   1
   1   2  -5 490285. 4906.02  55
  -1  -2   5 507635. 4891.12   9
  -1   2   5 499060. 4865.89  14
   1   2  -5 503983. 4683.24  58
  -1  -2   4 233866. 2313.40   1
  -1   2   4 235078. 2304.55   1
   1   2  -4 236389. 2480.47  55
   1  -2  -4 232776. 2315.11  56
  -1   2   4 233684. 2450.18   8
  -1   2   4 232558. 2412.97  14
  -1  -2   4 241762. 2471.32   9
   1   2  -4 231627. 2287.39  58
  -1  -2   3 532945. 4708.45   1
  -1   2   3 526394. 4692.74   1
   1  -2  -3 519415. 4674.12  53
  -1   2   3 521549. 4825.43   8
  -1  -2   2 259546. 2470.95   2
  -1   2   2 257376. 2447.19   1
  -1   2   2 257086. 2467.30   2
  -1  -2   2 262696. 2460.57   1
  -1   2   2 264846. 2627.51  11
  -1  -2   2 264369. 2643.07  15
  -1   2   2 263167. 2564.52   8
   1   2  -2 267389. 2689.31  10
   1  -2  -2 259939. 2467.64  53
  -1  -2   1 101631. 1039.94   2
  -1   2   1 100116. 1030.43   1
  -1   2   1 99515.6 1035.15   2
  -1  -2   1 99441.5 1033.48   1
   1   2  -1 101650. 1229.45  10
   1  -2  -1 102438. 1046.54  15
  -1  -2   1 102841. 1206.65  15
  -1   2   1 103323. 1174.70  11
  -1   2   0 167834. 1649.29   2
  -1  -2   0 166458. 1652.71   2
   1  -2   0 174382. 1855.81  57
  -1  -2   0 170423. 1828.29  53
  -1   2   0 174868. 1795.15  10
   1   2   0 173455. 1900.01  11
   1  -2   0 174646. 1704.64  15
   1   2   0 170939. 1863.14  10
  -1  -2   0 172275. 1834.49  15
  -1   2   0 176452. 1786.13  11
  -1   2  -1 32291.1 446.214   2
  -1  -2  -1 32290.8 453.582   2
   1  -2   1 32929.6 542.708  59
   1  -2   1 33598.6 484.758   9
  -1   2  -1 33399.3 541.980  10
   1   2   1 33369.5 615.333  11
  -1  -2  -1 33521.4 567.550  53
  -1  -2  -1 32428.7 466.288  57
   1  -2   2 48519.2 715.945  59
  -1   2  -2 47715.1 729.719  10
   1   2   2 51431.9 823.101  11
   1  -2   2 48877.0 685.333   9
  -1   2  -2 49111.6 749.708  55
  -1  -2  -2 49911.4 649.726  57
  -1  -2  -2 50091.8 760.657  53
   1  -2   3 9741.26 301.960  59
   1  -2   3 8756.60 289.671   9
   1   2   3 9091.33 332.292   8
   1   2   3 9786.79 360.664  11
  -1   2  -3 10745.9 343.113  55
  -1  -2  -3 10873.6 280.458  57
  -1  -2  -3 10677.2 336.551  53
  -1  -2  -3 10556.5 340.581  56
   1  -2   4 1721.19 174.025  59
   1  -2   4 1691.38 183.642   9
   1   2   4 1756.25 198.433   8
  -1  -2  -4 1204.35 188.991  56
  -1   2  -4 1496.19 195.707  55
   1  -2   5 118360. 1497.83  59
   1  -2   5 119389. 1541.88  54
  -1   2  -5 120457. 1626.26  55
  -1  -2  -5 117456. 1582.74  56
   1   2   5 117177. 1606.50   8
  -1   2  -6 71262.8 1258.71  55
  -1  -2  -6 75125.9 1216.64  56
   1  -2   6 68985.7 1162.27  54
   1   2   6 73790.7 1247.02   8
  -1   2  -7 105403. 1766.70  55
   1  -2   7 103072. 1606.99  54
  -1  -2  -7 111960. 1665.62  56
  -1  -2  -7 107162. 1682.78  12
   1   2   7 111083. 1693.22   8
   1  -2   7 96616.6 1571.91   9
   1   2   7 114383. 1713.35  14
  -1   2  -8 99882.2 1845.06  55
   1  -2   8 98953.4 1663.60  54
  -1  -2  -8 110862. 1782.07  12
   1  -2   8 96922.1 1639.65   9
   1   2   8 116484. 1813.37  14
   1  -2   9 32512.5 921.439   9
   1   2   9 35028.0 999.123  14
  -1  -2  -9 35202.2 990.558  12
  -1  -2  -9 34512.6 531.237  75
   1   2   9 37473.9 638.033  74
   1  -2   9 35012.8 975.357  54
  -1   2  -9 30472.8 1054.00  55
  -1  -2  -9 36130.8 537.165  69
   1   2   9 38615.6 590.287  71
  -1   2  -9 34858.9 517.046  67
   1   2   9 34866.6 529.595  23
  -1   2  -9 29074.5 577.255  20
  -1  -2 -10 6944.69 253.960  66
   1  -2  10 7543.60 286.766  64
  -1   2 -10 6682.12 234.010  65
   1  -2  10 6706.19 272.511  72
   1   2  10 7262.09 279.830  72
   1  -2  10 7311.61 259.213  71
   1   2  10 6866.15 293.757  71
  -1  -2 -10 7067.26 254.588  69
   1   2  10 7369.02 257.468  23
  -1   2 -10 6085.14 300.801  20
  -1   2 -10 6538.33 245.111  68
  -1   2 -10 6661.55 240.693  67
  -1  -2 -10 7183.76 255.211  75
   1   2  10 6785.75 338.598  74
  -1   2 -11 42140.5 622.648  65
   1  -2  11 41341.7 696.144  64
  -1  -2 -11 38660.8 625.210  66
   1  -2  11 41671.9 658.372  72
   1   2  11 42196.5 654.694  72
   1   2  11 42823.6 688.927  71
   1  -2  11 41676.5 636.580  71
  -1  -2 -11 41868.5 643.235  69
  -1   2 -11 40488.4 717.865  20
   1   2  11 41471.3 644.762  23
  -1   2 -11 41671.4 636.016  68
  -1   2 -11 41497.2 627.311  67
   1   2  11 42155.3 769.943  74
  -1  -2 -11 42570.7 643.616  75
  -1   2 -12 3014.47 225.305  65
   1  -2  12 2839.36 260.497  64
  -1  -2 -12 2949.63 231.227  66
   1  -2  12 3255.38 245.301  72
   1   2  12 3048.90 235.969  72
   1  -2  12 2969.69 236.930  71
  -1  -2 -12 3037.88 241.654  69
   1   2  12 3166.24 273.853  71
  -1   2 -12 3076.16 282.483  20
   1   2  12 3160.86 231.209  23
   1   2  12 2808.37 319.826  74
  -1  -2 -12 3361.84 251.067  75
  -1   2 -12 2644.95 228.602  68
  -1   2 -12 2694.33 235.438  67
  -1   2 -13 100851. 1217.76  67
   1  -2  13 101614. 1284.30  64
  -1  -2 -13 96340.7 1188.56  66
  -1   2 -13 98341.1 1198.76  65
   1  -2  13 104684. 1217.15  72
   1   2  13 97049.7 1200.31  72
   1   2  13 99344.7 1208.06  22
  -1   2 -13 102769. 1302.42  20
   1  -2  13 95090.1 1189.56  71
  -1  -2 -13 95834.8 1216.54  69
   1   2  13 101521. 1255.36  71
   1  -2  13 98571.1 1176.33   3
   1   2  13 107113. 1361.28  74
  -1  -2 -13 101913. 1233.63  75
  -1   2 -14 2116.96 258.701  67
  -1   2 -14 2258.12 265.123  65
   1  -2  14 2728.47 288.331  64
  -1  -2 -14 1959.94 234.188  66
   1  -2  14 2881.36 247.438  72
  -1  -2 -14 2125.26 262.182  69
   1   2  14 2262.91 292.017  71
   1  -2  14 2475.32 241.931  71
   1   2  14 2342.09 275.529  22
  -1   2 -14 2179.91 289.135  20
   1   2  14 2420.87 336.453  74
   1  -2  14 2089.68 292.578  74
  -1  -2 -14 2398.51 275.221  75
   1  -2  14 2764.61 270.165   3
   1   2  14 2511.86 262.667   3
   1   2  14 2423.32 153.256   5
   1  -2  15 62440.0 678.759   5
   1   2  15 62399.6 677.524   5
   1   2  15 63995.5 883.737   3
   1  -2  15 65314.0 889.271   3
   1  -2  15 67825.2 964.594  64
  -1   2 -15 64432.3 915.834  65
  -1  -2 -15 62868.3 916.676  69
   1   2  15 63278.4 935.955  71
   1  -2  15 60634.0 864.018  71
   1   2  15 62293.6 902.872  22
  -1   2 -15 64314.0 923.073  67
   1  -2  15 64119.3 961.713  74
  -1  -2 -15 63549.1 942.020  75
   1   2  15 65849.2 1026.92  74
   1  -2  15 67591.3 920.542  29
   1  -2  16 20621.3 318.595   5
   1  -2  16 20748.5 485.334   3
   1   2  16 21417.8 487.350   3
   1   2  16 20908.2 317.148   5
   1  -2  16 20054.7 518.603  64
  -1   2 -16 21353.7 505.441  65
   1   2  16 19670.1 511.636  71
  -1  -2 -16 21031.0 506.860  69
  -1   2 -16 21142.0 523.125  26
   1   2  16 23308.8 522.702  22
  -1   2 -16 20578.6 507.805  67
  -1  -2 -16 21951.5 523.836  75
   1  -2  16 20798.0 532.749  74
   1   2  16 20939.1 576.733  74
   1  -2  16 21212.1 502.261  29
   1   2  17 7088.39 334.020   3
   1   2  17 7069.43 203.831   5
   1  -2  17 7313.90 332.778   3
   1  -2  17 7088.54 201.754   5
   1   2  17 5663.73 332.107  71
  -1  -2 -17 6638.12 330.005  69
  -1   2 -17 6954.61 339.899  67
  -1   2 -17 7134.10 348.700  65
   1  -2  17 6568.18 349.009  64
   1   2  17 7014.99 333.614  21
   1  -2  17 7344.29 350.678  21
   1   2  17 7002.52 340.394  22
  -1   2 -17 7350.34 340.920  26
   1  -2  17 6891.12 341.749  29
   1  -2  17 6132.09 347.887  74
   1   2  17 5213.37 388.898  74
  -1  -2 -17 7480.66 366.235  75
   1  -2  18 24187.8 500.065   3
   1   2  18 26252.9 343.557   5
   1   2  18 25464.0 502.532   3
   1  -2  18 24542.0 339.024   5
   1   2  18 22256.9 497.199  71
  -1  -2 -18 23050.9 501.967  69
  -1   2 -18 24627.9 526.286  67
  -1   2 -18 25646.0 536.695  65
   1  -2  18 19955.5 513.900  64
  -1   2 -18 24746.3 543.980  61
   1  -2  18 25264.3 350.780  45
   1   2  18 24641.4 565.033  74
  -1  -2 -18 25338.3 547.199  75
   1  -2  18 23513.5 519.192  74
   1   2  18 24942.2 501.851  21
  -1   2 -18 25571.7 528.889  26
   1   2  18 24640.9 512.390  22
   1  -2  18 24738.0 511.126  21
   1  -2  18 25298.4 506.178  29
  -1   2 -19 2878.64 186.934  34
   1  -2  19 3019.94 154.437   5
   1   2  19 2860.98 151.129   5
  -1   2 -19 2713.16 183.073  36
   1  -2  19 3270.05 172.892  45
  -1   2 -20 509.488 149.048  34
   1   2  20 579.008 115.114   5
   1  -2  20 482.162 115.092   5
  -1   2 -20 477.172 150.241  36
   1  -2  20 603.549 131.194  45
  -1   2 -21 1096.38 130.119  34
  -1   2 -21 1055.23 129.248  36
   1  -2  21 1295.75 111.034  45
  -1   2 -22 1790.22 102.514  34
   1  -2  22 1814.12 81.3171  45
  -1  -2 -22 1750.02 88.0452  41
  -1   2 -22 1856.30 103.179  36
   1   3 -22 2371.14 93.2034  34
   1   3 -22 2286.89 93.0040  36
   1  -3 -22 2164.56 84.0243  77
   1   3 -21 739.718 116.988  34
   1   3 -21 801.094 117.625  36
   1  -3 -21 746.599 107.363  77
   1   3 -20 14647.0 251.315  34
   1  -3 -20 14571.5 241.804  77
   1   3 -20 14739.6 252.936  36
   1   3 -19 460.289 158.972  34
  -1  -3  19 487.901 156.982  45
  -1   3  19-90.2055 184.868  45
   1  -3 -19 314.393 157.236  77
   1   3 -19 453.823 156.587  36
  -1   3  18 1652.52 283.317  74
   1  -3 -18 1791.11 264.908  73
   1  -3 -18 1927.35 262.635  69
  -1   3  18 1482.20 250.896  70
   1   3 -18 1832.57 244.526  67
   1  -3 -18 1655.97 253.105  66
   1   3 -18 1745.81 249.862  65
  -1  -3  18 2566.44 192.371  45
  -1   3  18 1760.92 206.933  45
  -1  -3  18 2696.99 270.641  19
   1   3 -18 1874.17 181.681  34
  -1  -3  18 2380.58 276.446  29
   1   3 -18 1962.88 183.823  36
  -1   3  17 1496.65 281.616  22
   1  -3 -17 1802.74 281.352  69
   1   3 -17 1562.32 246.053  69
  -1   3  17 1419.83 272.525  70
   1   3 -17 1995.60 254.867  67
   1   3 -17 1668.17 261.141  65
   1  -3 -17 1713.77 261.466  66
  -1  -3  17 1221.43 279.088  64
  -1  -3  17 1281.86 275.251  19
   1  -3 -17 1371.83 282.980  73
  -1  -3  17 1356.29 257.945  73
  -1   3  17 1205.09 289.221  74
  -1  -3  17 1549.75 284.390  29
   1  -3 -16 19345.1 536.611  73
  -1  -3  16 19938.9 519.000  73
  -1  -3  16 19687.2 537.681  64
   1  -3 -16 20335.1 520.763  66
   1   3 -16 22211.3 513.529  65
   1  -3 -16 21479.5 541.534  69
   1   3 -16 20688.0 491.405  69
  -1   3  16 19566.9 510.638  70
  -1  -3  16 20756.7 512.087  19
  -1   3  16 21942.9 517.963  22
   1   3 -16 22431.6 509.829  67
  -1   3  16 20244.5 563.108  74
  -1   3  16 21336.8 324.183  32
  -1  -3  16 20701.1 522.344  29
  -1  -3  15 14072.9 463.177  73
   1  -3 -15 12650.6 465.532  73
   1   3 -15 14438.6 432.055  65
   1  -3 -15 14411.4 443.770  66
  -1  -3  15 14909.7 472.863  64
  -1   3  15 12570.6 428.793  70
   1   3 -15 12938.7 409.032  69
   1  -3 -15 13201.4 461.163  69
  -1   3  15 14142.8 432.398  22
   1   3 -15 13770.2 424.182  67
  -1   3  15 14457.3 486.994  74
  -1  -3  15 14067.8 452.204  29
  -1   3  15 13701.3 264.617  32
  -1  -3  14 3058.17 305.665  73
   1  -3 -14 3416.65 335.614  73
   1   3 -14 3660.36 287.628  65
  -1  -3  14 2470.31 312.573  64
   1  -3 -14 3632.42 324.389  69
   1   3 -14 3510.95 267.902  69
  -1   3  14 3663.85 308.676  22
  -1   3  14 3874.50 302.352  23
   1   3 -14 3491.32 286.075  67
   1   3 -14 3566.78 258.706  75
  -1   3  14 2956.15 336.695  74
  -1  -3  14 2995.68 267.528  74
  -1   3  14 3631.81 182.882  32
   1   3 -13 61451.2 864.360  69
   1  -3 -13 62243.0 926.050  69
   1   3 -13 60959.6 848.883  65
  -1  -3  13 60999.6 950.827  64
   1   3 -13 61724.4 862.661  67
  -1   3  13 58096.8 849.594  22
  -1   3  13 59373.1 901.103  23
  -1  -3  13 58180.4 934.255  73
   1  -3 -13 59238.8 955.551  73
  -1   3  13 60188.9 955.308  74
   1   3 -13 60325.2 821.410  75
  -1  -3  13 60395.8 851.953  74
  -1   3  12 479.764 192.144  71
   1  -3 -12 614.739 240.064  66
   1   3 -12 864.159 201.614  65
  -1  -3  12 414.538 229.650  64
  -1  -3  12 452.841 240.265  73
  -1  -3  12 402.361 200.802  74
  -1   3  12 455.982 263.514  74
   1   3 -12 669.705 183.032  75
   1   3 -12 680.703 208.311  67
   1  -3 -12 653.523 250.445  69
   1   3 -12 638.979 210.737  69
  -1   3  12 303.771 226.235  23
  -1   3  12 340.334 212.436  22
   1   3 -11 8136.83 275.117  68
   1   3 -11 8068.85 293.510  67
  -1   3  11 8223.08 295.087  22
  -1  -3  11 7428.33 321.267  64
   1   3 -11 8399.69 291.584  65
   1  -3 -11 8764.90 346.909  66
   1  -3 -11 8321.46 349.958  69
   1   3 -11 8722.79 300.581  69
  -1   3  11 7818.04 290.178  71
  -1  -3  11 7505.74 335.451  73
  -1  -3  11 7102.48 285.520  74
  -1   3  11 7655.81 354.198  74
   1   3 -11 8505.93 271.837  75
  -1  -3  10 25348.3 472.431  66
   1   3 -10 25935.8 447.374  68
   1   3 -10 25970.0 466.390  67
  -1  -3  10 27689.3 520.538  64
   1  -3 -10 26101.0 526.731  66
   1   3 -10 26343.9 454.814  65
  -1   3  10 26126.5 462.200  22
  -1   3  10 25393.2 492.540  23
   1  -3 -10 26291.3 531.035  69
  -1   3  10 25644.0 469.898  71
  -1  -3  10 26995.1 532.388  73
   1   3 -10 25481.3 430.850  75
  -1   3  10 24271.1 534.798  74
  -1  -3  10 24730.2 469.122  74
  -1  -3   9 10598.8 280.123  66
   1   3  -9 9999.32 268.495  68
  -1  -3   9 10222.7 310.178  64
   1   3  -9 10868.7 273.432  65
   1  -3  -9 11240.7 333.271  66
  -1   3   9 10248.3 298.971  23
  -1   3   9 11009.8 288.957  71
  -1  -3   9 10432.9 287.227  69
   1  -3  -9 11388.5 338.446  69
   1  -3  -9 11006.9 602.590  57
  -1  -3   9 10139.6 317.492  73
  -1  -3   9 11132.5 284.827  74
  -1   3   9 10271.5 333.899  74
   1   3  -9 10289.7 254.022  75
  -1  -3   8 24528.6 724.811   9
  -1  -3   8 25497.2 436.833  64
   1  -3  -8 25421.9 469.852  66
  -1   3   8 23514.1 431.111  23
   1   3  -8 23688.2 751.427  55
   1  -3  -8 24054.3 785.157  57
  -1   3   8 23762.0 459.911  74
   1   3  -8 24604.3 402.535  68
   1  -3  -8 25080.0 486.877  73
  -1  -3   8 25148.0 451.218  73
   1   3  -7 23859.6 712.711  55
   1  -3  -7 25151.3 753.661  57
  -1  -3   7 25409.9 700.460   9
   1   3  -7 23634.1 742.706  10
   1  -3  -6 1662.02 275.509  57
   1   3  -6 1908.23 265.018  55
   1   3  -6 1935.16 279.490  10
  -1  -3   6 1892.68 251.133   9
  -1  -3   6 1722.70 249.797  15
   1  -3  -5 141885. 1884.93  57
  -1   3   5 139848. 1811.17   8
  -1  -3   5 139135. 1805.61  15
   1   3  -5 140701. 1893.36  10
   1  -3  -4 4992.30 305.893  57
  -1   3   4 5548.64 288.274   8
  -1  -3   4 5934.57 315.559  15
   1   3  -4 5231.66 315.032  10
   1  -3  -3 115329. 1535.73  57
  -1  -3   3 110123. 1481.60  15
  -1   3   3 112760. 1435.88   8
   1   3  -3 114740. 1557.04  10
   1  -3  -2 6434.72 315.153  57
  -1   3   2 6475.03 270.045   8
  -1  -3   2 6217.41 296.321  15
   1   3  -2 6071.63 314.354  10
  -1   3   2 6436.53 296.763  11
   1  -3  -1 45451.5 813.651  57
  -1   3   1 46066.9 787.580  11
   1   3  -1 43252.3 815.073  10
  -1  -3   1 44634.4 778.003  15
  -1   3   0 7042.37 294.837  11
  -1   3   0 6773.42 292.753  10
  -1  -3   0 7076.53 311.608  53
   1  -3   0 6707.62 314.793  57
  -1   3  -1 12998.4 400.488  10
   1  -3   1 14112.8 365.450  15
  -1   3  -1 13706.1 403.470  11
  -1  -3  -1 12978.9 399.771  53
  -1  -3  -1 12451.0 338.997  57
   1  -3   1 14132.2 400.764  59
  -1   3  -2 745.745 180.011  10
   1  -3   2 687.257 155.089  15
  -1  -3  -2 789.861 138.095  57
  -1  -3  -2 753.419 166.594  53
   1  -3   2 569.926 155.804  59
  -1   3  -3 1597.43 209.353  10
   1  -3   3 1532.37 179.916   9
   1   3   3 1463.29 226.561   8
  -1  -3  -3 2070.12 181.609  57
  -1  -3  -3 1889.70 218.397  53
   1  -3   3 1330.57 180.623  59
  -1   3  -4 1113.50 216.746  10
   1  -3   4 666.363 180.146   9
   1   3   4 970.288 230.840   8
  -1  -3  -4 543.223 155.725  57
  -1   3  -4 404.801 202.590  55
  -1  -3  -4 583.556 189.318  56
   1  -3   4 725.338 175.083  59
   1  -3   5 47027.4 894.226   9
  -1   3  -5 48375.9 992.852  10
   1   3   5 50752.2 1017.13   8
  -1  -3  -5 48581.9 969.971  56
  -1   3  -5 48943.0 1006.00  55
   1  -3   5 51569.9 892.360  59
   1  -3   6 14685.1 529.124   9
   1   3   6 16297.2 606.695   8
   1  -3   6 16117.1 502.042  59
  -1  -3  -6 15480.0 578.557  56
  -1   3  -6 14382.2 583.405  55
   1   3   7 223705. 2220.95  71
  -1   3  -7 224208. 2169.35  68
  -1   3  -7 219342. 2207.73  27
  -1   3  -7 221963. 2202.84  20
  -1  -3  -7 221927. 2804.70  56
   1   3   7 218738. 2862.51   8
   1   3   7 225742. 2886.80  14
  -1  -3  -8 5676.27 233.323  75
   1   3   8 5948.15 299.495  74
  -1  -3  -8 5633.07 428.854  56
  -1   3  -8 4874.78 248.960  20
   1   3   8 5712.72 224.747  23
  -1   3  -8 4832.32 214.333  25
  -1  -3  -8 6018.07 237.174  69
   1  -3   8 5560.90 221.213  71
  -1   3  -8 5323.75 217.116  68
  -1   3  -8 5523.61 221.564  67
  -1  -3  -8 5934.99 232.906  66
   1  -3   8 5393.47 223.435  64
  -1   3  -8 6330.10 236.229  61
   1  -3   8 5908.06 223.495  72
   1   3   8 5497.88 246.306  72
  -1  -3  -8 5665.68 225.561  73
  -1   3  -8 5106.40 233.833  27
   1  -3   8 4521.41 408.751   9
   1  -3   9 51567.3 714.221  72
   1   3   9 47559.4 727.699  72
  -1  -3  -9 51288.3 706.788  73
  -1   3  -9 50428.1 690.174  67
  -1   3  -9 48890.9 699.896  68
  -1   3  -9 49718.2 662.776  65
  -1  -3  -9 49203.9 698.776  66
   1  -3   9 52511.6 723.425  64
  -1   3  -9 47819.3 708.030  61
  -1  -3  -9 49852.6 716.540  69
   1  -3   9 53175.1 705.118  71
  -1   3  -9 44677.4 739.183  20
   1   3   9 50573.7 699.906  23
   1   3   9 48519.7 821.868  74
  -1  -3  -9 49932.9 711.407  75
  -1   3  -9 49592.6 748.545  27
  -1   3 -10 16170.4 380.700  67
  -1   3 -10 16255.4 384.775  68
  -1  -3 -10 15849.2 379.525  66
   1  -3  10 14786.8 403.713  64
  -1   3 -10 16064.2 355.199  65
  -1   3 -10 15487.2 401.221  61
   1   3  10 16543.0 442.714  71
   1  -3  10 15475.7 377.642  71
  -1  -3 -10 16056.0 394.613  69
  -1   3 -10 14220.3 423.288  20
   1   3  10 15808.3 383.998  23
   1  -3  10 14830.2 399.379  74
  -1  -3 -10 15264.8 389.668  75
   1   3  10 13706.0 485.105  74
  -1  -3 -10 15617.6 378.421  73
   1   3  10 15264.2 403.814  72
   1  -3  10 14827.7 391.376  72
  -1   3 -11 634.568 197.452  67
  -1   3 -11 625.319 201.580  68
  -1  -3 -11 822.774 209.583  69
  -1  -3 -11 1014.13 209.716  66
  -1   3 -11 796.039 183.805  65
   1  -3  11 1180.49 229.915  64
  -1   3 -11 776.353 223.810  61
   1   3  11 1507.85 272.760  71
   1  -3  11 1633.71 212.955  71
   1   3  11 1124.60 213.635  23
  -1   3 -11 2013.68 261.336  20
  -1  -3 -11 725.146 217.873  75
   1  -3  11 1336.09 218.237  72
   1   3  11 941.218 230.615  72
   1  -3  11 1286.80 229.173  74
  -1  -3 -11 662.627 202.255  73
   1   3  11 981.559 304.290  74
  -1   3 -12 15394.2 418.272  68
  -1   3 -12 16279.5 390.363  65
  -1  -3 -12 15333.5 413.638  66
   1  -3  12 15958.7 451.064  64
  -1   3 -12 15817.5 431.644  61
  -1  -3 -12 15562.0 427.351  69
   1   3  12 16203.6 473.186  71
   1  -3  12 15778.0 401.164  71
  -1   3 -12 17343.3 483.617  20
   1   3  12 16086.8 422.002  23
  -1  -3 -12 15988.9 434.574  75
   1  -3  12 14462.4 443.395  74
   1   3  12 15669.5 540.117  74
  -1  -3 -12 14429.9 409.279  73
   1  -3  12 15437.9 423.089  72
   1   3  12 15394.5 428.375  72
  -1  -3 -13 2051.84 239.100  73
   1   3  13 2037.48 259.639  72
   1  -3  13 2548.25 267.973  72
  -1   3 -13 1823.76 248.803  67
  -1   3 -13 1831.51 250.583  68
  -1  -3 -13 1989.11 246.055  66
  -1   3 -13 1900.33 228.711  65
   1  -3  13 2143.81 277.842  64
  -1   3 -13 1688.21 275.654  61
  -1  -3 -13 2001.73 268.736  69
   1  -3  13 2484.94 245.138  71
   1   3  13 2573.94 305.497  71
   1   3  13 2210.25 260.915  23
  -1   3 -13 1963.74 289.276  20
  -1  -3 -13 2320.56 278.486  75
   1   3  13 2733.40 355.482  74
   1  -3  13 1838.59 277.881  74
   1   3  13 2165.00 178.429  32
   1  -3  14 5117.31 300.058  72
  -1   3 -14 5121.19 315.027  68
  -1   3 -14 5694.92 312.278  67
   1  -3  14 4611.52 338.958  64
  -1   3 -14 5881.10 310.149  65
  -1  -3 -14 5408.43 305.822  66
  -1   3 -14 5735.23 342.820  61
   1  -3  14 4854.39 292.195  71
   1   3  14 4520.80 350.931  71
  -1  -3 -14 5338.96 325.757  69
   1   3  14 4927.16 311.498  23
   1   3  14 5084.72 327.398  22
   1  -3  14 4744.52 337.043  74
   1   3  14 4847.98 406.188  74
  -1  -3 -14 5898.04 330.923  75
   1   3  14 4903.38 205.693  32
  -1   3 -15 41043.4 722.824  67
  -1   3 -15 40573.4 691.675  65
   1  -3  15 39063.6 720.836  64
  -1  -3 -15 40252.2 672.929  66
  -1   3 -15 40102.2 730.188  61
   1   3  15 39452.9 730.838  71
  -1  -3 -15 41127.6 716.932  69
   1   3  15 43088.1 716.747  22
   1   3  15 40559.3 703.392  23
   1   3  15 40371.6 811.502  74
  -1  -3 -15 41670.9 728.122  75
   1  -3  15 39458.5 724.715  74
   1   3  15 41169.3 503.597  32
   1   3  16 1379.70 328.872  74
  -1  -3 -16 1740.53 267.859  69
   1   3  16 1602.10 284.992  71
  -1  -3 -16 1419.89 235.197  66
   1  -3  16 1680.27 269.009  64
  -1   3 -16 1594.89 260.278  65
  -1   3 -16 1666.94 287.725  61
  -1   3 -16 1809.78 279.322  67
   1   3  16 1924.52 277.094  22
  -1  -3 -16 1576.24 279.021  75
   1  -3  16 1433.05 276.872  74
   1  -3  16 1659.01 291.455  29
   1   3  16 1541.91 169.254  32
   1   3  17 23245.9 531.102  71
  -1  -3 -17 23516.9 529.034  69
  -1   3 -17 26306.1 557.573  67
  -1   3 -17 26394.3 534.986  65
   1  -3  17 23494.3 542.811  64
  -1   3 -17 27041.6 560.733  61
  -1   3 -17 27160.6 560.017  26
   1   3  17 27782.4 552.020  22
   1  -3  17 27206.9 534.891  29
   1   3  17 26502.8 359.019  32
   1   3  17 24912.4 600.782  74
  -1  -3 -17 26038.2 549.062  75
   1  -3  17 26317.3 552.235  74
  -1   3 -18 1999.75 182.936  36
  -1   3 -18 1989.24 180.926  34
  -1  -3 -18 2485.15 191.520  77
   1  -3  18 2197.65 174.884  45
  -1  -3 -19 5858.57 197.489  77
   1  -3  19 5461.57 171.245  45
  -1  -3 -20 274.349 133.672  77
   1  -3  20 392.784 115.457  45
  -1  -3 -21 991.875 109.026  77
   1  -3  21 1322.07 95.5929  45
  -1  -3 -22 1965.18 68.4067  41
  -1   3 -22 2217.98 77.2917  36
  -1   3 -22 2212.91 76.2731  34
  -1  -3 -22 2109.87 73.3339  77
   1   4 -21 9141.44 154.654  36
  -1  -4  21 9011.03 128.786  43
   1   4 -21 9003.39 156.294  34
   1   4 -20 24063.2 310.146  36
   1   4 -20 24225.5 310.194  34
   1  -4 -20 24140.9 285.121  77
  -1  -4  20 23481.1 291.040  45
   1   4 -19 643.025 141.124  36
  -1   4  19 1045.95 115.950  32
   1   4 -19 675.182 140.059  34
   1  -4 -19 772.329 130.891  77
   1   4 -18 28606.8 384.681  36
  -1  -4  18 28057.5 358.923  45
   1   4 -18 28458.7 381.371  34
  -1  -4  17 7324.27 213.353  45
   1   4 -17 6455.98 299.261  65
  -1  -4  17 6400.16 334.031  64
   1  -4 -17 5978.92 317.577  66
  -1   4  17 6383.15 331.691  70
   1  -4 -17 6294.90 333.830  69
   1  -4 -17 6026.81 328.856  73
  -1  -4  17 6351.07 300.473  73
   1   4 -17 6763.46 319.648  67
   1   4 -17 6481.24 226.894  36
  -1  -4  17 7121.19 326.719  29
  -1   4  17 7433.85 201.913  32
   1   4 -17 6722.84 225.920  34
   1  -4 -16 5098.20 346.431  73
  -1  -4  16 5292.81 328.774  73
   1   4 -16 5801.57 313.513  67
  -1   4  16 5430.16 338.427  70
   1  -4 -16 5759.36 348.646  69
  -1   4  16 5827.48 318.482  22
  -1  -4  16 5879.56 320.246  19
  -1  -4  16 5644.41 347.802  64
   1   4 -16 5662.96 305.704  65
  -1   4  16 5922.55 198.904  32
  -1  -4  16 6183.30 334.741  29
   1  -4 -15 10645.7 437.694  73
  -1  -4  15 9377.95 410.198  73
   1   4 -15 11603.3 405.171  67
  -1   4  15 9879.44 411.940  70
   1  -4 -15 11756.7 438.857  69
  -1  -4  15 10907.4 390.332  19
  -1   4  15 10993.9 390.155  22
  -1  -4  15 10307.3 429.502  64
   1  -4 -15 11052.1 411.752  66
   1   4 -15 11122.0 381.163  65
  -1   4  15 10723.1 255.670  32
   1  -4 -14 46186.2 833.211  73
  -1  -4  14 43350.6 803.814  73
   1   4 -14 43837.9 742.718  67
   1  -4 -14 46321.3 810.781  69
   1   4 -14 44722.6 719.940  69
  -1  -4  14 43826.3 735.569  19
  -1   4  14 44927.4 738.489  22
   1   4 -14 44077.1 717.297  65
   1  -4 -14 44380.5 790.148  66
  -1  -4  14 45500.8 819.147  64
  -1   4  14 45308.8 536.701  32
  -1  -4  13 49627.0 864.193  73
   1  -4 -13 52428.6 918.155  73
   1   4 -13 52381.0 782.892  65
  -1  -4  13 49904.3 866.405  64
   1  -4 -13 55217.6 870.397  66
   1   4 -13 50340.4 800.802  67
   1   4 -13 49892.5 774.143  68
   1   4 -13 51895.4 781.700  69
  -1   4  13 50776.6 835.878  70
   1  -4 -13 54872.9 895.601  69
  -1   4  13 49494.8 788.590  71
  -1   4  13 51461.5 785.024  22
  -1  -4  13 46319.4 764.444  19
  -1   4  13 51285.6 587.767  32
  -1  -4  12 1669.24 287.751  73
   1  -4 -12 1051.40 274.972  66
  -1  -4  12 1823.14 274.240  64
   1   4 -12 1076.64 215.052  65
  -1   4  12 1433.74 209.912  63
   1  -4 -12 1012.54 296.284  69
   1   4 -12 1198.14 222.817  68
   1   4 -12 1184.77 225.952  69
  -1   4  12 1894.04 291.226  70
  -1   4  12 1749.90 254.792  71
  -1   4  12 1263.60 273.561  23
  -1  -4  12 2043.37 259.328  19
  -1   4  12 1331.04 248.579  22
  -1   4  12 1440.87 171.022  32
  -1   4  11 144082. 1625.77  70
   1  -4 -11 143269. 1684.09  69
  -1   4  11 140582. 1577.50  71
   1   4 -11 136862. 1556.30  69
  -1  -4  11 142600. 1652.00  64
   1  -4 -11 149432. 1678.49  66
   1   4 -11 141741. 1538.99  65
  -1   4  11 135864. 1529.25  63
  -1  -4  11 126498. 1517.93  19
  -1   4  11 139869. 1622.89  23
  -1   4  11 142758. 1563.87  22
  -1  -4  11 134791. 1657.83  73
   1   4 -11 141150. 1562.02  68
   1   4 -11 142034. 1576.95  67
  -1   4  10 91899.4 1136.57  70
   1  -4 -10 92970.0 1190.70  69
  -1   4  10 88251.4 1109.45  71
   1   4 -10 90609.4 1098.34  67
   1   4 -10 86497.3 1089.63  68
  -1   4  10 86327.4 1072.37  22
  -1   4  10 88412.8 1136.20  23
   1   4 -10 89622.1 1099.15  27
   1   4 -10 89390.3 1059.98  65
   1  -4 -10 89439.4 1184.09  66
  -1  -4  10 87709.1 1143.90  64
  -1  -4  10 87235.2 1094.11  74
  -1  -4  10 87310.1 1163.84  73
   1  -4 -10 95538.1 1238.84  73
   1  -4  -9 17914.7 455.909  69
  -1   4   9 18816.7 417.556  71
  -1   4   9 19140.3 442.414  70
  -1  -4   9 17884.4 402.031  69
  -1  -4   9 18910.7 429.688  64
   1   4  -9 17092.5 370.835  65
   1  -4  -9 18276.9 457.443  66
   1   4  -9 17299.5 390.713  67
   1   4  -9 17522.9 389.275  68
  -1   4   9 17964.7 425.323  23
   1   4  -9 16335.0 390.874  27
   1  -4  -9 18711.6 491.872  73
  -1  -4   9 17960.4 440.431  73
  -1  -4   9 17385.1 387.221  74
   1  -4  -8 121820. 1419.57  69
  -1   4   8 124427. 1395.08  70
  -1  -4   8 123959. 1362.37  69
  -1   4   8 123995. 1375.31  71
   1   4  -8 123217. 1321.96  65
   1  -4  -8 125128. 1437.21  66
  -1  -4   8 125129. 1388.34  64
   1   4  -8 124473. 1342.98  62
  -1  -4   8 122475. 1352.03  66
   1   4  -8 124437. 1356.60  67
   1   4  -8 129660. 1368.42  68
  -1   4   8 121124. 1394.06  23
   1   4  -8 128405. 1361.51  27
   1  -4  -8 126578. 1470.17  73
  -1  -4   8 119488. 1299.06  72
  -1  -4   8 121659. 1405.57  73
  -1  -4   8 119697. 1347.75  74
  -1   4   7 2367.43 204.067  71
   1  -4  -7 1711.62 195.021  69
  -1   4   7 3005.36 218.807  70
  -1  -4   7 3250.52 193.848  69
   1   4  -7 1790.34 173.046  68
   1   4  -7 1662.41 166.510  67
  -1  -4   7 3425.18 185.870  66
  -1  -4   7 3120.38 195.971  64
   1  -4  -7 1805.68 199.509  66
   1   4  -7 2150.18 169.076  62
   1   4  -7 1728.73 163.950  25
  -1   4   7 3081.93 198.050  23
   1   4  -7 1825.80 160.422  27
  -1  -4   7 3196.41 179.162  74
  -1  -4   7 3260.11 168.982  72
   1  -4  -7 1688.89 204.341  73
  -1  -4   7 2987.07 203.305  73
  -1  -4   6 790.682 128.533  72
  -1  -4   6 774.144 155.503  73
   1  -4  -6 1168.75 178.433  73
  -1   4   6 1147.47 168.657  71
   1  -4  -6 1174.70 157.276  69
  -1   4   6 1185.51 175.834  70
  -1  -4   6 917.347 147.536  69
   1   4  -6 1029.10 145.302  67
   1   4  -6 1110.31 152.444  68
  -1  -4   6 798.267 143.375  64
   1  -4  -6 1157.83 171.120  66
  -1  -4   6 724.171 144.282  66
   1   4  -6 1088.39 143.766  62
  -1   4   6 926.685 147.680  23
   1   4  -6 1108.57 140.183  25
   1  -4  -6 1276.51 313.903  57
  -1   4   6 887.536 157.959  18
  -1  -4   6 797.598 138.847  74
   1  -4  -5 2592.49 180.622  73
  -1  -4   5 1741.50 135.597  72
  -1  -4   5 1867.08 163.417  73
  -1  -4   5 1830.76 150.130  64
   1  -4  -5 2655.59 169.178  66
   1   4  -5 3098.20 165.784  62
   1   4  -5 2798.79 162.048  67
  -1  -4   5 1766.90 147.538  66
  -1   4   5 1669.80 171.053  70
  -1   4   5 1992.39 173.408  71
  -1  -4   5 1709.54 157.403  69
   1   4  -5 2671.08 338.142  10
  -1  -4   5 1763.44 303.741  15
  -1   4   5 1700.24 156.909  18
   1  -4  -5 2600.51 330.865  57
   1  -4  -4 21091.7 395.950  73
  -1  -4   4 22700.2 390.700  73
   1  -4  -4 22665.2 390.123  64
   1   4  -4 22689.5 372.981  62
   1   4  -4 21158.2 373.850  68
  -1   4   4 24253.6 397.036  71
   1  -4  -4 21549.8 684.147  57
  -1   4   4 22135.9 379.318  18
   1   4  -4 20166.1 694.431  10
  -1  -4   4 21505.2 654.275  15
   1  -4  -3 34146.2 831.886  57
  -1  -4   3 33757.2 794.001  15
   1   4  -3 33680.9 856.500  10
  -1   4   2 16065.6 548.366  11
   1   4  -2 15992.0 578.200  10
  -1  -4   2 15955.9 541.813  15
   1   4  -2 16057.0 616.905  11
   1  -4  -2 16368.8 567.314  57
  -1  -4   1 251518. 2902.94  53
   1   4  -1 252257. 3082.68  11
  -1   4   1 252481. 2940.47  11
   1  -4  -1 253885. 2968.47  57
  -1  -4   0 111316. 1588.54  53
   1   4   0 110282. 1738.95  11
  -1   4   0 109896. 1608.56  11
   1  -4   0 111698. 1552.46  59
  -1  -4  -1 77548.3 1252.21  53
   1   4   1 76627.6 1379.47  11
  -1   4  -1 75682.5 1264.36  11
   1  -4   1 75411.5 1200.32  59
  -1  -4  -2 157512. 2016.58  53
  -1   4  -2 151430. 2035.59  11
  -1   4  -2 150468. 1553.68  18
  -1   4  -2 149159. 2038.05  10
   1   4   2 154443. 2178.16  11
   1  -4   2 153046. 1948.35  59
  -1  -4  -3 17997.8 337.580  66
   1  -4   3 16522.4 519.270  59
   1   4   3 16284.4 633.093  11
  -1   4  -3 16749.1 591.891  10
   1   4   3 15592.6 593.200   8
  -1   4  -3 17039.4 342.145  18
  -1  -4  -3 17072.3 578.446  53
   1  -4   3 16365.0 307.827  72
  -1  -4  -4 19256.3 365.503  73
   1  -4   4 20568.8 350.185  72
   1   4   4 19536.6 371.927  72
  -1   4  -4 19786.4 358.876  68
   1  -4   4 19992.5 350.928  64
  -1  -4  -4 19557.2 367.599  66
   1  -4   4 21331.4 601.692  59
   1   4   4 18772.2 378.434  71
  -1  -4  -4 19514.9 370.712  69
  -1   4  -4 18690.1 364.677  25
  -1   4  -4 18965.2 363.925  27
  -1   4  -4 18912.6 649.136  10
   1   4   4 19142.3 668.878   8
  -1   4  -4 19607.6 384.381  18
  -1  -4  -4 20405.7 649.927  56
  -1  -4  -4 19680.7 639.587  53
  -1  -4  -5 14905.1 326.534  73
   1   4   5 15289.5 339.682  72
  -1   4  -5 15384.6 327.363  68
   1  -4   5 15266.8 311.354  64
  -1  -4  -5 13760.1 315.827  64
   1   4   5 13179.0 302.652  62
  -1   4  -5 13973.3 323.827  62
   1  -4   5 15786.7 308.505  71
  -1  -4  -5 13775.1 331.246  69
   1   4   5 14921.1 345.995  71
  -1   4  -5 13655.6 321.150  20
  -1   4  -5 14014.6 326.787  25
  -1   4  -5 14452.3 327.487  27
  -1   4  -5 14099.4 599.517  10
  -1   4  -5 14516.7 341.559  18
   1  -4   5 13076.1 533.190  15
  -1  -4  -5 15063.3 591.172  56
   1  -4   6 16233.2 330.821  71
  -1  -4  -6 17310.4 368.639  69
   1   4   6 15861.7 386.277  71
  -1   4  -6 15887.7 350.542  68
  -1   4  -6 16314.5 336.964  67
   1  -4   6 16081.8 338.495  64
  -1   4  -6 16465.1 361.217  62
  -1   4  -6 14959.1 349.663  20
  -1   4  -6 17273.6 363.853  25
   1  -4   6 15485.7 333.812  72
  -1  -4  -6 17446.4 363.859  73
   1   4   6 16329.6 370.707  72
  -1   4  -6 15902.5 370.174  18
   1  -4   7 42326.2 596.569  71
  -1  -4  -7 40139.3 632.709  69
   1   4   7 43102.6 672.399  71
  -1   4  -7 40127.0 595.533  67
  -1   4  -7 39950.4 613.023  68
   1  -4   7 41742.5 609.898  64
  -1  -4  -7 40090.1 622.321  66
  -1   4  -7 39053.1 624.753  62
   1  -4   7 42788.3 614.279  74
  -1   4  -7 41889.1 626.981  25
  -1   4  -7 39136.0 624.478  20
  -1   4  -7 39411.0 635.388  27
  -1  -4  -7 40211.2 629.283  73
   1   4   7 42070.6 645.126  72
   1  -4   7 41683.1 603.352  72
  -1   4  -7 39740.6 646.218  18
   1   4   8 18503.4 466.163  71
  -1  -4  -8 19577.5 445.540  69
   1  -4   8 19201.4 401.914  71
  -1   4  -8 20126.5 407.665  67
   1  -4   8 18290.4 410.108  64
  -1  -4  -8 20765.0 433.668  66
  -1   4  -8 19261.7 430.009  62
   1   4   8 19280.9 424.549  23
  -1   4  -8 19030.3 424.347  25
  -1   4  -8 19199.0 440.044  20
   1  -4   8 18069.3 414.093  74
   1   4   8 18704.3 492.707  74
   1  -4   8 19446.7 407.248  72
  -1  -4  -8 20169.0 434.524  73
   1   4   8 18047.3 435.915  72
  -1   4  -8 18374.8 445.315  27
  -1  -4  -9 49331.7 755.107  69
   1  -4   9 47484.4 713.922  71
  -1  -4  -9 51277.8 743.095  66
   1  -4   9 48154.1 739.283  64
  -1  -4  -9 50519.7 747.023  73
   1  -4   9 50406.3 735.151  72
   1   4   9 47728.7 760.095  72
  -1   4  -9 48061.2 734.811  68
  -1   4  -9 48269.7 716.932  67
   1   4   9 51405.8 746.642  23
  -1   4  -9 47306.8 735.348  25
  -1   4  -9 44718.0 759.633  20
   1  -4   9 49413.1 740.875  74
   1   4   9 48826.8 855.113  74
  -1   4  -9 46122.8 776.854  27
   1  -4  10 25257.4 498.964  71
  -1  -4 -10 25223.1 520.051  66
   1  -4  10 24516.5 526.900  64
   1  -4  10 25564.3 519.358  72
  -1  -4 -10 24976.6 529.091  73
   1   4  10 24333.8 538.315  72
  -1   4 -10 23946.3 517.199  68
  -1   4 -10 25101.2 500.196  67
   1   4  10 26466.9 528.426  23
   1   4  10 24493.7 643.839  74
   1  -4  10 25406.5 531.215  74
  -1   4 -10 24090.0 562.713  27
  -1  -4 -11 16592.6 434.429  66
   1  -4  11 14854.0 441.090  64
   1  -4  11 13108.9 421.998  72
   1   4  11 15698.2 442.509  72
  -1  -4 -11 17170.6 432.899  73
   1   4  11 15307.2 442.659  23
  -1   4 -11 14132.6 461.013  20
  -1   4 -11 16647.5 437.600  68
  -1   4 -11 16056.1 430.247  67
   1   4  11 14231.5 554.514  74
   1  -4  11 14071.3 442.696  74
   1   4  11 16514.2 505.722  71
   1  -4  11 14521.3 408.734  71
   1  -4  12 54486.3 810.452  71
   1   4  12 59174.8 937.972  71
   1  -4  12 52512.4 886.336  64
  -1  -4 -12 55518.4 831.626  66
  -1  -4 -12 51607.6 825.322  73
   1  -4  12 52254.9 843.045  72
   1   4  12 53951.2 844.541  72
  -1   4 -12 55976.6 852.077  68
  -1   4 -12 54533.8 826.191  67
  -1   4 -12 51477.1 882.295  20
   1   4  12 56289.3 854.829  23
   1   4  12 56435.9 1015.59  74
   1  -4  12 54665.0 863.898  74
   1   4  12 53948.6 624.251  32
  -1  -4 -13 2650.30 304.567  69
   1  -4  13 2099.56 248.458  71
   1   4  13 2094.91 330.937  71
  -1  -4 -13 2493.01 277.523  66
   1  -4  13 1907.27 292.198  64
  -1  -4 -13 2556.93 258.833  73
   1   4  13 1524.01 391.373  74
   1  -4  13 1697.14 261.639  72
  -1   4 -13 3518.84 295.164  67
  -1   4 -13 2999.84 286.637  68
   1   4  13 1579.59 279.401  23
   1  -4  13 1946.68 285.923  74
   1   4  13 1820.77 180.891  32
  -1  -4 -14 27088.7 598.249  69
   1   4  14 26300.5 626.025  71
  -1   4 -14 28162.2 589.611  68
  -1   4 -14 28211.1 583.966  67
   1  -4  14 29950.1 619.849  64
  -1  -4 -14 26613.1 550.857  66
  -1  -4 -14 24972.1 534.548  73
   1  -4  14 27546.6 563.542  72
   1   4  14 27477.8 583.189  23
   1   4  14 27092.9 399.021  32
   1   4  14 25910.6 696.491  74
   1  -4  14 28303.1 592.934  74
   1   4  15 715.330 283.606  71
  -1   4 -15 892.829 249.841  68
  -1  -4 -15 537.555 247.490  69
  -1  -4 -15 841.329 225.451  66
   1  -4  15 321.841 256.131  64
   1   4  15 224.120 331.334  74
   1  -4  15 604.680 267.120  74
   1   4  15 631.527 179.472  32
   1   4  15 1123.98 272.298  22
   1   4  15 887.964 251.061  23
  -1  -4 -16 734.467 194.870  77
   1   4  16 342.328 243.896  22
   1   4  16 447.633 262.249  71
  -1  -4 -16 811.297 247.859  69
  -1  -4 -16 638.434 212.379  66
   1  -4  16 293.272 232.907  64
  -1   4 -16 717.924 170.915  36
   1   4  16 373.298 167.079  32
  -1   4 -16 866.798 170.426  34
   1  -4  16 366.183 250.502  29
   1  -4  16 461.301 247.724  74
  -1   4 -17 13960.1 271.300  36
   1   4  17 14175.7 252.514  32
  -1   4 -17 14042.5 268.648  34
  -1  -4 -17 13934.3 278.187  77
   1  -4  17 14187.0 257.128  45
  -1   4 -18 2570.24 161.027  36
  -1   4 -18 2572.23 158.990  34
   1   4  18 2338.04 139.254  32
  -1  -4 -18 2533.62 167.135  77
   1  -4  18 2385.15 144.701  45
  -1   4 -19 38287.7 451.692  36
  -1   4 -19 37798.2 449.972  34
   1   4  19 38139.8 420.738  32
  -1  -4 -19 43279.0 452.735  77
   1  -4  19 41895.1 429.116  45
  -1  -4 -20 497.210 91.9465  41
  -1   4 -20 617.646 101.177  36
  -1   4 -20 745.192 103.049  34
  -1  -4 -20 645.307 103.246  77
   1  -4  20 750.087 94.3469  45
  -1  -4 -21 5317.33 93.6816  41
  -1   4 -21 5517.43 101.391  36
  -1   4 -21 5470.47 100.869  34
   1  -4  21 5292.28 88.4448  45
   1   5 -20 8481.31 142.974  36
   1   5 -20 8711.12 142.297  34
  -1  -5  20 8377.04 128.594  45
   1   5 -19 469.559 106.249  36
   1   5 -19 451.103 106.538  34
  -1   5  19 394.646 99.9340  52
  -1  -5  19 352.830 101.985  45
   1   5 -18 13462.2 236.954  36
   1   5 -18 13204.1 232.694  34
  -1  -5  18 13245.1 215.390  45
   1   5 -17 1964.10 163.801  36
  -1   5  17 2496.75 148.670  32
   1   5 -17 2033.53 162.812  34
  -1  -5  17 2435.82 158.236  45
  -1   5  16 15088.3 264.108  32
  -1  -5  16 14075.3 263.331  45
   1  -5 -15 6675.56 351.225  69
  -1   5  15 6314.90 348.856  70
   1   5 -15 6637.23 324.053  67
  -1  -5  15 6486.94 352.251  64
   1  -5 -15 5900.03 337.289  66
  -1   5  15 7284.03 215.659  32
   1  -5 -15 6670.96 355.914  73
  -1  -5  15 6575.55 337.125  73
   1  -5 -14 17185.8 508.540  69
  -1   5  14 16297.2 488.759  70
   1  -5 -14 16908.2 492.837  66
  -1  -5  14 17266.6 506.521  64
   1   5 -14 17300.1 463.893  67
   1   5 -14 16525.2 448.800  68
  -1   5  14 17577.1 485.092  23
  -1   5  14 17618.3 440.002  22
   1  -5 -14 16637.1 519.947  73
  -1  -5  14 16722.6 486.528  73
  -1   5  14 17602.9 309.685  32
  -1  -5  13 1991.40 305.170  64
   1  -5 -13 1304.17 299.005  66
  -1   5  13 1664.75 238.798  63
   1   5 -13 1710.43 270.958  67
   1  -5 -13 1536.71 305.809  69
   1   5 -13 1620.58 262.428  68
  -1   5  13 1627.47 253.179  22
  -1   5  13 1423.77 281.490  23
  -1  -5  13 1869.42 295.631  73
  -1   5  13 1567.30 301.751  70
  -1   5  13 1354.90 273.048  71
  -1   5  12 65820.6 990.563  70
  -1   5  12 66331.9 956.034  71
   1  -5 -12 63120.5 1034.34  69
  -1  -5  12 65802.4 1028.02  64
   1  -5 -12 68738.1 1041.40  66
  -1   5  12 63320.0 910.739  63
   1   5 -12 68899.5 954.517  68
   1   5 -12 68260.3 957.762  67
  -1   5  12 65225.0 908.281  22
  -1   5  12 65380.7 999.157  23
  -1  -5  12 66999.0 1030.05  73
  -1   5  12 67634.0 733.388  32
   1  -5 -11 2606.78 310.125  69
  -1   5  11 1928.73 286.907  71
  -1   5  11 2033.79 307.226  70
   1  -5 -11 2031.81 299.766  66
  -1  -5  11 1841.41 289.004  64
  -1   5  11 2377.55 270.941  63
   1   5 -11 2435.72 259.375  68
   1   5 -11 2571.29 268.601  67
  -1   5  11 1949.06 288.231  23
   1  -5 -11 2534.80 347.495  73
  -1  -5  11 1804.28 305.726  73
   1   5 -11 1941.55 261.116  27
  -1   5  11 2320.67 179.649  32
  -1   5  10 48838.9 810.031  70
   1  -5 -10 50212.1 855.874  69
  -1   5  10 50502.6 803.267  71
   1  -5 -10 51777.2 881.587  66
  -1  -5  10 51942.5 836.789  64
  -1   5  10 52206.7 785.836  63
   1   5 -10 53989.2 800.429  67
   1   5 -10 52936.2 798.896  68
   1   5 -10 50978.4 804.871  27
  -1   5  10 49906.0 816.906  23
   1  -5 -10 54364.6 921.266  73
  -1  -5  10 49985.3 847.131  73
  -1   5  10 49385.5 590.369  32
  -1   5   9 13863.1 415.444  71
   1  -5  -9 12211.1 418.284  69
  -1   5   9 13145.3 419.849  70
  -1  -5   9 11588.0 401.202  64
   1  -5  -9 13098.9 430.046  66
  -1   5   9 13416.2 399.433  63
   1   5  -9 11545.2 356.061  62
   1   5  -9 12439.2 366.426  67
   1   5  -9 12560.7 376.063  68
   1   5  -9 12207.7 367.203  27
  -1   5   9 12727.3 416.996  23
   1  -5  -9 13030.5 461.706  73
  -1  -5   9 12808.8 415.850  73
  -1   5   9 12606.6 256.938  32
   1   5  -8 10499.9 341.325  68
   1   5  -8 10293.3 325.860  67
  -1   5   8 10679.2 361.829  63
   1   5  -8 10365.3 321.492  62
   1  -5  -8 9618.68 372.152  64
  -1  -5   8 9966.15 342.434  64
   1  -5  -8 10546.9 384.874  66
  -1   5   8 10447.8 349.749  23
   1   5  -8 10773.0 333.173  27
   1   5  -8 10617.9 325.755  25
  -1   5   8 10355.5 367.509  71
  -1   5   8 10055.1 366.144  70
   1  -5  -8 10490.7 409.925  73
  -1  -5   8 9478.17 303.171  72
  -1  -5   8 9282.38 364.613  73
   1   5  -7 1228.90 189.294  67
  -1  -5   7 1350.28 202.663  64
   1  -5  -7 1321.45 232.043  66
   1   5  -7 1104.60 196.612  62
   1  -5  -7 1105.50 228.868  64
   1   5  -7 1518.58 200.405  27
  -1   5   7 1452.23 224.473  23
   1   5  -7 1279.81 190.713  25
  -1  -5   7 1377.77 188.778  72
   1  -5  -7 1263.52 236.679  73
  -1  -5   7 1382.89 224.919  73
  -1   5   7 1810.41 236.644  71
  -1   5   7 1387.36 226.971  70
  -1  -5   7 1335.34 204.963  69
  -1  -5   6 17283.9 388.301  69
  -1   5   6 16498.6 401.478  70
  -1  -5   6 16001.1 385.390  66
   1   5  -6 16927.0 378.038  67
   1   5  -6 16986.0 394.722  68
  -1  -5   6 17864.4 393.077  64
   1  -5  -6 16541.3 414.943  64
   1  -5  -6 16639.4 401.844  66
  -1   5   6 18064.9 414.888  63
   1   5  -6 17258.7 386.236  62
  -1  -5   6 16391.7 370.254  74
   1   5  -6 17466.9 392.287  25
  -1   5   6 17609.7 400.232  23
   1  -5  -6 16949.0 436.766  73
  -1   5   6 18422.6 417.034  71
  -1  -5   6 16823.2 354.690  72
  -1  -5   6 17370.5 411.992  73
  -1   5   6 17861.3 375.494  72
  -1   5   6 16174.5 401.883  18
  -1  -5   5 6699.88 259.130  69
   1   5  -5 5835.85 238.903  67
   1   5  -5 5916.22 259.409  68
  -1  -5   5 6830.22 265.238  66
  -1  -5   5 6782.32 261.425  64
   1  -5  -5 5621.61 261.310  66
   1  -5  -5 6651.36 276.738  64
  -1   5   5 6977.40 284.787  63
   1   5  -5 5839.74 249.857  62
  -1  -5   5 6771.79 248.160  74
  -1   5   5 7419.24 272.904  23
   1   5  -5 6273.97 256.151  25
   1  -5  -5 6145.10 280.812  73
  -1   5   5 6639.50 259.657  72
  -1  -5   5 6601.86 273.547  73
  -1  -5   5 6447.49 241.625  72
  -1   5   5 7088.30 269.747  18
  -1  -5   4 16040.0 359.961  69
  -1  -5   4 15590.1 356.992  66
   1   5  -4 14607.4 348.789  68
  -1  -5   4 14480.1 350.907  64
   1  -5  -4 13599.1 361.015  64
  -1   5   4 15388.7 366.344  63
   1   5  -4 14883.1 351.599  62
  -1  -5   4 15464.3 332.847  74
   1   5  -4 14974.4 355.358  25
  -1   5   4 15343.9 354.171  18
   1  -5  -4 13520.9 358.457  73
  -1   5   4 15947.1 347.057  72
  -1  -5   4 14839.9 374.319  73
  -1  -5   3 18788.2 389.828  69
   1  -5  -3 19720.0 407.828  64
  -1  -5   3 17873.5 377.807  64
   1   5  -3 19654.3 393.483  62
  -1   5   3 19203.9 401.339  63
  -1  -5   3 18013.9 390.762  66
   1   5  -3 19034.0 390.498  68
  -1   5   3 18857.6 392.789  18
   1   5  -3 19381.8 393.442  72
   1  -5  -3 19613.3 405.861  73
  -1  -5   3 18780.1 400.348  73
  -1  -5   3 18220.1 368.832  74
  -1   5   3 19420.4 385.216  72
  -1  -5   2 58843.4 773.165  69
   1  -5  -2 59569.1 785.526  64
  -1  -5   2 61076.0 771.579  64
  -1   5   2 57431.7 744.697  62
  -1   5   2 61737.6 779.759  63
   1   5  -2 58284.6 764.940  68
  -1  -5   2 60224.0 780.155  66
  -1   5   2 58898.1 760.859  25
  -1   5   2 60128.7 781.224  18
   1   5  -2 57699.1 774.740  72
  -1  -5   2 61652.1 754.377  74
   1  -5  -2 58085.5 780.815  73
  -1   5   2 59140.2 772.799  72
  -1  -5   1 18607.9 394.344  69
  -1  -5   1 18993.2 381.778  64
   1  -5  -1 21544.8 407.218  64
  -1  -5   1 18564.9 389.729  66
  -1   5   1 19741.3 385.067  63
   1   5  -1 19521.6 395.989  62
  -1   5   1 19342.1 376.843  62
   1   5  -1 20332.5 381.673  68
  -1   5   1 19414.4 384.069  25
  -1   5   1 19329.6 395.979  18
   1  -5  -1 20110.0 403.569  73
  -1   5   1 19861.0 389.748  72
  -1  -5   1 19794.7 375.233  74
   1   5  -1 20790.7 402.299  72
  -1  -5   0 66586.2 849.336  69
  -1  -5   0 68967.7 837.983  64
   1  -5   0 68660.0 847.892  64
  -1  -5   0 67083.6 851.654  66
   1   5   0 66714.4 841.553  62
  -1   5   0 66391.1 828.473  62
   1   5   0 64652.5 816.512  68
  -1   5   0 65371.9 843.196  25
  -1  -5   0 67735.6 863.156  73
   1  -5   0 67506.1 842.457  73
   1   5   0 69294.8 854.945  72
  -1  -5   0 65874.5 816.480  74
  -1   5   0 66982.3 849.843  18
   1  -5   1 3340.67 200.894  64
  -1  -5  -1 4225.45 207.602  64
  -1  -5  -1 3238.08 215.777  66
   1   5   1 3300.78 205.756  62
  -1   5  -1 3473.09 202.785  62
   1  -5   1 3336.33 196.260  73
   1   5   1 3258.64 216.970  72
   1  -5   1 3265.38 191.765  72
  -1  -5  -1 4090.99 219.719  73
  -1   5  -1 2943.93 186.254  27
  -1   5  -1 3317.23 201.573  25
  -1   5  -1 3237.75 210.144  18
  -1  -5  -1 3541.55 214.478  69
  -1  -5  -2 155574. 1673.87  66
  -1  -5  -2 156803. 1654.48  64
   1  -5   2 159646. 1654.54  64
   1   5   2 154954. 1650.98  62
  -1   5  -2 152526. 1647.93  62
  -1  -5  -2 158160. 1674.44  69
   1   5   2 162862. 1671.99  71
  -1   5  -2 152578. 1668.58  25
  -1   5  -2 158802. 1650.83  27
  -1   5  -2 160683. 1671.94  18
   1  -5   2 156237. 1640.22  73
  -1  -5  -2 157686. 1675.45  73
   1  -5   2 156508. 1628.04  72
   1   5   2 156445. 1666.44  72
  -1  -5  -3 26894.3 497.170  69
   1   5   3 27818.0 498.862  71
  -1   5  -3 25838.1 458.525  68
  -1  -5  -3 27459.5 474.388  64
   1  -5   3 25852.8 466.633  64
  -1  -5  -3 27426.0 494.463  66
   1   5   3 26009.7 472.960  62
  -1   5  -3 26653.3 479.461  62
  -1   5  -3 25628.8 487.512  25
  -1   5  -3 25493.5 468.981  27
  -1  -5  -3 27716.8 493.604  73
   1  -5   3 27393.2 468.374  74
   1  -5   3 26071.6 456.576  73
   1  -5   3 26228.5 454.151  72
  -1   5  -3 27008.2 492.226  18
   1   5   4 103206. 1217.94  71
  -1  -5  -4 99592.9 1208.11  69
  -1   5  -4 100870. 1181.66  68
  -1  -5  -4 101013. 1184.59  64
  -1  -5  -4 100723. 1205.79  66
   1  -5   4 104044. 1181.13  64
   1   5   4 104196. 1180.29  62
  -1   5  -4 103919. 1198.75  62
   1  -5   4 106245. 1180.28  74
  -1   5  -4 103981. 1210.17  27
   1  -5   4 104390. 1168.66  72
  -1  -5  -4 100977. 1204.00  73
   1   5   4 100407. 1211.52  72
   1  -5   4 102753. 1169.38  73
  -1   5  -4 102822. 1217.48  18
   1   5   5 15970.2 414.596  71
  -1  -5  -5 16540.4 408.132  69
   1  -5   5 16875.1 369.645  71
  -1   5  -5 16859.2 392.795  68
   1  -5   5 17420.1 382.981  64
  -1  -5  -5 17655.8 414.514  66
  -1  -5  -5 16938.7 394.594  64
   1   5   5 15791.9 372.543  62
   1  -5   5 17131.0 385.271  74
  -1   5  -5 17657.2 411.533  25
  -1   5  -5 17093.1 402.630  27
  -1  -5  -5 17409.7 411.320  73
   1   5   5 15508.0 404.934  72
  -1   5  -5 17478.7 413.456  18
   1  -5   6 44666.0 655.279  71
   1   5   6 43523.6 731.075  71
  -1  -5  -6 43283.8 706.349  69
  -1   5  -6 42801.8 680.769  68
  -1  -5  -6 45615.8 688.852  64
  -1  -5  -6 45764.7 703.251  66
   1  -5   6 44900.2 670.697  64
  -1   5  -6 43108.6 694.517  62
   1  -5   6 45444.6 675.513  74
  -1   5  -6 44830.4 712.301  27
  -1   5  -6 43730.8 697.091  25
  -1  -5  -6 45284.3 698.631  73
   1   5   6 46495.4 715.567  72
  -1   5  -6 43254.5 709.417  18
   1  -5   7 1125.80 215.175  71
   1   5   7 1573.79 272.557  71
  -1  -5  -7 1284.75 242.159  69
  -1   5  -7 1044.97 218.219  68
   1  -5   7 1355.97 214.104  64
  -1  -5  -7 1948.17 228.661  64
  -1  -5  -7 1006.18 230.407  66
  -1   5  -7 1056.43 228.696  62
   1  -5   7 1386.10 224.735  74
  -1   5  -7 1225.64 219.505  25
   1  -5   7 1597.35 211.041  72
  -1  -5  -7 1143.40 225.776  73
   1   5   7 1299.91 249.433  72
  -1   5  -7 846.905 236.459  18
  -1  -5  -8 21721.7 488.808  73
   1  -5   8 21319.9 460.137  72
   1   5   8 20503.2 496.743  72
  -1  -5  -8 22043.3 506.315  69
   1   5   8 20627.1 537.099  71
   1  -5   8 18999.6 448.098  71
  -1   5  -8 20492.4 476.881  68
  -1   5  -8 20018.4 440.870  67
  -1  -5  -8 20591.1 482.114  64
   1  -5   8 20904.6 469.521  64
  -1   5  -8 18786.9 481.531  62
   1   5   8 20311.5 481.765  23
  -1   5  -8 20983.7 488.442  25
  -1   5  -8 18552.2 508.296  18
   1  -5   8 21043.3 473.955  74
  -1   5  -8 20426.9 509.779  27
   1  -5   9 2762.67 260.087  72
  -1  -5  -9 2287.66 259.811  73
   1   5   9 2720.90 282.085  72
  -1   5  -9 1787.77 263.262  68
  -1   5  -9 2085.29 241.011  67
   1  -5   9 2069.54 256.325  64
  -1  -5  -9 1912.28 268.199  64
   1  -5   9 2543.26 276.914  74
  -1   5  -9 2155.95 254.179  25
   1   5   9 2369.49 272.265  23
   1   5   9 2450.12 338.729  71
  -1  -5  -9 2350.52 289.937  69
   1  -5   9 2997.73 260.609  71
  -1   5  -9 1823.05 287.424  18
   1   5   9 2366.38 183.955  32
  -1   5  -9 1837.27 279.822  27
  -1  -5 -10 19673.9 484.093  73
   1  -5  10 19909.3 490.317  72
   1   5  10 18025.0 493.035  72
  -1  -5 -10 20179.9 527.881  69
   1  -5  10 19556.3 471.861  71
  -1   5 -10 19527.2 464.842  67
  -1  -5 -10 18232.1 495.743  64
   1  -5  10 19335.6 497.815  64
  -1  -5 -10 20292.8 499.987  66
   1  -5  10 19579.0 498.742  74
   1   5  10 19314.6 498.016  23
  -1   5 -10 21170.5 516.023  25
  -1   5 -10 18210.7 533.244  18
  -1   5 -10 19864.2 544.459  27
   1   5  10 18014.4 320.258  32
  -1  -5 -11 1726.99 268.321  73
   1   5  11 1462.56 273.445  72
   1  -5  11 1140.89 273.255  72
   1  -5  11 1540.92 278.600  74
  -1  -5 -11 1898.64 305.351  69
   1  -5  11 1542.58 254.582  71
  -1   5 -11 1556.77 252.457  67
  -1   5 -11 1858.06 282.638  68
   1  -5  11 1779.00 277.668  64
  -1  -5 -11 2025.85 266.708  66
  -1  -5 -11 1603.45 275.712  64
   1   5  11 1305.70 270.902  23
   1   5  11 1515.34 189.760  32
  -1   5 -11 1494.47 310.882  18
  -1  -5 -12 9545.22 410.968  69
   1   5  12 10498.3 468.471  71
   1  -5  12 10979.7 371.975  71
  -1   5 -12 10398.4 393.538  68
  -1   5 -12 10532.9 378.880  67
   1  -5  12 10362.1 412.779  64
  -1  -5 -12 9407.19 382.243  64
  -1  -5 -12 9416.41 382.379  66
   1   5  12 10205.8 393.305  23
  -1  -5 -12 9813.49 363.270  73
   1   5  12 9591.67 379.237  72
   1  -5  12 10559.0 393.701  72
   1  -5  12 10503.2 415.127  74
   1   5  12 10178.7 251.054  32
  -1   5 -12 9054.73 427.738  18
   1   5  13 8614.20 424.574  71
  -1  -5 -13 9151.09 393.989  69
  -1   5 -13 9374.98 377.081  68
  -1   5 -13 9070.43 362.400  67
  -1  -5 -13 8689.82 354.436  64
   1  -5  13 6803.56 380.673  64
  -1  -5 -13 9561.92 361.626  66
   1   5  13 8430.22 381.088  23
   1   5  13 8598.11 361.145  22
  -1  -5 -13 8555.98 347.923  73
   1  -5  13 7991.61 355.455  72
   1  -5  13 7994.63 373.189  74
   1   5  13 8318.68 244.256  32
  -1   5 -13 8524.50 417.008  18
  -1   5 -14 22481.1 513.069  67
  -1   5 -14 22546.7 529.831  68
   1  -5  14 21947.1 536.703  64
  -1  -5 -14 23389.8 505.127  66
   1   5  14 26055.3 533.349  22
   1   5  14 24230.7 529.694  23
  -1   5 -14 22737.6 577.490  18
   1   5  14 21235.4 528.759  70
   1   5  14 22594.0 564.622  71
   1  -5  14 23382.5 520.468  74
   1  -5  14 21394.1 491.294  72
   1   5  15 1949.32 175.857  32
  -1   5 -15 1763.08 165.040  34
  -1   5 -15 1697.26 165.117  36
  -1  -5 -15 1657.52 203.814  77
   1   5  16 10294.9 216.502  32
  -1   5 -16 9422.27 217.673  34
  -1  -5 -16 9961.56 240.957  77
  -1   5 -16 9392.54 217.744  36
  -1   5 -17 1339.38 136.547  34
  -1  -5 -17 1473.00 149.407  77
   1  -5  17 1665.13 134.708  45
  -1   5 -17 1272.06 135.978  36
  -1  -5 -17 1250.70 121.596  41
  -1   5 -18 5667.86 143.867  35
   1   5  18 5694.13 139.525  32
  -1   5 -18 5911.26 149.059  34
  -1  -5 -18 5701.74 157.741  77
   1  -5  18 5647.40 141.863  45
  -1   5 -18 6042.50 149.481  36
  -1  -5 -18 5650.54 133.315  41
  -1   5 -19 368.610 75.4961  35
  -1   5 -19 332.154 84.0501  34
  -1  -5 -19 469.934 92.6284  77
   1  -5  19 590.144 85.9122  45
  -1  -5 -19 391.220 69.2008  41
  -1   5 -19 344.582 83.6080  36
  -1  -5 -20 3617.19 73.0519  77
  -1   6  18 953.278 89.7179  52
  -1  -6  18 939.229 83.0657  45
   1   6 -18 1340.50 95.0829  34
   1   6 -18 1362.60 93.1701  36
  -1   6  17 24327.1 289.145  52
   1   6 -17 24329.0 300.571  34
   1   6 -17 24651.9 302.339  36
  -1  -6  16 4673.76 153.018  45
  -1   6  16 4929.60 172.129  52
   1   6 -16 5141.15 166.013  34
   1   6 -16 5022.62 165.334  36
  -1   6  15 3493.35 184.681  52
   1   6 -15 3212.06 168.249  34
  -1   6  15 3418.38 154.622  32
   1   6 -15 3522.24 169.740  36
  -1   6  15 2932.03 163.479  37
  -1   6  14 19728.8 324.057  52
   1   6 -14 19766.1 316.121  36
   1   6 -14 19845.0 313.101  34
  -1   6  14 19610.4 306.171  32
  -1   6  13 875.054 263.197  70
   1   6 -13 1005.38 235.067  67
   1   6 -13 1068.94 235.613  68
   1  -6 -13 859.902 261.988  66
   1  -6 -13 857.772 270.309  64
  -1  -6  13 816.980 252.051  64
  -1  -6  13 665.373 249.279  73
  -1   6  13 659.292 158.782  32
   1   6 -13 1152.06 171.374  34
   1   6 -13 1120.04 172.212  36
   1   6 -12 10086.3 360.721  67
   1   6 -12 10378.0 384.283  68
   1  -6 -12 11056.8 429.292  66
  -1  -6  12 11109.4 418.922  64
  -1   6  12 10921.9 371.292  63
  -1   6  12 10557.6 405.579  70
  -1   6  12 11455.1 390.108  23
   1  -6 -12 10766.0 447.514  73
  -1  -6  12 11038.9 422.763  73
  -1   6  12 11107.4 253.118  32
   1   6 -12 9408.63 386.750  27
   1   6 -11 11351.2 390.728  68
   1   6 -11 10960.8 377.123  67
   1  -6 -11 11653.8 445.993  66
  -1  -6  11 10279.0 411.307  64
  -1   6  11 11189.3 385.635  63
  -1   6  11 9693.25 399.077  70
  -1   6  11 10786.3 406.036  23
   1  -6 -11 11699.9 471.279  73
  -1  -6  11 10208.3 425.614  73
  -1   6  11 10535.8 255.340  32
   1   6 -11 11133.6 402.049  27
   1   6 -10 16203.5 436.113  67
   1   6 -10 16753.3 456.557  68
  -1  -6  10 18092.1 501.514  64
   1  -6 -10 17103.9 506.893  66
  -1   6  10 17749.4 476.868  63
  -1   6  10 16233.9 476.750  70
   1   6 -10 17142.4 475.673  27
  -1   6  10 17318.1 471.667  23
   1  -6 -10 18586.0 549.623  73
  -1  -6  10 17014.6 511.230  73
  -1   6  10 16790.7 302.060  32
   1  -6  -9 5918.16 362.795  66
  -1  -6   9 6726.79 343.542  64
  -1   6   9 5745.03 337.264  63
   1   6  -9 5945.23 310.863  62
   1   6  -9 6030.14 306.045  67
   1   6  -9 6199.15 326.482  27
  -1   6   9 5232.39 324.002  23
   1   6  -9 6247.20 302.588  25
   1  -6  -9 5505.99 385.477  73
  -1  -6   9 6707.14 298.486  72
  -1  -6   9 6123.58 367.937  73
  -1   6   9 5461.29 204.471  32
   1  -6  -8 2010.57 275.170  66
   1   6  -8 2203.52 254.150  62
  -1  -6   8 1066.09 256.754  64
   1   6  -8 2448.05 264.121  68
   1   6  -8 2079.96 245.913  25
   1   6  -8 2450.15 255.586  27
  -1   6   8 1083.10 261.537  23
  -1  -6   8 1055.25 219.876  72
   1  -6  -8 2299.55 309.082  73
  -1  -6   8 719.445 266.115  73
  -1   6   8 1066.98 167.293  32
   1   6  -7 83659.8 1083.95  62
  -1   6   7 85320.1 1121.61  63
   1   6  -7 83502.5 1101.65  68
   1   6  -7 86117.5 1109.81  27
  -1   6   7 81298.8 1098.57  23
   1   6  -7 87185.9 1105.72  25
  -1  -6   7 83373.1 1105.55  64
   1  -6  -7 79796.6 1110.94  66
   1  -6  -7 81966.6 1152.54  73
  -1  -6   7 82639.7 1040.86  72
  -1  -6   7 83028.5 1136.95  73
  -1   6   6 1453.64 271.164  63
  -1  -6   6 1287.71 239.732  64
   1   6  -6 2409.20 262.220  62
   1   6  -6 2736.30 257.467  68
  -1   6   6 1615.95 236.869  23
   1   6  -6 2677.92 255.033  27
   1   6  -6 2808.73 257.265  25
   1  -6  -6 2484.70 275.900  73
  -1  -6   6 1248.20 261.494  73
  -1   6   6 1563.28 226.032  72
  -1  -6   6 1440.77 213.355  72
   1  -6  -6 2413.25 272.139  64
  -1   6   5 23807.1 507.932  18
  -1  -6   5 24190.1 497.642  64
   1  -6  -5 23821.4 525.848  64
   1   6  -5 23037.8 509.727  62
  -1   6   5 23437.1 523.263  63
   1   6  -5 23049.4 501.803  68
  -1   6   5 23663.6 500.775  23
   1   6  -5 23575.2 511.313  25
   1   6  -5 24083.7 505.720  27
  -1   6   5 23817.8 496.104  72
  -1  -6   5 22939.8 526.547  73
  -1  -6   5 23998.3 467.072  72
   1  -6  -5 21840.1 530.276  73
  -1   6   5 23794.1 349.799  31
  -1   6   4 14907.9 405.507  18
  -1  -6   4 15089.5 396.685  66
   1   6  -4 14613.6 392.678  68
   1  -6  -4 14592.8 422.342  64
  -1  -6   4 15339.2 397.950  64
   1   6  -4 15576.7 410.575  62
  -1   6   4 15433.5 416.998  63
   1   6  -4 15562.9 418.728  25
  -1   6   4 15281.4 269.299  31
  -1  -6   4 15570.0 376.335  72
   1  -6  -4 14175.1 415.194  73
  -1   6   4 15040.4 397.401  72
  -1  -6   4 15548.6 424.857  73
  -1  -6   3 8237.19 318.020  69
  -1  -6   3 7982.59 316.141  66
   1   6  -3 8961.21 312.187  68
   1  -6  -3 8248.62 338.430  64
  -1  -6   3 8293.77 308.682  64
  -1   6   3 8345.07 329.424  63
   1   6  -3 9070.72 331.749  62
  -1  -6   3 8546.95 293.701  74
   1   6  -3 9139.18 336.261  25
  -1   6   3 7872.12 316.160  18
   1  -6  -3 8989.92 335.828  73
  -1  -6   3 8447.59 301.085  72
  -1  -6   3 8215.97 338.269  73
  -1  -6   2 40684.2 644.491  69
   1  -6  -2 39427.7 656.438  64
  -1  -6   2 39557.7 645.837  64
  -1   6   2 38954.1 641.479  63
  -1  -6   2 39434.5 657.076  66
   1   6  -2 37733.2 626.070  68
   1   6  -2 39197.7 663.513  25
  -1   6   2 38695.3 637.164  25
  -1   6   2 39298.4 642.874  18
  -1  -6   2 39863.5 625.956  74
   1  -6  -2 37527.2 652.648  73
  -1  -6   2 39878.2 671.070  73
  -1  -6   1 44417.1 693.534  69
   1  -6  -1 46665.9 713.911  64
  -1  -6   1 43822.8 689.826  64
   1   6  -1 45591.8 702.736  62
  -1   6   1 44128.4 679.693  62
  -1  -6   1 43736.4 698.016  66
   1   6  -1 44975.5 675.203  68
  -1   6   1 43445.2 695.916  25
   1   6  -1 43664.6 717.672  25
   1  -6  -1 45086.8 669.478  72
  -1  -6   1 44360.0 670.369  74
   1   6  -1 46567.5 713.786  72
   1  -6  -1 44609.3 700.124  73
  -1   6   1 44802.0 702.936  18
   1  -6   0 16874.8 418.817  64
  -1  -6   0 16848.0 421.667  66
  -1  -6   0 17546.1 414.289  64
   1   6   0 16171.5 412.335  62
  -1   6   0 17716.9 412.396  62
  -1  -6   0 16887.8 427.269  69
  -1   6   0 17261.2 400.645  27
  -1   6   0 16434.6 425.308  25
   1   6   0 15946.6 420.648  25
  -1   6   0 17775.4 420.906  18
   1  -6   0 17067.3 397.244  72
   1  -6   0 17467.2 414.057  73
   1   6   0 16159.5 427.742  72
   1  -6   0 16921.2 418.258  74
  -1  -6   0 17800.8 412.433  74
   1  -6   1 1226.57 223.596  64
  -1  -6  -1 689.715 220.159  66
   1   6   1 1305.50 219.095  62
  -1  -6  -1 768.173 210.498  64
  -1   6  -1 1257.64 216.962  62
  -1  -6  -1 615.522 219.243  69
  -1   6  -1 1063.85 194.408  27
  -1   6  -1 613.314 209.894  25
   1   6   1 1045.58 216.672  25
  -1   6  -1 942.354 207.665  18
   1  -6   1 1281.82 211.000  72
  -1  -6  -1 870.906 209.547  74
   1  -6   1 1150.05 216.714  73
   1  -6   1 1018.46 228.541  74
  -1  -6  -1 842.029 229.191  73
   1   6   1 1163.25 236.931  72
   1  -6   2 18849.0 442.485  73
  -1  -6  -2 19478.0 461.460  73
  -1  -6  -2 19127.8 438.573  74
   1  -6   2 20237.7 447.398  74
   1  -6   2 20135.0 430.273  72
  -1  -6  -2 18646.5 440.422  64
   1  -6   2 20254.2 452.248  64
  -1  -6  -2 19062.3 463.968  66
   1   6   2 19897.8 446.649  62
  -1   6  -2 19830.9 448.901  62
  -1   6  -2 17729.5 435.503  27
  -1   6  -2 19296.4 464.869  25
  -1  -6  -2 18544.6 456.072  69
  -1   6  -2 18160.9 447.263  18
  -1  -6  -3 122566. 1435.95  73
   1  -6   3 118595. 1366.79  72
   1  -6   3 118052. 1378.75  73
  -1  -6  -3 122534. 1434.98  66
   1  -6   3 117292. 1393.41  64
  -1  -6  -3 124062. 1402.49  64
   1   6   3 118103. 1385.66  62
  -1   6  -3 123467. 1417.27  62
   1  -6   3 115886. 1381.55  74
  -1   6  -3 127948. 1459.45  25
  -1   6  -3 120764. 1423.29  27
  -1   6  -3 115312. 1403.34  18
  -1  -6  -3 119622. 1416.32  69
   1  -6   4 18327.7 422.570  71
  -1  -6  -4 16087.5 436.606  69
  -1   6  -4 15737.1 415.600  68
  -1  -6  -4 16644.6 441.858  66
   1  -6   4 18174.2 440.985  64
  -1  -6  -4 17038.8 431.443  64
   1   6   4 18157.1 431.548  62
  -1   6  -4 16744.0 440.975  62
  -1   6  -4 14837.6 429.990  27
  -1   6  -4 15867.0 433.129  18
   1  -6   4 18602.0 443.388  74
  -1  -6  -4 16319.9 441.300  73
   1  -6   4 18239.0 424.046  72
   1   6   4 17938.0 462.741  72
   1  -6   4 17366.8 419.913  73
   1  -6   5 139128. 1538.33  71
  -1  -6  -5 137711. 1603.76  69
  -1   6  -5 137433. 1583.27  68
   1  -6   5 137199. 1570.69  64
  -1  -6  -5 138885. 1613.67  66
  -1  -6  -5 140578. 1576.68  64
   1  -6   5 136670. 1561.94  74
  -1   6  -5 143770. 1632.19  27
  -1   6  -5 140288. 1634.13  25
  -1  -6  -5 138101. 1601.01  73
   1   6   5 131368. 1606.05  72
   1   6   5 137459. 1619.84  71
  -1   6  -5 130971. 1597.03  18
   1   6   6 17146.7 496.112  71
  -1  -6  -6 17159.6 480.954  69
   1  -6   6 17179.4 432.490  71
  -1   6  -6 16623.4 448.001  68
   1  -6   6 17726.3 445.242  64
  -1  -6  -6 17077.3 471.425  66
  -1  -6  -6 16798.7 444.475  64
  -1   6  -6 17388.2 472.059  62
   1  -6   6 17073.8 445.716  74
  -1   6  -6 16533.8 471.984  25
  -1   6  -6 17003.7 474.119  27
  -1  -6  -6 17515.7 460.521  73
   1   6   6 16523.0 474.965  72
  -1   6  -6 15979.3 458.418  18
   1  -6   7 2203.88 252.522  71
   1   6   7 2019.82 330.105  71
  -1  -6  -7 1656.93 286.116  69
  -1   6  -7 2031.48 266.701  68
   1  -6   7 1982.98 264.262  64
  -1  -6  -7 1973.77 288.909  66
  -1  -6  -7 2045.74 256.593  64
  -1   6  -7 2063.31 283.186  62
   1  -6   7 2132.42 271.950  74
  -1  -6  -7 1811.70 269.441  73
   1  -6   7 2746.93 261.010  72
   1   6   7 2080.85 293.479  72
  -1   6  -7 1610.89 264.057  25
  -1   6  -7 1561.89 276.384  27
  -1   6  -7 1692.86 276.647  18
  -1   6  -8 20911.9 503.666  68
   1  -6   8 20194.4 494.455  64
  -1  -6  -8 20939.3 499.179  64
  -1  -6  -8 22173.9 534.881  66
  -1   6  -8 20564.7 524.288  25
  -1  -6  -8 20477.5 514.451  73
   1   6   8 18719.2 519.398  72
   1  -6   8 19339.4 482.141  72
   1  -6   8 20682.4 498.967  74
  -1   6  -8 18714.6 524.566  18
  -1  -6  -8 20450.0 530.441  69
   1   6   8 21163.6 576.238  71
   1  -6   8 19311.8 478.773  71
   1  -6   9 38880.9 673.133  71
  -1  -6  -9 38792.9 735.979  69
   1   6   9 37763.6 787.223  71
  -1   6  -9 37992.7 697.551  68
  -1  -6  -9 36240.7 677.738  64
  -1  -6  -9 38639.9 719.857  66
   1  -6   9 41419.2 711.286  64
  -1   6  -9 40031.4 733.177  25
   1   6   9 39769.9 719.263  23
   1  -6   9 40153.6 687.365  72
  -1  -6  -9 38978.9 699.485  73
   1   6   9 39440.5 721.134  72
   1  -6   9 39878.8 702.410  74
   1   6   9 35732.0 484.174  32
  -1   6  -9 37110.0 745.138  27
  -1   6  -9 34918.2 743.484  18
   1   6  10 5598.35 412.689  71
  -1  -6 -10 7346.02 384.740  69
   1  -6  10 5285.86 313.630  71
  -1   6 -10 7250.40 348.510  68
  -1  -6 -10 6583.89 339.392  64
   1  -6  10 5718.86 346.748  64
  -1   6 -10 6678.55 361.026  25
   1   6  10 6235.63 342.401  23
   1  -6  10 5447.27 343.094  74
   1  -6  10 5366.52 323.141  72
  -1  -6 -10 7406.55 342.252  73
   1   6  10 5671.29 350.790  72
  -1   6 -10 6444.12 380.858  18
  -1   6 -10 6618.28 380.377  27
   1   6  10 5667.04 221.861  32
   1   6  11 21314.5 336.804  32
   1  -6  11 21901.9 530.124  64
  -1  -6 -11 20341.8 487.203  64
   1   6  11 22497.9 533.807  23
  -1  -6 -11 20538.9 535.648  69
  -1  -6 -11 20250.1 490.689  73
   1  -6  11 21703.7 517.160  72
   1   6  11 20197.7 508.287  72
   1  -6  11 23177.0 529.750  74
  -1   6 -11 19572.9 565.997  18
   1   6  12 12491.3 263.214  32
  -1  -6 -12 13554.7 411.859  66
   1  -6  12 12614.4 425.250  64
   1   6  12 13352.3 420.112  23
  -1   6 -12 12559.3 464.528  18
  -1  -6 -12 13422.9 434.065  69
  -1  -6 -12 13021.2 383.048  73
   1  -6  12 11806.8 397.064  72
  -1  -6 -12 13193.1 311.358  77
   1  -6  12 13039.8 404.300  74
   1   6  13 21355.5 321.295  32
  -1  -6 -13 20656.7 365.688  77
  -1   6 -14 1141.84 141.319  34
  -1   6 -14 1152.42 141.563  36
  -1   6 -15 37667.5 437.927  34
   1   6  15 39207.8 441.368  32
  -1   6 -15 38427.0 440.298  36
   1   6  16 4252.00 134.013  32
  -1   6 -16 3312.41 125.022  34
  -1   6 -16 3318.77 143.844  35
  -1  -6 -16 3899.38 147.141  77
   1  -6  16 3958.13 140.084  45
  -1   6 -16 3304.31 125.939  36
  -1  -6 -17 1367.80 102.439  77
   1  -6  17 1352.51 100.764  45
   1   6  17 1539.44 112.297  52
  -1   6 -17 1392.36 101.022  35
  -1  -6 -18 2701.83 77.6175  77
   1  -6  18 2741.06 76.1325  45
   1   6  18 2496.13 84.2716  52
  -1   6 -18 2507.97 76.6005  35
  -1   7  16 8783.92 141.529  52
   1   7 -16 8940.68 140.213  36
   1   7 -16 8719.86 139.669  34
   1   7 -16 8877.65 142.074  35
   1   7 -15 136.805 96.6677  36
   1   7 -15 181.992 95.8034  34
  -1  -7  14 2032.10 117.633  45
  -1   7  14 2479.37 138.867  37
   1   7 -14 1991.47 125.786  36
   1   7 -14 2042.98 125.666  34
  -1   7  14 2320.07 120.561  32
  -1   7  13 12932.2 253.818  37
   1   7 -13 13908.9 236.035  36
   1   7 -13 13841.3 232.766  34
  -1   7  13 13053.8 219.768  32
  -1   7  12 1498.14 198.132  52
   1   7 -12 733.458 143.637  36
  -1   7  12 1426.55 187.077  37
  -1   7  12 1242.90 138.924  32
   1   7 -12 676.592 141.940  34
  -1   7  11 44476.6 536.172  52
   1   7 -11 43440.7 507.515  36
  -1   7  11 45692.1 552.769  37
   1   7 -11 42953.0 503.291  34
  -1   7  11 41540.9 490.887  32
  -1   7  10 7593.11 255.581  52
  -1   7  10 6694.77 193.898  32
   1   7 -10 7177.22 205.791  34
  -1   7  10 7451.64 263.654  37
   1   7 -10 7020.34 207.431  36
  -1   7   9 26171.6 366.920  42
   1   7  -9 25642.1 366.578  36
  -1   7   9 26806.3 422.758  37
   1   7  -9 26158.3 543.486  68
  -1  -7   9 26764.5 569.764  64
   1   7  -9 25214.5 543.666  62
  -1   7   9 26597.9 561.345  63
   1  -7  -9 26313.1 613.084  73
  -1  -7   9 25072.0 585.184  73
   1   7  -9 25875.0 537.472  25
  -1   7   9 25342.6 398.985  52
   1   7  -9 25520.9 361.820  34
   1   7  -9 26611.9 576.596  27
  -1   7   8 17162.8 476.271  63
   1   7  -8 16693.3 454.997  62
  -1   7   8 16542.3 450.535  23
   1   7  -8 16994.8 465.775  27
   1   7  -8 17502.1 454.996  25
   1  -7  -8 17566.7 512.892  73
  -1  -7   8 17369.9 421.634  72
  -1  -7   8 17153.4 495.186  73
   1   7  -8 16735.9 455.462  68
  -1  -7   8 17836.8 480.646  64
   1   7  -7 1538.93 263.325  62
  -1   7   7 2113.24 281.238  63
   1   7  -7 1474.67 253.891  27
   1   7  -7 1645.18 261.576  25
  -1  -7   7 2031.78 236.564  72
   1  -7  -7 1400.45 280.236  73
  -1  -7   7 2576.57 294.418  73
   1   7  -7 1290.13 253.850  68
  -1  -7   7 2777.13 278.981  64
   1   7  -6 31144.9 613.062  62
  -1   7   6 30970.2 618.089  63
   1   7  -6 32892.4 627.218  27
   1   7  -6 32264.7 628.334  25
  -1  -7   6 30874.9 570.446  72
   1  -7  -6 30955.0 644.074  73
  -1  -7   6 31213.3 643.286  73
   1   7  -6 31510.4 609.314  68
  -1  -7   6 32135.9 610.167  64
  -1   7   5 7118.20 351.757  63
   1   7  -5 6015.94 332.095  62
   1   7  -5 6252.94 331.055  25
   1  -7  -5 6066.78 340.410  73
  -1  -7   5 7644.74 307.823  72
  -1  -7   5 7558.69 362.884  73
   1   7  -5 5879.61 320.542  68
  -1  -7   5 7720.31 335.889  64
   1  -7  -4 7795.22 361.662  64
  -1  -7   4 7914.87 345.442  64
  -1   7   4 8037.64 360.776  63
   1   7  -4 8894.34 358.313  62
   1   7  -4 8705.04 349.031  27
   1   7  -4 8581.05 366.842  25
  -1  -7   4 8765.38 370.583  73
   1  -7  -4 8813.25 356.436  74
  -1  -7   4 7852.10 325.717  72
   1  -7  -4 8449.42 367.686  73
   1   7  -4 8736.92 337.590  68
  -1   7   4 7863.81 229.519  31
   1  -7  -3 1565.87 263.050  64
  -1  -7   3 2392.92 253.009  64
  -1   7   3 2050.81 258.476  63
   1   7  -3 1656.18 253.229  27
  -1  -7   3 2172.52 242.987  72
   1  -7  -3 1263.62 222.392  72
   1  -7  -3 1772.87 264.066  74
   1  -7  -3 1693.70 260.551  73
  -1  -7   3 2084.28 286.333  73
   1   7  -3 1738.17 239.035  68
  -1   7   3 2023.12 170.262  31
   1   7  -2 3579.94 291.426  62
   1   7  -2 3778.44 289.563  25
   1  -7  -2 3473.60 289.170  73
   1  -7  -2 3296.10 259.554  72
  -1  -7   2 3834.90 271.661  72
   1  -7  -2 3513.02 291.025  74
  -1  -7   2 3983.49 314.142  73
  -1   7   2 3569.39 190.546  31
  -1  -7   2 3956.88 273.886  64
   1  -7  -2 3510.38 297.623  64
  -1  -7   1 19883.6 471.543  64
   1  -7  -1 20404.2 499.067  64
   1   7  -1 21013.3 500.214  62
  -1   7   1 19991.2 465.492  62
   1   7  -1 21859.7 517.951  25
  -1   7   1 19307.3 488.127  25
   1  -7  -1 20410.8 485.666  73
  -1  -7   1 20007.8 458.026  72
   1  -7  -1 21407.3 485.470  74
  -1  -7   1 21012.2 509.759  73
   1  -7  -1 19705.5 456.405  72
  -1  -7   1 20598.1 481.665  66
  -1   7   1 19780.0 331.275  31
  -1  -7   0 2070.77 257.368  64
  -1   7   0 1941.64 170.606  31
   1  -7   0 1106.26 252.252  64
   1   7   0 1017.47 250.617  62
  -1   7   0 2140.09 256.319  62
   1  -7   0 1114.29 228.785  72
   1  -7   0 1041.42 235.989  73
   1  -7   0 1209.05 263.088  74
  -1   7   0 1862.88 255.993  25
   1   7   0 938.439 242.655  25
  -1  -7   0 2121.65 259.405  66
  -1   7  -1 42336.3 712.266  27
  -1   7  -1 44317.1 758.065  25
   1   7   1 43392.1 740.174  25
  -1  -7  -1 40921.0 710.240  69
  -1  -7  -1 43497.4 731.275  66
   1  -7   1 44553.3 723.334  64
  -1  -7  -1 44422.0 712.875  64
   1   7   1 43851.2 724.349  62
  -1   7  -1 44107.0 728.741  62
   1   7   1 43763.9 738.027  72
   1  -7   1 42512.2 687.210  72
   1  -7   1 42929.1 717.317  74
  -1  -7  -1 41736.1 686.253  74
   1  -7   1 42490.3 716.368  73
  -1   7  -1 42917.0 540.473  31
  -1   7  -1 42820.7 716.054  18
   1  -7   2 42151.9 698.178  74
  -1   7  -2 41364.9 726.612  27
  -1   7  -2 42366.2 750.661  25
   1   7   2 42394.0 718.719  25
  -1  -7  -2 41248.7 711.276  69
  -1  -7  -2 43032.7 723.757  66
   1  -7   2 43055.5 712.627  64
  -1  -7  -2 42283.9 705.300  64
   1   7   2 42763.6 710.233  62
  -1   7  -2 42037.0 723.829  62
  -1  -7  -2 42345.6 737.746  73
   1  -7   2 42440.2 681.742  72
  -1  -7  -2 42324.1 687.539  74
   1  -7   2 41345.5 700.510  73
  -1   7  -2 39706.5 694.969  18
  -1   7  -2 40329.6 527.067  31
   1  -7   3 11615.5 361.247  71
  -1  -7  -3 10851.3 400.192  69
  -1   7  -3 10967.8 259.550  31
  -1  -7  -3 11435.9 404.771  66
   1  -7   3 10878.9 377.522  64
  -1  -7  -3 11791.7 376.254  64
  -1   7  -3 11021.3 395.661  62
   1   7   3 10189.5 376.204  62
  -1  -7  -3 11262.3 406.690  73
  -1  -7  -3 11871.5 376.661  74
   1  -7   3 10997.3 363.487  72
   1   7   3 10540.2 414.948  72
  -1   7  -3 11890.9 419.207  25
  -1   7  -3 10280.3 388.968  27
   1   7   3 10649.5 373.737  25
   1  -7   3 11346.7 388.395  74
  -1   7  -3 10732.6 370.897  18
   1  -7   4 31286.8 566.406  71
  -1  -7  -4 29825.8 607.946  69
  -1   7  -4 28431.2 425.237  31
  -1  -7  -4 30916.8 590.812  64
   1  -7   4 29940.2 594.583  64
  -1  -7  -4 30891.3 613.355  66
   1   7   4 29051.0 597.075  63
  -1   7  -4 31331.0 625.907  62
  -1  -7  -4 30212.9 623.984  73
   1  -7   4 30124.0 567.883  72
   1   7   4 31208.6 625.779  72
  -1  -7  -4 28458.6 579.348  74
  -1   7  -4 29493.6 628.201  25
  -1   7  -4 29655.8 617.868  27
  -1   7  -4 26722.2 577.945  18
   1  -7   4 30668.6 592.215  74
  -1   7  -5 2398.49 283.930  27
  -1   7  -5 2473.46 191.237  31
  -1  -7  -5 3213.53 297.927  66
  -1  -7  -5 3486.12 271.306  64
   1  -7   5 1384.53 262.438  64
  -1   7  -5 2720.49 299.186  62
   1   7   5 1348.16 272.582  63
  -1  -7  -5 3563.85 303.294  73
   1  -7   5 1912.83 251.650  72
   1  -7   5 1203.43 266.513  74
  -1  -7  -5 3129.62 277.725  74
   1   7   5 1397.73 293.464  72
  -1   7  -5 2365.40 263.247  18
  -1  -7  -5 2609.39 296.750  69
   1  -7   5 1436.75 250.345  71
   1  -7   6 59348.6 867.346  74
   1   7   6 59203.9 888.144  23
  -1   7  -6 60495.2 933.516  25
  -1  -7  -6 58408.2 899.999  69
   1  -7   6 55799.8 831.537  71
  -1   7  -6 58248.9 866.288  68
   1  -7   6 60190.8 877.095  64
  -1  -7  -6 56597.4 858.092  64
  -1  -7  -6 58134.2 913.678  66
   1   7   6 57445.1 889.860  63
  -1  -7  -6 58099.1 898.985  73
  -1  -7  -6 56314.8 858.697  74
   1   7   6 57817.7 914.783  72
  -1   7  -6 57618.2 923.373  27
  -1   7  -6 54050.6 878.545  18
   1  -7   7 9808.04 381.056  74
  -1   7  -7 10560.0 408.656  25
   1   7   7 10014.6 382.553  23
  -1  -7  -7 10370.1 393.966  73
   1  -7   7 10074.2 368.730  72
   1   7   7 9649.47 395.579  72
  -1  -7  -7 10320.2 404.871  69
   1  -7   7 10293.8 358.100  71
  -1   7  -7 10312.6 376.540  68
   1  -7   7 9764.22 379.949  64
  -1  -7  -7 9586.00 360.335  64
  -1  -7  -7 10425.7 402.133  66
   1   7   7 9336.04 383.326  63
  -1   7  -7 9682.63 402.368  27
  -1   7  -7 9346.72 395.523  18
  -1  -7  -8 1730.01 270.232  73
   1   7   8 1339.04 278.938  72
   1  -7   8 1248.80 259.692  74
   1  -7   8 1036.54 248.066  72
   1  -7   8 1041.48 236.607  71
  -1  -7  -8 1992.61 288.166  69
  -1   7  -8 1563.62 252.064  68
  -1  -7  -8 1599.27 247.847  64
  -1  -7  -8 1692.12 273.271  66
   1   7   8 1081.81 271.861  63
   1  -7   8 1199.79 252.271  64
  -1   7  -8 1346.24 275.598  27
   1   7   8 952.417 256.837  23
  -1   7  -8 1556.00 275.450  25
  -1   7  -8 1786.33 181.408  51
  -1  -7  -8 1405.47 214.037  77
  -1   7  -8 1281.76 269.344  18
  -1  -7  -9 14146.3 440.079  66
   1  -7   9 15800.6 429.266  64
  -1  -7  -9 13897.1 320.541  77
  -1   7  -9 14283.3 267.606  51
   1   7   9 14778.1 424.121  63
   1  -7   9 15182.0 420.808  72
  -1   7 -10 2016.67 161.217  51
  -1   7 -10 1464.87 173.177  35
  -1  -7 -10 1550.93 213.279  77
  -1   7 -11 17259.5 262.817  51
   1   7  11 15613.2 316.912  52
  -1   7 -11 16181.6 281.988  35
   1   7  11 16617.0 265.280  32
  -1  -7 -11 17932.6 316.460  77
   1   7  12 903.232 187.817  52
   1   7  12 666.388 127.125  32
  -1   7 -12 692.746 145.671  35
  -1  -7 -12 1094.54 172.105  77
   1   7  13 8995.53 219.435  52
  -1   7 -13 9207.60 196.792  35
   1   7  13 9357.12 179.327  32
  -1   7 -14 4005.13 136.272  35
  -1  -7 -14 4109.90 142.365  77
   1   7  15 712.534 92.5702  52
   1   7  15 709.025 94.6742  37
  -1  -7 -15 907.510 93.9478  77
   1  -7  16 17992.3 187.828  45
  -1   7 -16 17669.1 194.196  35
  -1   8  13 1704.93 92.6941  37
   1   8 -12 740.744 89.1338  51
  -1   8  12 552.710 111.075  37
  -1   8  11 9500.19 209.560  52
   1   8 -11 8822.06 164.700  51
  -1   8  11 9280.48 204.631  37
  -1   8  10 8128.74 226.543  52
   1   8 -10 9566.42 186.541  51
   1   8  -9 30183.2 366.440  34
  -1   8   9 32351.1 424.380  52
   1   8  -9 30483.1 368.865  36
  -1   8   9 32625.9 379.795  42
  -1   8   9 34092.5 430.056  37
  -1   8   8 17858.4 318.231  37
  -1   8   8 17603.4 276.282  42
  -1   8   7 28073.7 362.704  47
  -1   8   7 28181.1 407.441  52
  -1   8   7 28644.0 380.201  42
  -1   8   7 29157.3 417.749  37
  -1   8   6 2715.35 169.533  47
  -1   8   6 2409.26 215.797  37
  -1   8   6 2544.88 185.441  42
  -1   8   5 17446.8 306.588  42
  -1   8   5 17482.7 330.169  37
  -1   8   4 9537.34 268.272  37
  -1  -8   3 7822.95 219.898  77
  -1   8   3 8105.63 237.868  42
  -1   8   3 7649.61 251.848  37
  -1   8   2 13990.7 268.217  31
  -1  -8   2 14115.8 274.473  77
  -1   8   2 13624.7 286.789  42
  -1   8   2 13770.9 294.093  37
  -1   8   1 17895.5 302.023  31
  -1   8   1 18209.8 314.430  42
  -1  -8   1 18641.1 306.596  77
  -1   8   0 1335.08 176.858  47
  -1   8   0 1016.19 155.400  31
  -1   8   0 887.374 184.940  42
  -1  -8   0 996.411 179.304  77
  -1   8  -1 42602.1 512.693  51
  -1   8  -1 41999.8 516.871  31
  -1   8  -1 42812.8 513.898  42
  -1  -8  -1 41558.7 513.585  77
  -1   8  -2 667.702 173.110  51
  -1   8  -2 672.194 172.785  47
  -1   8  -2 486.048 152.306  31
  -1  -8  -2 476.632 178.714  77
  -1   8  -3 18195.7 311.111  51
  -1   8  -3 17765.1 309.003  47
  -1   8  -3 17453.5 302.329  31
  -1  -8  -3 18122.6 310.482  77
  -1   8  -4 665.770 175.170  51
  -1   8  -4 504.555 174.503  47
  -1   8  -4 438.462 151.884  31
  -1  -8  -4 437.185 180.274  77
  -1   8  -5 19480.7 315.039  47
  -1   8  -5 19542.2 327.086  31
  -1  -8  -5 19728.7 322.993  77
   1   8   5 19142.7 357.399  37
  -1   8  -6 647.712 161.246  31
   1   8   6 1086.64 219.011  37
  -1  -8  -6 596.790 176.134  77
  -1   8  -7 7355.63 202.229  51
  -1   8  -7 6807.80 214.095  31
   1   8   7 7266.54 260.213  37
  -1  -8  -7 7454.71 220.046  77
  -1   8  -8 561.045 144.039  51
  -1   8  -8 480.032 151.465  31
   1   8   8 948.660 203.621  37
  -1  -8  -8 674.041 167.743  77
  -1   8  -9 2846.56 145.495  51
  -1   8  -9 2382.28 158.892  31
   1   8   9 2380.44 202.021  37
  -1  -8  -9 2715.81 168.590  77
   1   8  10 7970.48 212.560  37
   1   8  10 7185.72 155.401  42
  -1  -8 -10 6705.07 176.636  77
  -1   8 -10 6018.70 158.758  51
   1   8  11 24699.2 320.318  37
  -1  -8 -11 24673.3 294.807  77
   1   8  12 536.326 103.382  37
  -1  -8 -12 827.592 89.5653  77
   1  -8  13 23725.6 241.557  45
  -1   9   9 31912.4 338.525  37
   1   9  -9 31691.6 329.140  51
  -1   9   8 1278.50 88.1498  42
  -1   9   8 1740.00 117.530  37
  -1   9   7 11639.7 184.806  42
  -1   9   7 11952.9 213.244  37
  -1   9   6 8722.42 197.338  37
   1   9  -6 9027.68 183.877  51
  -1   9   5 513.575 148.068  37
  -1   9   5 574.874 123.534  47
   1   9  -5 970.716 138.617  51
  -1   9   4 8229.16 196.193  42
  -1   9   4 8657.83 204.785  37
   1   9  -4 8218.43 191.597  51
  -1   9   4 8545.50 191.904  47
  -1   9   3 4003.00 172.657  37
  -1   9   3 4121.68 170.676  42
   1   9  -3 4646.27 161.640  51
  -1   9   3 4324.17 168.731  47
   1   9  -3 4703.59 151.380  47
  -1   9   2 1216.18 150.139  42
  -1   9   2 1510.64 154.759  47
  -1   9   1 7909.46 198.826  42
   1   9  -1 8373.17 192.779  47
   1   9   0 2592.37 148.941  42
  -1   9   0 2418.60 163.316  47
  -1   9  -1 47792.8 517.577  42
  -1  -9  -1 48838.7 516.076  77
   1   9   2 8617.33 200.375  42
  -1  -9  -2 8680.28 181.897  77
  -1   9  -2 8470.74 188.601  51
  -1   9  -2 8380.27 201.918  47
   1   9   3 17474.1 271.667  42
  -1  -9  -3 16592.2 251.569  77
  -1   9  -3 16734.2 265.734  47
  -1   9  -3 17734.8 261.093  51
   1   9   4 21097.8 295.616  42
  -1  -9  -4 20826.5 276.400  77
  -1   9  -4 21552.2 289.627  51
   1   9   5 7425.21 176.631  42
  -1  -9  -5 6150.15 156.479  77
  -1   9  -5 6627.26 165.130  51
   1   9   5 7817.08 166.531  47
  -1   9  -5 6225.58 155.421  47
  -1  -9  -6 5336.62 138.733  77
   1   9   6 5377.27 138.518  47
   1   9   7 6515.78 145.095  37
  -1  -9  -7 7029.79 131.702  77
   1   9   8 415.917 73.5034  42
  -1  -9  -8 390.040 67.8994  77
  -1   9  -8 513.586 80.6777  51
  -2   0  23 136.187 91.3242  40
  -2   0  22 9785.25 173.897   5
  -2   0  22 10318.2 195.987  40
  -2   0  21 18.3039 122.407   5
  -2   0  21 184.269 167.502  40
  -2   0  21 133.762 140.472  43
  -2   0  20 3676.73 201.707  45
  -2   0  20 4135.57 196.048  43
  -2   0  20 3880.73 171.845   5
   2   0 -19 125.078 245.169  66
  -2   0  19 206.835 246.227  64
   2   0 -19 206.448 246.395  75
  -2   0  19-12.4451 156.844   5
  -2   0  19 82.1326 252.704   3
  -2   0  19 101.327 276.870  29
  -2   0  18 15800.9 498.008  64
   2   0 -18 16295.1 479.072  66
   2   0 -18 18757.8 486.074  75
  -2   0  18 17132.8 431.330  19
  -2   0  18 17306.0 486.099  29
  -2   0  18 19241.2 308.383   5
  -2   0  18 18443.8 468.391   3
   2   0 -17 89.3064 254.034  66
  -2   0  17 210.269 264.728  64
   2   0 -17 74.0332 254.658  75
  -2   0  17-143.459 228.936  19
  -2   0  17 401.948 292.534  29
  -2   0  17 82.0710 167.175   5
  -2   0  17 77.5555 269.982   3
  -2   0  16 5031.16 355.661  64
   2   0 -16 5304.27 295.746  65
   2   0 -16 5697.71 353.302  69
   2   0 -16 6088.82 338.943  75
  -2   0  16 5285.66 198.173   5
  -2   0  16 5230.83 329.471   3
  -2   0  16 5175.19 358.910  29
   2   0 -15 48.1039 248.450  69
   2   0 -15 164.910 217.462  65
  -2   0  15 220.524 251.826  64
  -2   0  15 136.500 146.256   5
  -2   0  15-7.20894 242.494   3
  -2   0  15 217.618 276.147  29
   2   0 -15 66.1736 239.783  75
  -2   0  14 100280. 1220.84  29
   2   0 -14 96117.2 1173.68  65
   2   0 -14 100178. 1210.83  75
  -2   0  14 98810.4 1224.39  22
  -2   0  14 100444. 1193.02   3
   2   0 -14 96331.1 1237.61  69
   2   0 -13 313.299 199.920  69
   2   0 -13 293.112 176.194  65
  -2   0  13 343.175 207.516  64
  -2   0  13 210.434 197.781  22
  -2   0  13 185.568 207.083   3
  -2   0  13 108.530 228.076  29
   2   0 -13 183.586 186.515  75
  -2   0  12 75198.6 972.340  29
  -2   0  12 79139.0 1041.25  64
   2   0 -12 77384.9 938.908  65
   2   0 -12 79214.8 966.360  75
  -2   0  12 79420.4 980.285  22
  -2   0  12 78706.4 954.464   3
   2   0 -12 78490.1 1005.45  69
  -2   0  11 137.936 166.751   3
   2   0 -11 206.113 153.238  69
   2   0 -11 139.370 136.229  65
  -2   0  11 249.136 165.300  64
  -2   0  11 155.672 158.894  22
   2   0 -11 138.281 140.105  75
  -2   0  11 297.272 180.450  29
  -2   0  11 235.702 178.275  73
  -2   0  10 63967.4 771.935   3
  -2   0   9 4.11635 171.217   9
  -2   0   8 1022.25 244.402   1
   2   0  -8 1421.44 228.174  58
  -2   0   8 861.088 177.197   9
  -2   0   7 672.393 207.019   1
  -2   0   7 176.501 134.014   9
  -2   0   6 25301.0 561.476   2
  -2   0   6 25458.4 558.783   1
  -2   0   6 24363.5 433.585  15
  -2   0   6 25225.2 477.640   9
  -2   0   5 44.3462 153.856   1
  -2   0   5 9.50865 126.731   2
   2   0  -5-26.7861 125.850  58
  -2   0   5 277.014 89.6472  15
  -2   0   5 47.5712 93.2675   9
   2   0  -4 43905.7 694.664  58
   2   0  -4 42017.7 524.491  59
   2   0  -4 43209.0 540.907  55
  -2   0   4 45656.6 697.735   1
  -2   0   4 44465.9 703.564   2
  -2   0   4 43588.5 555.721  15
   2   0  -3 90.1856 62.6621  59
   2   0  -3 54.5148 105.748  58
   2   0  -3 96.8373 42.2478  55
  -2   0   3 117.692 56.8849  53
  -2   0   3 61.1393 121.003   1
  -2   0   3 69.4247 113.039   2
  -2   0   3 109.842 68.4330  15
   2   0  -2 97034.3 1057.37  59
   2   0  -2 92635.7 1161.48  60
  -2   0   2 94523.5 991.283  56
  -2   0   2 98612.9 1009.91  53
  -2   0   2 100245. 1142.17   1
  -2   0   2 101402. 967.449  12
   2   0  -2 90601.2 925.306  10
   2   0  -1 35.9299 115.508  60
   2   0  -1 25.3467 81.1620  59
   2   0  -1 95.8506 56.8592  57
  -2   0   1 52.9331 84.2457  56
  -2   0   1 16.9993 109.991   1
  -2   0   1 77.9202 79.3218  12
   2   0  -1 65.3969 42.9966  11
   2   0   0 13086.3 223.322  57
  -2   0   0 14155.9 347.929  56
  -2   0   0 14022.0 351.640  12
   2   0   1 47.4536 67.7674   8
  -2   0  -1 203.409 129.308  12
   2   0   2 38959.4 750.697  60
  -2   0  -2 38444.0 755.935  12
   2   0   3 17.1011 157.349  60
  -2   0  -3 100.769 171.911  12
   2   0   4 3208.37 252.455  60
  -2   0  -4 3066.50 275.411  12
   2   0   4 3072.31 224.832  14
   2   0   5 17.6336 164.100  60
   2   0   5 72.5738 167.531  14
  -2   0  -5 35.2911 209.175  12
   2   0   6 157695. 1931.36  60
  -2   0  -6 161559. 2159.27  12
   2   0   7 52.3030 160.233  60
   2   0   7 77.6784 211.498  14
  -2   0  -7 116.016 253.269  13
  -2   0  -7 103.541 241.882  12
   2   0   8 518627. 5636.10  14
  -2   0  -8 545180. 5774.26  13
  -2   0  -9 172.264 288.270  13
   2   0   9 24.4483 271.465  14
  -2   0  -9 160.480 138.340  26
   2   0   9 644.085 310.344  54
   2   0   9 169.756 146.051  72
  -2   0 -10 46674.0 660.655  65
  -2   0 -10 46675.4 666.224  26
   2   0  10 46827.2 686.834  74
  -2   0 -10 45648.3 647.359  75
   2   0  10 47346.3 668.040  72
  -2   0 -10 45955.9 661.559  67
   2   0  11 28.2578 183.895  71
  -2   0 -11 399.384 175.762  67
  -2   0 -11 207.153 172.884  26
  -2   0 -11 97.2116 176.197  65
  -2   0 -11 41.1415 167.317  75
   2   0  11 82.9458 174.700  72
   2   0  11 164.359 188.512  74
   2   0  12 2646.71 238.545  71
  -2   0 -12 2958.89 245.102  67
  -2   0 -12 2795.66 240.041  26
  -2   0 -12 2640.82 239.640  65
   2   0  12 2706.86 261.654  74
  -2   0 -12 2891.90 222.633  75
   2   0  12 2954.98 232.113  72
   2   0  13 444.687 229.058  71
  -2   0 -13 255.551 216.997  67
  -2   0 -13 399.493 209.253  26
  -2   0 -13 75.1053 222.423  65
  -2   0 -13 136.583 209.581  75
   2   0  13 292.240 210.605  72
   2   0  13 50.7465 231.701  74
   2   0  14 130799. 1550.10  71
  -2   0 -14 134138. 1551.14  67
  -2   0 -14 133766. 1565.27  26
  -2   0 -14 134014. 1554.90  65
   2   0  14 135392. 1522.56  72
  -2   0 -14 132146. 1537.47  75
   2   0  14 138501. 1582.64  74
  -2   0 -15 189.692 237.494  75
  -2   0 -15 173.829 244.336  26
  -2   0 -15 69.7084 244.641  65
   2   0  15 370.097 259.970  71
   2   0  15 168.647 220.676  72
   2   0  15 354.828 273.134  74
   2   0  16 8328.66 375.174   3
   2   0  16 8062.08 225.236   5
  -2   0 -16 7738.35 340.233  75
   2   0  16 7291.83 388.575  74
  -2   0 -16 8581.97 352.459  26
  -2   0 -16 8425.21 374.249  65
   2   0  16 7774.89 361.579  71
   2   0  16 7709.41 330.076  72
   2   0  17-7.35132 159.385   5
   2   0  17 56.5762 266.422   3
  -2   0 -17 105.751 245.718  65
  -2   0 -17 218.155 234.863  75
  -2   0 -17 44.2744 234.185  26
   2   0  17-29.1458 270.006  74
   2   0  17 120.979 254.878  71
   2   0  18 70553.4 967.069  71
  -2   0 -18 75410.7 816.348  34
  -2   0 -18 73966.1 1012.52  65
  -2   0 -18 70592.3 971.906  61
  -2   0 -18 72164.9 982.949  75
   2   0  18 71610.8 1017.60  74
  -2   0 -18 78193.8 1011.20  20
   2   0  18 76642.6 778.578   5
   2   0  18 78482.4 992.851   3
  -2   0 -18 75625.8 819.346  36
  -2   0 -19 152.803 168.818  34
   2   0  19 298.671 141.877   5
  -2   0 -19 191.764 168.995  36
  -2   0 -20 25848.4 362.984  34
  -2   0 -20 26290.5 364.989  36
  -2   0 -21 123.807 116.222  34
  -2   0 -21 74.3743 114.421  36
   2   0  21 22.5168 92.1191   5
  -2   0 -22 3691.47 97.9579   7
  -2   0 -22 3620.70 93.7295  77
  -2   1  23 85.0721 89.0201  45
  -2  -1  23 126.849 87.2778  45
  -2   1  23 152.280 88.2114  40
  -2  -1  23 199.284 87.0768  40
  -2  -1  22 710.546 125.925  45
  -2   1  22 610.469 131.275  45
  -2  -1  22 624.768 100.637   5
  -2   1  22 659.958 96.5410   5
  -2   1  22 680.291 130.571  40
  -2  -1  22 822.716 125.339  40
  -2  -1  22 727.553 108.293  43
  -2  -1  21 1669.30 160.786  45
  -2   1  21 1888.05 129.620   5
  -2  -1  21 1625.58 131.244   5
  -2   1  21 2031.28 173.754  40
  -2  -1  21 1835.57 143.414  43
  -2  -1  20 21416.8 322.917  45
  -2  -1  20 22830.1 328.464  43
  -2   1  20 22509.8 341.501  40
  -2   1  20 21318.9 305.915   5
  -2  -1  20 21521.6 310.038   5
   2  -1 -19 582.005 250.898  75
   2   1 -19 586.018 237.722  75
  -2  -1  19 489.486 177.010  45
  -2   1  19 720.478 198.688  40
  -2   1  19 512.802 247.765   3
  -2  -1  19 363.925 152.064   5
  -2   1  19 400.256 152.556   5
  -2  -1  19 338.797 242.222   3
   2  -1 -19 256.237 241.684  69
   2   1 -19 442.584 248.904  69
   2  -1 -19 219.640 250.053  66
   2   1 -19 544.336 239.427  66
   2   1 -19 563.965 231.169  65
  -2  -1  19 604.878 252.679  64
  -2  -1  19 338.497 235.565  19
  -2  -1  19 442.887 264.133  29
  -2   1  19 601.654 247.462  21
  -2  -1  19 491.549 247.021  21
  -2  -1  18 33403.8 672.680  64
   2   1 -18 31482.9 609.992  65
   2  -1 -18 31946.3 659.960  66
   2   1 -18 32518.8 651.004  66
   2  -1 -18 33515.5 647.544  75
   2   1 -18 33420.4 637.919  75
  -2  -1  18 33650.1 617.455  21
  -2   1  18 33356.5 611.993  21
  -2  -1  18 32540.2 606.774  19
  -2  -1  18 33789.7 639.626  29
   2  -1 -18 32990.4 659.700  69
   2   1 -18 29779.4 638.608  69
  -2  -1  18 34649.6 623.501   3
  -2   1  18 35443.0 437.181   5
  -2  -1  18 35524.2 436.022   5
  -2   1  18 34675.6 622.295   3
  -2  -1  17 13589.9 462.458  64
   2   1 -17 14182.4 423.099  65
   2  -1 -17 13113.1 459.022  66
   2  -1 -17 14563.1 432.487  75
   2   1 -17 14041.7 435.132  75
  -2  -1  17 13376.8 425.706  21
  -2   1  17 13588.3 419.220  21
  -2  -1  17 13715.0 424.320  19
  -2   1  17 14216.2 454.863  22
  -2  -1  17 14845.2 444.623  29
   2  -1 -17 14376.0 462.967  69
   2   1 -17 12921.2 452.511  69
  -2   1  17 14265.9 271.440   5
  -2   1  17 14075.4 425.679   3
  -2  -1  17 13592.8 423.716   3
  -2  -1  17 14015.7 270.714   5
  -2   1  16 23842.3 606.305  64
  -2  -1  16 23345.4 568.608  64
   2   1 -16 23808.2 535.097  65
   2  -1 -16 24241.1 578.686  66
   2  -1 -16 24196.3 544.326  75
  -2  -1  16 23770.6 529.386  21
  -2   1  16 25829.4 534.403  21
  -2   1  16 24617.7 546.987  22
  -2  -1  16 23573.0 545.718  29
  -2   1  16 25594.8 586.976  29
   2  -1 -16 23509.9 566.443  69
   2   1 -16 23884.4 569.216  69
  -2  -1  16 24243.4 354.338   5
  -2   1  16 26479.8 361.787   5
  -2   1  16 26743.0 542.730   3
  -2  -1  16 24525.1 530.335   3
   2  -1 -15 14984.9 454.688  69
  -2  -1  15 15418.5 460.069  64
   2   1 -15 14540.2 415.093  65
   2  -1 -15 14352.7 459.997  66
  -2   1  15 15531.7 496.372  64
   2  -1 -15 14698.8 426.635  75
  -2   1  15 15023.1 418.723  21
  -2  -1  15 15180.9 423.397  21
  -2   1  15 16002.0 479.152  29
  -2  -1  15 14523.0 441.365  29
  -2  -1  15 13642.2 454.244  73
  -2  -1  15 14533.3 266.614   5
  -2   1  15 14091.3 260.277   5
  -2   1  15 14865.7 417.409   3
  -2  -1  15 15022.3 421.043   3
   2  -1 -14 21680.9 497.508  69
  -2   1  14 20775.4 539.026  64
  -2  -1  14 19855.0 495.451  64
   2   1 -14 21693.6 461.686  65
   2  -1 -14 19135.0 463.700  75
  -2   1  14 21287.6 461.628  21
  -2  -1  14 20297.8 461.233  21
  -2   1  14 21225.7 512.174  29
  -2  -1  14 20579.4 469.458  29
  -2  -1  14 20300.8 517.931  73
  -2   1  14 20578.2 456.485   3
  -2  -1  14 20133.9 458.781   3
   2  -1 -13 3918.88 279.204  69
  -2   1  13 5099.49 312.298  64
  -2  -1  13 4521.63 281.673  64
   2   1 -13 4138.22 249.637  65
   2  -1 -13 4056.72 251.725  75
  -2  -1  13 4936.36 274.377  21
  -2   1  13 4535.48 265.443  21
  -2   1  13 4834.02 308.746  29
  -2  -1  13 4399.28 275.077  29
  -2  -1  13 5180.30 304.015  73
  -2   1  13 5031.51 269.459   3
  -2  -1  13 4908.26 266.735   3
  -2  -1  12 5813.30 266.460  29
  -2   1  12 5363.15 293.781  29
  -2   1  12 5473.10 310.082  64
  -2  -1  12 4987.14 278.315  64
   2   1 -12 5662.52 246.012  65
   2  -1 -12 5801.68 256.640  75
  -2   1  12 5256.49 250.253  21
  -2   1  12 5605.91 260.619  22
  -2  -1  12 5652.64 259.800  21
  -2  -1  12 5444.61 256.614   3
  -2   1  12 5519.99 250.480   3
   2   1 -12 5761.30 281.121  69
   2  -1 -12 5549.81 271.731  69
  -2  -1  11 600.469 262.543   9
  -2   1  11 538.832 155.459  70
   2  -1 -11 409.136 167.935  69
   2   1 -11 558.847 176.616  69
  -2  -1  11 519.423 177.328  29
  -2   1  11 501.278 202.766  29
   2   1 -11 512.270 147.060  65
  -2  -1  11 460.332 172.804  64
  -2   1  11 416.663 194.348  64
  -2   1  11 523.319 166.342  21
  -2  -1  11 449.053 171.277  21
  -2   1  11 644.253 164.410  22
  -2   1  11 611.649 165.952   3
  -2  -1  11 454.085 171.644   3
   2  -1 -11 343.702 153.856  75
  -2  -1  10 59172.6 727.536  21
  -2   1  10 57409.9 721.316  21
  -2   1  10 57742.9 737.418  22
  -2   1  10 58471.7 772.125  29
   2   1 -10 58914.8 726.945  65
  -2  -1  10 55062.7 1084.52   9
   2   1 -10 59539.3 778.701  69
  -2  -1  10 59681.0 727.819   3
  -2   1  10 57387.6 721.295   3
  -2  -1  10 57860.3 1137.14   1
  -2   1  10 57300.9 1122.07   1
  -2   1   9 17658.8 573.336   1
  -2  -1   9 17745.4 580.481   1
  -2  -1   9 17149.6 535.194   9
   2   1  -9 17755.5 549.832  58
  -2  -1   8 284708. 3149.66   1
  -2   1   8 288960. 3152.53   1
  -2  -1   8 284441. 3111.58   9
  -2  -1   7 25089.6 546.894  15
  -2  -1   7 28001.0 599.008   9
  -2   1   7 26639.9 546.594  54
   2   1  -7 24975.5 566.507  55
  -2   1   7 26040.5 601.670   1
  -2  -1   7 26690.9 611.304   1
   2   1  -7 26535.0 590.933  58
  -2  -1   6 122052. 1479.67  15
  -2  -1   6 127214. 1530.92   9
   2   1  -6 122269. 1490.67  55
  -2  -1   6 126690. 1553.67   1
  -2   1   6 128562. 1556.41   1
  -2   1   6 131161. 1590.90   2
  -2  -1   6 125990. 1575.74   2
   2   1  -6 126197. 1536.20  58
   2  -1  -6 127315. 1587.88  58
  -2  -1   5 1362.37 155.817  15
   2   1  -5 1525.27 148.614  55
  -2  -1   5 3471.36 228.148   1
  -2   1   5 3756.89 228.492   1
  -2   1   5 1435.75 178.214   2
  -2  -1   5 1269.08 173.330   2
   2   1  -5 1443.00 166.768  58
   2  -1  -5 1446.58 174.647  58
  -2  -1   4 18606.4 399.593  15
   2   1  -4 17844.9 364.195  55
  -2  -1   4 19345.0 439.256   2
  -2   1   4 19421.4 438.759   2
  -2   1   4 19410.3 429.696   1
  -2  -1   4 19682.5 434.581   1
   2  -1  -4 18166.0 393.782  60
   2  -1  -4 18759.0 428.578  58
   2   1  -4 18799.2 424.249  58
   2   1  -3 48473.2 666.632  10
  -2  -1   3 48021.0 687.964  15
   2  -1  -3 49072.4 725.894  57
  -2  -1   3 49284.2 714.218   1
  -2   1   3 47585.3 720.919   2
  -2  -1   3 48888.1 727.453   2
  -2   1   3 47166.8 697.554   1
   2  -1  -3 46402.9 700.845  58
   2  -1  -3 48265.3 671.533  59
   2   1  -2 74345.5 885.433  10
  -2  -1   2 77274.4 938.206  15
   2  -1  -2 75524.0 947.425  57
  -2  -1   2 73440.2 910.298  53
  -2  -1   2 73052.9 937.908   1
  -2   1   2 74097.3 936.072   1
  -2   1   2 75172.1 964.363   2
  -2  -1   2 75425.9 968.061   2
   2  -1  -2 72340.2 918.647  58
   2  -1  -2 74308.8 1024.90  60
   2  -1  -2 74842.2 918.856  59
   2   1  -1 126258. 1391.01  11
   2  -1  -1 123126. 1378.17  57
  -2  -1   1 128388. 1398.22  53
  -2  -1   1 125345. 1436.70   2
  -2  -1   1 125158. 1399.94   1
  -2   1   1 127312. 1434.26   2
  -2   1   1 124360. 1397.67   1
   2  -1  -1 124437. 1359.73  58
   2  -1  -1 130353. 1537.60  60
   2  -1  -1 129609. 1407.74  59
   2   1   0 158194. 1707.87  11
   2  -1   0 163764. 1691.17  57
  -2  -1   0 160106. 1732.44  53
  -2  -1   0 159657. 1721.45  56
  -2   1   0 160088. 1745.49   2
  -2  -1   0 158698. 1751.90   2
   2  -1   0 161376. 1865.11  60
  -2   1  -1 187324. 1872.98  13
   2   1   1 186351. 1950.38  11
  -2   1  -1 188139. 1823.63  55
  -2  -1  -1 179310. 1982.34  56
  -2   1  -1 184084. 1974.82   2
  -2  -1  -1 183883. 1980.85   2
   2  -1   1 177155. 2075.59  60
   2  -1   1 177674. 1987.28  59
   2  -1   2 464590. 4505.57  59
  -2  -1  -2 455142. 4518.84  56
  -2   1  -2 471531. 4372.71  55
   2   1   2 460678. 4468.24   8
  -2   1  -2 465024. 4435.21  13
   2  -1   3 295969. 3094.20  60
  -2  -1  -3 292146. 3082.83  56
  -2   1  -3 286036. 3033.38  13
   2   1   3 285640. 3002.56   8
   2  -1   4 521918. 5042.44  60
  -2  -1  -4 511404. 5105.23  56
   2   1   4 509582. 5003.55   8
  -2   1  -4 501631. 5118.68  13
  -2  -1  -4 505133. 5104.28  12
   2  -1   5 106344. 1451.43  60
   2  -1   5 99685.0 1485.60  54
  -2  -1  -5 100149. 1542.16  12
  -2   1  -5 96569.0 1553.42  13
   2   1   5 100555. 1481.33  14
   2   1   5 103060. 1463.58   8
   2  -1   6 97177.8 1394.72  60
   2  -1   6 92097.0 1491.43  54
  -2  -1  -6 94894.3 1548.92  12
   2   1   6 95644.3 1510.62  14
  -2   1  -6 90438.3 1576.20  13
   2  -1   7 24757.7 641.305  60
   2  -1   7 24861.1 752.877  54
   2   1   7 24377.4 759.714  14
  -2   1  -7 26504.6 836.874  13
   2  -1   8 2846.19 368.412  54
   2   1   8 2525.44 357.033  14
  -2   1  -8 2146.47 372.866  13
   2   1   9 20326.0 416.658  72
   2  -1   9 19127.2 389.465  72
  -2   1  -9 16898.5 359.553  67
  -2  -1  -9 18559.7 373.175  65
  -2   1  -9 16570.7 349.207  65
  -2  -1  -9 17288.6 376.753  26
   2   1   9 19705.9 412.014  71
   2  -1   9 16813.1 713.513  54
  -2  -1  -9 18462.7 364.987  75
   2  -1   9 17327.1 389.766  74
   2   1   9 18407.6 426.434  74
   2   1   9 19421.9 752.269  14
  -2  -1  -9 19206.2 738.332  12
  -2   1  -9 18438.1 791.955  13
   2  -1  10 7393.00 273.993  71
  -2  -1 -10 7304.99 266.192  65
  -2   1 -10 7178.49 262.163  65
  -2   1 -10 7349.76 266.923  67
  -2  -1 -10 6388.89 262.327  26
   2   1  10 6420.73 281.788  72
   2  -1  10 7000.38 269.949  72
  -2  -1 -10 7046.56 256.073  75
  -2   1 -10 7154.31 234.146  75
   2  -1  10 6823.54 281.666  74
   2   1  10 6995.86 302.193  74
   2  -1  11 26046.6 510.641  71
  -2  -1 -11 28055.2 513.460  65
  -2   1 -11 26564.1 494.087  65
   2  -1  11 27898.0 481.272  62
  -2  -1 -11 27581.4 510.565  26
  -2   1 -11 26505.5 504.356  26
   2   1  11 29828.6 553.881  74
  -2  -1 -11 26842.3 502.409  75
  -2   1 -11 25906.8 462.854  75
   2  -1  11 25633.9 530.976  74
   2   1  11 26709.5 524.609  72
   2  -1  11 28811.8 513.966  72
  -2   1 -11 25868.4 504.299  67
   2   1  12 60718.5 878.028  71
   2  -1  12 63891.5 865.156  71
  -2   1 -12 60685.4 867.537  67
  -2  -1 -12 60731.0 866.426  26
  -2   1 -12 63876.3 875.720  26
  -2  -1 -12 62281.3 867.743  65
  -2   1 -12 60311.8 857.349  65
  -2  -1 -12 61561.6 862.822  75
  -2   1 -12 62358.2 826.971  75
   2   1  12 62923.6 913.465  74
   2  -1  12 61090.1 896.619  74
   2  -1  12 64737.6 858.582  72
   2   1  12 59804.7 862.388  72
   2  -1  13 464.901 226.796  71
   2   1  13 431.378 238.089  71
  -2   1 -13 132.043 223.538  67
  -2   1 -13 283.202 217.181  26
  -2  -1 -13 702.791 220.088  26
  -2  -1 -13 276.148 227.991  65
  -2   1 -13 594.543 220.918  65
  -2  -1 -13 499.505 230.871  75
  -2   1 -13 250.212 193.030  75
   2   1  13 509.722 224.929  72
   2  -1  13 1167.93 227.252  72
   2   1  13 486.255 256.926  74
   2  -1  13 685.135 239.418  74
   2   1  14 137916. 1598.99  71
   2  -1  14 134607. 1565.53  71
  -2   1 -14 136625. 1594.27  67
  -2   1 -14 141899. 1609.12  26
  -2  -1 -14 135766. 1588.41  65
  -2   1 -14 136007. 1584.14  65
   2   1  14 143848. 1640.07  74
   2  -1  14 143897. 1622.17  74
  -2  -1 -14 133181. 1583.33  75
  -2   1 -14 131621. 1531.62  75
   2   1  14 134816. 1558.73  72
   2  -1  14 141153. 1558.13  72
   2  -1  15 2736.43 277.556  71
   2   1  15 2517.20 297.560  71
  -2  -1 -15 3554.18 309.024  65
  -2   1 -15 3024.78 288.416  65
  -2   1 -15 2657.08 278.073  67
  -2   1 -15 3169.90 298.098  26
  -2   1 -15 3140.24 316.694  20
   2   1  15 2674.53 266.283  72
   2  -1  15 2436.58 254.434  72
   2  -1  15 2947.12 305.203  74
  -2  -1 -15 2985.03 292.417  75
  -2   1 -15 2768.41 260.571  75
   2   1  15 2501.34 313.731  74
   2   1  16 8517.89 387.747  71
   2  -1  16 8864.34 365.795  71
  -2   1 -16 8775.90 365.290  67
  -2  -1 -16 8978.86 375.570  65
   2   1  16 9420.57 230.724   5
   2  -1  16 9289.37 379.207   3
   2   1  16 9666.89 383.719   3
   2  -1  16 8977.89 227.222   5
  -2   1 -16 9535.35 388.322  20
  -2   1 -16 9195.56 378.927  26
  -2  -1 -16 9004.85 384.596  75
   2   1  16 9095.86 403.618  74
   2  -1  16 8596.51 387.082  74
   2   1  16 9194.87 343.351  72
   2  -1  16 8727.63 332.416  72
  -2   1 -17 15291.9 440.376  67
  -2  -1 -17 15260.7 438.817  65
  -2   1 -17 15189.4 448.327  61
   2   1  17 15164.2 430.497   3
   2   1  17 15214.1 273.325   5
   2  -1  17 16040.6 278.809   5
   2  -1  17 16004.7 439.298   3
   2   1  17 13507.7 433.021  71
   2  -1  17 14101.4 414.254  71
   2  -1  17 15314.5 455.422  74
  -2  -1 -17 16163.5 452.821  75
   2   1  17 13230.2 459.861  74
  -2   1 -17 16153.0 457.772  20
  -2   1 -17 16484.8 453.507  26
  -2  -1 -18 4219.21 213.664  34
  -2  -1 -18 4101.02 286.496  28
  -2  -1 -18 3950.26 282.952  65
  -2   1 -18 3466.06 268.842  26
  -2  -1 -18 3866.69 288.219  75
   2  -1  18 3921.12 304.429  74
   2   1  18 4127.00 315.164  74
   2   1  18 3841.03 287.352  71
   2  -1  18 3486.24 264.625  71
   2   1  18 4105.57 177.919   5
   2  -1  18 3977.69 175.513   5
  -2  -1 -18 4153.69 216.214  36
   2  -1  19 1495.25 142.229   5
   2   1  19 1546.23 141.681   5
  -2  -1 -19 1779.52 174.117  34
  -2   1 -19 1648.70 174.476  34
  -2   1 -19 1430.89 173.653  36
  -2  -1 -19 1694.49 174.811  36
   2   1  20 1564.31 120.945   5
   2  -1  20 1516.05 124.235   5
  -2  -1 -20 1308.07 146.562  36
  -2   1 -20 1357.93 150.574  36
  -2   1 -20 1174.05 148.357  34
  -2  -1 -20 1330.83 146.680  34
  -2   1 -21 423.309 115.981  36
  -2  -1 -21 104.030 87.1830  41
  -2   1 -21 360.859 116.266  34
  -2   1 -22 10727.9 153.899  34
  -2   1 -22 10533.4 154.420  36
  -2   1 -22 10266.9 140.811   7
  -2  -1 -22 10288.1 139.169   7
  -2  -1 -22 9976.74 142.851  77
  -2  -2  23 3838.91 93.0330  45
  -2  -2  23 4303.06 96.7597  40
  -2  -2  22 59.3656 104.394  45
  -2  -2  22 112.477 94.1376  43
  -2  -2  21 783.927 130.161  45
  -2   2  21 817.923 145.481  45
  -2   2  21 880.356 104.274   5
  -2  -2  21 803.251 107.486   5
  -2   2  21 840.620 152.271  40
  -2  -2  21 930.674 132.802  43
  -2  -2  20 3193.04 174.040  45
  -2   2  20 2583.36 189.261  45
  -2   2  20 2812.81 139.639   5
  -2  -2  20 2977.97 143.178   5
  -2   2  20 2791.60 189.336  40
  -2   2  19 1370.12 208.178  40
   2  -2 -19 1098.91 258.432  69
   2   2 -19 1390.48 233.914  65
   2  -2 -19 1296.11 254.947  66
   2  -2 -19 1206.77 254.309  73
  -2   2  19 1258.67 144.529   5
  -2  -2  19 1134.81 144.778   5
  -2  -2  19 1473.46 181.618  45
  -2   2  19 1180.63 195.070  45
  -2  -2  18 2507.29 287.416  64
   2   2 -18 2113.90 274.701  65
   2  -2 -18 2156.16 292.578  66
   2  -2 -18 1988.65 263.026  75
   2   2 -18 2260.50 271.494  75
  -2  -2  18 2608.77 276.233  21
  -2   2  18 2701.44 264.332  21
  -2  -2  18 2639.22 282.489  19
  -2   2  18 2489.72 292.138  22
   2  -2 -18 2147.35 288.379  69
   2   2 -18 2096.24 278.558  69
  -2  -2  18 2777.43 301.906  29
  -2   2  18 2598.47 268.640   3
  -2  -2  18 2651.47 270.249   3
  -2  -2  18 2607.24 165.194   5
  -2   2  18 2640.71 163.725   5
  -2  -2  17 20430.7 527.823  64
   2   2 -17 20841.8 500.968  65
   2  -2 -17 20664.5 498.732  75
   2   2 -17 20670.3 498.291  75
  -2   2  17 19709.5 465.313  21
  -2   2  17 19271.9 500.515  22
  -2  -2  17 20349.3 498.576  19
  -2  -2  17 20083.4 476.587  21
   2   2 -17 19484.4 504.612  69
   2  -2 -17 19914.6 527.143  69
  -2   2  17 20171.9 310.759   5
  -2  -2  17 20699.6 314.732   5
  -2   2  17 19419.0 468.312   3
  -2  -2  17 20442.1 474.558   3
  -2  -2  17 20817.5 496.874  29
  -2  -2  16 6382.84 341.011  29
   2   2 -16 6313.54 335.673  65
  -2  -2  16 5874.98 356.289  64
   2   2 -16 6043.61 330.366  75
  -2   2  16 5563.33 348.347  74
   2  -2 -16 5942.27 332.549  75
  -2  -2  16 6053.74 325.649  21
  -2   2  16 6655.78 328.181  21
  -2  -2  16 5899.78 334.802  19
  -2   2  16 6329.47 347.584  22
   2   2 -16 5532.02 347.801  69
  -2   2  16 6458.43 316.085  70
   2  -2 -16 6589.51 361.234  69
  -2   2  16 6946.37 203.214   5
  -2  -2  16 6061.32 197.692   5
  -2   2  16 6338.89 324.937   3
  -2  -2  16 6327.55 326.389   3
  -2  -2  16 5546.60 365.268  73
  -2  -2  15 88723.6 1268.09  73
   2   2 -15 93544.8 1154.88  67
   2   2 -15 96681.7 1197.07  65
  -2  -2  15 98777.0 1255.00  64
   2  -2 -15 101009. 1272.89  66
  -2   2  15 92991.8 1215.35  74
   2   2 -15 95696.9 1192.94  75
   2  -2 -15 97288.8 1193.76  75
  -2  -2  15 95481.1 1153.71  21
  -2   2  15 92368.9 1141.74  21
  -2   2  15 95295.0 1202.55  22
  -2   2  15 88611.4 1150.06  70
   2   2 -15 98110.5 1230.85  69
   2  -2 -15 93101.6 1248.25  69
  -2   2  15 92362.3 941.069   5
  -2  -2  15 90469.3 938.840   5
  -2   2  15 93548.2 1149.59   3
  -2  -2  15 93608.8 1151.32   3
  -2  -2  15 96736.2 1182.48  29
  -2  -2  14 15788.9 508.542  73
   2   2 -14 17442.0 420.831  67
   2   2 -14 17991.7 440.801  65
  -2  -2  14 17269.8 475.282  64
   2  -2 -14 18518.9 500.212  66
  -2   2  14 16402.1 465.552  74
   2  -2 -14 17961.0 434.360  75
   2   2 -14 17970.1 448.836  75
  -2  -2  14 18451.5 434.340  21
  -2   2  14 17679.8 422.091  21
  -2   2  14 17308.6 443.206  22
   2  -2 -14 17646.9 487.389  69
   2   2 -14 18057.8 477.959  69
  -2   2  14 17600.4 428.647  70
  -2   2  14 18058.0 428.178   3
  -2  -2  14 17101.5 425.775   3
  -2  -2  14 18965.9 454.047  29
  -2  -2  13 59098.6 924.094  73
   2   2 -13 59059.2 868.445  69
   2  -2 -13 57891.4 877.102  69
  -2   2  13 56154.6 804.901  70
   2   2 -13 55799.9 785.140  67
   2   2 -13 58575.7 815.086  65
  -2  -2  13 59427.5 877.602  64
   2  -2 -13 57408.0 895.613  66
  -2   2  13 58223.0 845.637  74
   2   2 -13 57662.0 816.581  75
  -2  -2  13 59086.8 793.483  21
  -2   2  13 58201.3 823.963  22
  -2   2  13 56822.7 780.694  21
  -2  -2  13 57641.0 818.150  29
  -2   2  13 57987.4 790.259   3
  -2  -2  13 57363.9 790.787   3
  -2   2  12 827.671 201.541  74
  -2  -2  12 1160.70 242.924  73
  -2   2  12 789.363 206.939  70
   2   2 -12 843.178 183.879  67
   2   2 -12 722.341 216.486  69
   2  -2 -12 670.048 229.334  69
   2   2 -12 731.921 191.704  65
   2  -2 -12 583.647 221.232  66
  -2  -2  12 554.549 211.273  64
  -2   2  12 651.339 195.739  21
  -2  -2  12 971.230 200.252  21
  -2   2  12 690.741 206.341  22
  -2   2  12 710.879 197.762   3
  -2  -2  12 775.456 194.703   3
   2   2 -12 755.669 198.637  75
  -2   2  12 508.237 257.975  29
  -2  -2  12 840.019 211.832  29
   2   2 -11 5217.38 232.928  67
   2   2 -11 4988.54 236.515  65
  -2  -2  11 5551.69 274.094  64
   2  -2 -11 6457.51 303.227  66
  -2   2  11 5759.38 260.030  74
   2   2 -11 5214.10 236.924  75
  -2  -2  11 5164.72 235.788  21
  -2   2  11 5283.94 235.752  21
  -2   2  11 5658.64 254.782  22
  -2   2  11 5907.80 260.696  70
   2  -2 -11 5290.05 284.335  69
  -2   2  11 5387.85 236.080   3
  -2  -2  11 5423.85 236.443   3
  -2   2  11 5532.10 304.554  29
  -2  -2  10 970.189 281.881  15
   2  -2 -10 1282.99 201.587  69
  -2   2  10 1384.15 174.870  70
   2   2 -10 1182.03 157.596  67
  -2  -2  10 1203.59 189.225  66
  -2  -2  10 1198.05 179.188  64
   2  -2 -10 1257.96 208.875  66
  -2   2  10 1456.44 179.167  74
   2   2 -10 1057.20 159.340  75
  -2  -2  10 1131.75 161.480  21
  -2   2  10 1137.86 162.321  21
  -2   2  10 1289.93 177.381  23
  -2   2  10 1470.69 171.125  22
  -2   2  10 1223.40 220.878  29
  -2   2  10 970.672 300.311   1
  -2  -2  10 1211.08 303.220   1
  -2   2  10 1186.83 163.995   3
  -2  -2  10 1245.62 161.307   3
  -2  -2   9 3541.22 337.988   1
  -2   2   9 3805.11 347.256   1
   2   2  -9 3423.62 175.576  75
  -2  -2   9 4311.99 236.945  73
  -2   2   9 4047.36 196.708  70
  -2  -2   9 4042.81 215.904  66
   2   2  -9 3290.82 168.884  67
   2  -2  -9 3194.02 224.235  66
   2   2  -9 3259.16 295.005  58
  -2   2   9 3845.77 228.034  29
  -2   2   9 3805.97 191.398  22
  -2  -2   9 3809.35 197.086  19
  -2   2   9 3287.03 199.596  23
  -2  -2   9 3775.15 331.210  15
  -2  -2   9 3917.16 345.067   9
  -2  -2   8 9354.01 415.392   1
  -2   2   8 8480.35 399.445   1
   2   2  -8 8255.55 409.697  55
  -2  -2   8 8511.89 411.492  15
  -2  -2   8 8615.43 426.982   9
   2   2  -8 9383.73 382.217  58
  -2  -2   7 153840. 1865.61   1
  -2   2   7 150871. 1854.67   1
   2   2  -7 150564. 1916.27  55
  -2  -2   7 148685. 1891.77  15
   2   2  -7 154810. 1838.34  58
  -2  -2   6 39381.0 728.461   1
  -2   2   6 38441.2 717.296   1
   2  -2  -6 38959.3 820.828  57
   2   2  -6 39722.5 757.765  55
  -2  -2   6 38214.8 749.468  15
  -2  -2   5 501684. 4815.38   1
  -2   2   5 490653. 4799.51   1
  -2   2   5 491086. 4832.50   2
  -2  -2   5 499198. 4835.78   2
   2  -2  -5 502801. 4984.65  57
   2   2  -5 500023. 4939.81  10
  -2  -2   5 495543. 4885.12  15
   2   2  -5 510315. 4820.03  58
  -2  -2   4 87572.2 1147.84   2
  -2   2   4 88735.8 1149.82   2
  -2  -2   4 88858.1 1134.87   1
  -2   2   4 87472.7 1119.13   1
   2  -2  -4 92384.7 1265.13  57
   2   2  -4 89096.6 1223.35  10
  -2  -2   4 87278.1 1197.47  15
   2   2  -4 92513.0 1165.90  58
  -2  -2   3 663665. 6176.38   1
  -2   2   3 658947. 6164.86   1
  -2   2   3 680014. 6209.09   2
  -2  -2   3 669079. 6203.33   2
   2  -2  -3 699398. 6365.06  57
  -2  -2   3 684513. 6301.65  15
   2   2  -3 687689. 6308.92  10
  -2   2   2 72483.3 942.905   2
  -2  -2   2 70922.6 923.123   1
  -2  -2   2 72565.3 945.453   2
  -2   2   2 69778.3 914.333   1
  -2  -2   2 74081.2 1012.51  53
   2  -2  -2 74844.5 1042.91  57
   2   2  -2 73425.5 1011.62  10
  -2  -2   2 73501.7 1020.11  15
   2  -2  -2 73662.3 999.980  59
  -2  -2   1 21523.6 437.983   2
  -2   2   1 21878.1 437.471   2
  -2  -2   1 22118.9 429.116   1
  -2  -2   1 21645.2 484.422  53
   2  -2  -1 21541.3 483.986  57
   2   2  -1 20693.8 468.357  10
   2   2  -1 20943.7 501.442  11
   2  -2  -1 21264.1 471.018  59
  -2   2   0 12795.4 333.203   2
  -2  -2   0 12605.1 335.918   2
  -2  -2   0 12852.4 372.773  53
   2   2   0 13320.8 397.800  11
   2  -2   0 13687.4 383.306  57
   2  -2   0 13540.6 382.524  59
  -2   2  -1 10494.2 268.268  10
   2   2   1 9639.80 347.624  11
  -2   2  -1 10389.4 310.790   2
  -2  -2  -1 10008.5 309.909   2
   2  -2   1 10219.6 341.264  59
  -2   2  -2 168473. 1879.15   2
  -2  -2  -2 167424. 1890.46   2
   2   2   2 172160. 2027.29  11
  -2   2  -2 167499. 1814.47  10
  -2  -2  -2 170028. 1989.94  56
  -2   2  -2 172061. 1879.69  55
   2  -2   3 71879.5 1086.94  59
   2   2   3 71248.2 1116.74   8
  -2   2  -3 71489.8 1041.64  55
   2  -2   4 961.730 190.602  59
  -2   2  -4 885.579 183.310  55
   2   2   4 823.519 192.406   8
  -2  -2  -5 167094. 2205.65  56
  -2   2  -5 170317. 2177.40  55
  -2   2  -6 1019.30 271.840  55
  -2  -2  -6 877.808 267.475  56
   2   2   6 830.987 254.167   8
   2  -2   7 101775. 1521.33  60
  -2   2  -7 99741.4 1095.13  61
  -2   2  -7 94026.9 1156.70  20
  -2  -2  -7 101171. 1673.22  56
  -2   2  -7 94755.1 1704.51  55
   2   2   7 99058.0 1682.27  14
   2   2   7 100981. 1671.73   8
  -2   2  -7 92043.4 1734.24  13
   2   2   8 38013.6 630.430  72
   2   2   8 38772.6 642.474  71
  -2   2  -8 37769.0 570.146  68
  -2   2  -8 37714.0 557.840  67
  -2  -2  -8 37823.0 559.386  65
   2  -2   8 38799.5 889.764  60
  -2   2  -8 38855.5 573.307  61
  -2   2  -8 35428.2 1080.39  55
  -2   2  -8 34214.7 623.049  20
  -2  -2  -8 38177.3 1047.75  12
  -2   2  -8 35238.6 1101.42  13
   2   2   8 38130.6 1033.48  14
   2  -2   8 37678.1 579.678  74
  -2  -2  -8 38023.3 573.250  75
  -2   2  -9 42369.0 646.299  68
  -2   2  -9 43932.3 628.986  67
  -2  -2  -9 42462.7 612.036  69
   2   2   9 44563.4 724.850  71
   2  -2   9 44049.2 647.464  71
  -2  -2  -9 42484.1 649.581  26
  -2   2  -9 38840.1 713.863  20
  -2  -2  -9 43682.5 633.087  65
  -2   2  -9 44301.6 620.092  65
   2   2   9 44449.8 710.330  72
   2  -2   9 40924.1 663.285  72
   2   2   9 41285.0 725.921  74
  -2  -2  -9 43331.2 642.005  75
   2  -2   9 41590.8 655.272  74
  -2   2 -10 3903.58 246.151  68
  -2  -2 -10 3716.73 224.704  69
   2   2  10 4870.32 303.024  71
   2  -2  10 4610.05 252.365  71
  -2   2 -10 3895.06 300.739  20
  -2  -2 -10 4154.48 240.572  65
  -2   2 -10 4412.75 233.044  65
   2   2  10 4316.27 282.987  72
   2  -2  10 4194.56 260.046  72
  -2  -2 -10 3913.38 240.821  75
   2  -2  10 4055.21 258.608  74
   2   2  10 4217.35 301.927  74
  -2   2 -11 27635.1 534.610  68
  -2   2 -11 26877.3 519.431  67
  -2  -2 -11 26114.0 496.567  69
   2  -2  11 28278.1 536.993  71
  -2   2 -11 28803.1 616.001  20
  -2  -2 -11 27414.2 528.429  65
  -2   2 -11 27509.3 502.727  65
   2   2  11 28746.5 577.783  72
   2  -2  11 29359.5 547.938  72
  -2  -2 -11 26962.6 535.370  75
   2  -2  11 26010.0 552.136  74
   2   2  11 29445.9 614.880  74
  -2   2 -12 858.418 223.263  67
  -2  -2 -12 873.826 199.786  69
  -2  -2 -12 1073.31 232.779  65
  -2   2 -12 1162.98 213.397  65
   2  -2  12 588.918 229.438  71
  -2   2 -12 1136.75 279.978  20
  -2  -2 -12 980.341 242.153  75
   2   2  12 689.592 282.401  74
   2  -2  12 707.698 252.234  74
   2  -2  12 1138.64 228.459  72
   2   2  12 967.102 253.209  72
  -2   2 -13 62628.2 914.061  67
  -2  -2 -13 62686.6 905.566  65
  -2   2 -13 62107.3 891.298  65
  -2   2 -13 62021.3 932.667  61
  -2  -2 -13 60071.9 861.473  69
   2   2  13 65063.1 961.087  71
   2  -2  13 62186.8 897.525  71
  -2   2 -13 66239.3 996.867  20
  -2   2 -13 62130.0 908.468  26
  -2  -2 -13 63066.5 920.356  75
   2   2  13 67421.3 994.554  74
   2  -2  13 63839.9 931.572  74
   2   2  13 62387.1 917.531  72
   2  -2  13 66088.7 905.309  72
   2   2  14 911.375 305.853  74
   2  -2  14 698.713 268.531  74
   2  -2  14 1052.13 233.744  72
   2   2  14 541.271 245.861  72
   2  -2  14 782.762 243.607  71
   2   2  14 735.684 288.267  71
  -2  -2 -14 1021.00 234.663  69
  -2   2 -14 761.328 267.198  67
  -2  -2 -14 881.340 245.550  65
  -2   2 -14 849.638 243.729  65
  -2   2 -14 1206.34 282.161  61
  -2   2 -14 870.381 250.381  26
   2   2  14 808.629 237.933  22
  -2   2 -14 1093.84 285.991  20
  -2  -2 -14 1181.21 259.001  28
  -2  -2 -14 963.150 275.273  75
   2   2  15 69873.9 994.185  72
   2  -2  15 73393.0 980.336  72
   2   2  15 75919.9 1058.66  71
   2  -2  15 74988.6 990.821  71
  -2  -2 -15 71740.8 971.482  69
  -2   2 -15 73931.7 1037.59  67
  -2  -2 -15 73029.3 1012.06  65
  -2   2 -15 74800.4 1024.26  65
  -2   2 -15 73367.5 1041.22  61
   2  -2  15 72211.5 765.702   5
   2   2  15 71746.5 766.326   5
   2  -2  15 74157.8 984.371   3
   2   2  15 74876.2 988.042   3
  -2   2 -15 75234.8 1043.25  26
   2   2  15 76574.2 1005.92  22
  -2   2 -15 78804.0 1082.58  20
  -2  -2 -15 71307.0 1029.63  28
   2  -2  15 78566.1 1050.33  74
  -2  -2 -15 73198.3 1040.77  75
   2   2  15 69874.2 1079.40  74
   2   2  16 9652.00 359.781  72
   2  -2  16 8985.76 336.426  72
   2   2  16 8579.00 398.538  71
   2  -2  16 8730.63 345.504  71
  -2   2 -16 9646.89 383.173  67
  -2   2 -16 10009.4 375.871  65
  -2   2 -16 9530.27 399.102  61
   2  -2  16 7915.12 388.889  74
  -2  -2 -16 10344.4 402.568  75
   2   2  16 8961.03 422.346  74
  -2   2 -16 10846.9 405.174  20
  -2   2 -16 10279.6 384.547  26
  -2  -2 -16 10117.7 383.360  28
   2  -2  16 9940.90 365.892   3
   2  -2  16 9678.79 226.278   5
   2   2  16 10303.7 370.869   3
   2   2  16 10192.8 225.315   5
   2   2  17 45816.8 772.049  71
   2  -2  17 46238.6 713.304  71
  -2   2 -17 49969.8 790.746  67
  -2   2 -17 52011.7 791.347  65
  -2   2 -17 50470.1 790.405  61
   2   2  17 49609.1 549.933   5
   2  -2  17 49484.1 551.853   5
   2   2  17 49413.9 736.210   3
   2  -2  17 50864.9 747.920   3
  -2  -2 -17 47919.1 768.324  28
   2  -2  17 50646.5 778.744  74
  -2  -2 -17 48582.1 781.489  75
   2   2  17 44349.3 793.153  74
  -2   2 -17 53749.1 798.072  20
  -2   2 -17 51253.1 799.973  26
   2  -2  18 4381.96 163.473   5
   2   2  18 4167.73 162.552   5
  -2   2 -18 4115.14 200.119  36
  -2  -2 -18 3888.57 197.445  36
  -2  -2 -18 3836.89 195.639  34
  -2   2 -18 4082.35 200.608  34
   2   2  19 4988.99 149.927   5
   2  -2  19 4801.59 151.296   5
  -2   2 -19 4793.73 185.901  34
  -2   2 -19 4776.23 188.041  36
  -2  -2 -20 56.6313 123.184  77
   2   2  20 43.2300 95.2061   5
   2  -2  20 38.1128 94.9308   5
  -2   2 -20 64.5631 126.366  36
  -2   2 -20 81.3750 125.549  34
  -2  -2 -21 1482.99 92.4522  41
  -2   2 -21 1258.55 86.9276   7
  -2  -2 -22 3771.60 77.1733  77
  -2  -3  22 5206.09 104.185  43
  -2  -3  22 4670.43 106.690  45
  -2  -3  21 1476.58 117.297  43
   2   3 -21 1336.98 105.670  36
  -2  -3  21 1466.37 116.077  45
   2   3 -21 1287.43 105.672  34
   2   3 -20 5671.96 170.208  36
  -2  -3  20 6223.69 173.188  45
   2   3 -20 5775.62 169.137  34
  -2   3  19 1522.42 197.557  40
   2   3 -19 1900.73 160.930  36
  -2  -3  19 1948.31 157.282  45
  -2   3  19 1429.04 188.331  45
   2   3 -19 2001.61 162.094  34
   2   3 -18 7752.12 222.232  34
  -2  -3  18 7870.93 325.730  29
  -2  -3  18 7004.97 336.324  64
  -2   3  18 7044.07 253.355  40
   2   3 -18 7541.42 220.730  36
   2  -3 -18 6672.49 331.065  69
   2   3 -18 6351.72 318.649  69
  -2  -3  18 7667.55 208.867  45
  -2   3  18 7040.44 245.300  45
   2  -3 -17 19397.0 515.329  69
   2   3 -17 20110.5 502.951  69
  -2   3  17 19461.3 473.781  70
   2   3 -17 21271.7 496.318  65
  -2  -3  17 20236.6 512.647  64
   2  -3 -17 21019.1 530.329  66
  -2  -3  17 20267.9 515.485  73
   2   3 -17 21220.5 481.533  67
  -2  -3  17 22536.7 505.702  19
  -2   3  17 22233.7 505.399  22
   2   3 -17 20524.3 468.052  75
  -2  -3  17 21148.3 492.205  29
   2  -3 -16 20987.3 541.702  69
   2   3 -16 21016.8 509.660  69
  -2   3  16 20276.1 501.232  70
   2   3 -16 21784.2 514.813  65
  -2  -3  16 21137.9 531.928  64
   2  -3 -16 22115.1 546.141  66
   2  -3 -16 19018.5 551.212  73
  -2  -3  16 20411.9 544.948  73
   2   3 -16 20108.0 488.923  67
  -2  -3  16 21344.2 505.347  19
  -2   3  16 21707.5 506.286  22
   2   3 -16 20957.5 483.701  75
  -2  -3  16 21029.1 501.468  29
  -2   3  16 22329.8 325.678  32
   2  -3 -15 9127.79 405.283  69
  -2   3  15 8837.90 372.750  70
   2   3 -15 9181.72 383.905  69
   2   3 -15 9199.03 358.971  67
   2   3 -15 9179.32 358.259  65
  -2  -3  15 8448.55 381.574  64
   2  -3 -15 9340.27 409.830  66
   2  -3 -15 9144.58 427.810  73
  -2  -3  15 7845.91 411.068  73
  -2  -3  15 8536.18 375.005  19
  -2   3  15 8994.39 360.936  22
  -2  -3  15 9325.00 369.199  29
  -2   3  15 9151.34 224.312  32
  -2   3  15 7700.93 386.394  74
   2   3 -15 8548.27 338.631  75
   2   3 -14 345.381 222.720  75
  -2   3  14 235.102 237.289  22
  -2   3  14 161.597 255.107  70
   2  -3 -14 171.170 270.203  69
   2   3 -14 271.208 225.515  67
   2   3 -14 267.004 239.704  69
   2  -3 -14 74.7933 268.205  66
   2   3 -14 403.586 238.696  65
  -2  -3  14 78.7570 247.375  64
  -2  -3  14 148.785 255.440  19
   2  -3 -14 373.994 279.907  73
  -2  -3  14 256.909 267.245  73
  -2   3  14 119.751 253.790  74
  -2  -3  14 71.2434 261.598  29
  -2   3  14 225.767 146.744  32
   2   3 -13 1884.52 273.618  69
  -2   3  13 2021.73 277.542  70
   2  -3 -13 1997.96 288.151  69
   2   3 -13 1726.69 232.731  65
  -2  -3  13 1573.72 265.202  64
   2  -3 -13 1902.44 290.073  66
  -2  -3  13 1916.74 292.138  73
   2   3 -13 2222.07 245.236  67
  -2  -3  13 1904.54 266.860  19
  -2   3  13 2065.27 242.109  22
  -2   3  13 1794.83 272.679  74
   2   3 -13 1900.96 238.145  75
  -2   3  13 2099.20 164.684  32
   2   3 -12 21548.4 457.922  67
  -2   3  12 20330.5 466.058  70
   2   3 -12 20741.0 475.890  69
   2  -3 -12 21893.9 526.278  69
  -2  -3  12 18865.9 452.437  19
  -2   3  12 20104.8 444.768  22
  -2   3  12 19438.6 473.324  23
   2  -3 -12 21301.4 545.799  66
   2   3 -12 21815.6 460.161  65
  -2  -3  12 19883.3 500.437  64
  -2   3  12 19581.2 485.790  74
   2   3 -12 19662.2 435.208  75
  -2  -3  12 20026.2 540.614  73
   2   3 -11 14211.8 375.040  67
  -2  -3  11 15005.5 410.132  66
   2   3 -11 14349.0 367.485  65
  -2  -3  11 14654.3 421.878  64
   2  -3 -11 16051.2 460.484  66
   2   3 -11 15542.9 390.723  69
   2  -3 -11 14603.7 429.407  69
  -2   3  11 15097.8 399.105  70
  -2   3  11 15051.5 408.071  23
  -2  -3  11 15796.1 394.019  19
  -2   3  11 15519.3 380.787  22
  -2  -3  11 14661.6 456.414  73
  -2   3  11 14918.0 416.785  74
   2   3 -11 13868.9 352.442  75
   2   3 -10 75747.7 930.829  65
   2  -3 -10 79033.6 1063.75  66
  -2   3  10 73713.4 911.284  63
  -2   3  10 77287.4 968.948  70
   2  -3 -10 74929.9 1023.29  69
  -2  -3  10 76548.1 942.156  19
  -2   3  10 76181.3 975.721  23
  -2   3  10 75814.7 929.783  22
   2   3 -10 75732.7 940.742  67
   2   3 -10 77297.5 913.917  68
  -2  -3  10 75239.4 982.317  66
  -2   3  10 79868.5 982.543  74
   2   3 -10 76275.9 917.659  75
   2   3  -9 888.654 160.445  65
  -2  -3   9 1355.80 184.370  64
   2  -3  -9 900.152 208.001  66
  -2   3   9 930.700 159.769  63
  -2  -3   9 1465.75 186.182  69
  -2  -3   9 1398.33 191.104  19
  -2   3   9 1023.96 180.048  23
  -2   3   9 1015.63 164.683  22
  -2   3   9 1245.45 185.753  74
   2   3  -9 1030.90 155.814  75
   2   3  -9 783.357 150.034  68
   2   3  -9 965.647 166.683  67
  -2  -3   9 1234.13 184.302  66
   2   3  -8 17430.9 343.868  67
   2   3  -8 17567.0 333.408  68
  -2  -3   8 17421.5 368.345  66
   2   3  -8 17700.2 340.052  65
   2  -3  -8 18037.4 415.806  66
  -2  -3   8 16423.0 362.241  64
  -2   3   8 16933.7 340.733  63
  -2  -3   8 17598.8 365.713  69
  -2  -3   8 17200.5 345.085  19
  -2   3   8 16054.0 367.408  23
  -2  -3   8 17255.5 341.732  24
   2   3  -8 17343.5 326.884  75
   2  -3  -8 16751.9 403.180  73
  -2  -3   8 16501.2 388.141  73
  -2  -3   7 49353.0 682.164  73
  -2   3   7 50310.5 660.352  70
  -2  -3   7 48272.7 655.122  69
  -2  -3   7 48786.6 657.506  66
   2   3  -7 50500.1 629.532  68
   2   3  -7 50184.1 622.295  65
  -2   3   7 49511.5 638.883  63
  -2  -3   7 49572.1 627.629  19
  -2   3   7 45814.3 647.285  23
   2   3  -7 46034.1 1040.67  10
  -2  -3   7 48543.4 1003.12  15
  -2  -3   6 17673.1 565.847  15
  -2   3   6 16322.9 332.520  18
   2   3  -6 16325.5 578.108  10
   2  -3  -6 17318.2 604.539  57
   2   3  -5 239279. 2800.94  10
  -2  -3   5 237466. 2747.49  15
   2  -3  -5 232217. 2810.32  57
   2   3  -4 7793.89 314.632  58
   2   3  -4 8477.57 396.803  10
  -2  -3   4 8222.91 392.531  15
   2  -3  -4 7853.15 391.841  57
   2   3  -3 38237.2 804.245  10
   2  -3  -3 38861.1 815.800  57
  -2  -3   3 36914.6 758.968  53
   2  -3  -2 10077.0 385.605  59
   2   3  -2 10804.3 419.766  10
   2   3  -2 10550.8 431.569  11
  -2  -3   2 10608.4 408.294  15
   2  -3  -2 10445.0 421.459  57
  -2  -3   2 10917.3 408.025  53
   2  -3  -1 5656.92 313.047  59
   2   3  -1 6214.66 350.071  11
   2  -3  -1 6218.12 336.487  57
   2  -3   0 25635.0 631.283  57
   2   3   0 24768.5 662.370  11
   2  -3   1 18931.9 534.298  59
   2   3   1 17993.1 565.602  11
  -2  -3  -1 19706.4 552.822  53
   2   3   2 38775.4 870.840  11
  -2  -3  -2 39496.5 835.275  53
   2  -3   3 1512.91 230.616  59
   2   3   3 1524.57 258.402  11
   2   3   3 1602.28 253.216   8
  -2  -3  -3 838.951 230.822  56
   2  -3   4 17399.3 555.507  59
   2   3   4 17544.3 601.423   8
  -2   3  -4 17375.8 561.690  55
  -2  -3  -4 17946.2 599.177  56
  -2   3  -5 9878.92 263.550  61
   2  -3   5 10593.1 463.256  59
  -2  -3  -5 10313.0 508.091  56
  -2   3  -5 9908.77 474.086  55
   2   3   5 10512.3 512.049   8
  -2   3  -5 10477.5 267.331  18
   2  -3   6 13069.9 298.905  74
  -2  -3  -6 13339.0 315.732  75
  -2  -3  -6 12844.7 589.704  56
  -2   3  -6 12124.2 563.757  55
  -2   3  -6 12829.9 327.450  25
  -2   3  -6 12913.1 338.137  20
   2  -3   6 12977.5 308.021  72
   2   3   6 13271.3 359.285  71
  -2  -3  -6 13977.8 306.992  69
  -2   3  -6 13302.5 314.427  68
  -2  -3  -6 13336.6 298.224  66
  -2   3  -6 13057.5 312.448  61
  -2   3  -6 12464.5 334.039  27
   2   3   6 13347.3 604.622   8
   2  -3   7 9062.38 283.067  72
  -2  -3  -7 9127.54 277.547  69
   2   3   7 8334.55 331.102  71
  -2   3  -7 8584.29 268.668  67
   2  -3   7 7750.35 250.760  64
  -2  -3  -7 8697.52 260.039  66
   2   3   7 7812.24 265.938  62
  -2   3  -7 8923.36 278.669  61
  -2   3  -7 8023.34 309.540  20
  -2   3  -7 9199.72 297.063  25
  -2   3  -7 8476.31 533.697  55
  -2  -3  -7 8840.40 277.404  28
  -2  -3  -7 9123.01 274.636  75
   2  -3   7 8874.83 270.494  74
  -2  -3  -8 4246.44 229.146  69
   2  -3   8 4741.80 235.261  71
   2   3   8 4059.63 296.398  71
  -2   3  -8 4294.87 231.669  68
  -2   3  -8 4016.79 228.237  67
  -2  -3  -8 3880.50 214.155  66
   2  -3   8 3872.05 213.476  64
   2   3   8 3929.02 224.148  62
  -2   3  -8 4103.69 240.887  61
   2   3   8 4130.75 290.245  72
   2   3   8 4266.07 212.366  23
  -2   3  -8 3770.70 281.156  20
  -2  -3  -8 3733.82 234.659  28
  -2  -3  -8 4396.50 244.453  75
   2  -3   8 4499.11 236.560  74
   2   3   8 3471.28 282.065  74
  -2  -3  -9 12939.4 348.017  69
   2   3   9 11957.0 427.535  71
   2  -3   9 12553.6 348.460  71
  -2   3  -9 12458.1 342.343  67
  -2   3  -9 12273.9 352.891  68
  -2  -3  -9 12172.9 319.082  66
   2  -3   9 11233.0 338.810  64
  -2   3  -9 12357.6 370.046  61
   2   3   9 11424.2 408.672  72
   2  -3   9 11124.4 360.210  72
  -2   3  -9 10177.8 399.343  20
   2   3   9 12467.7 330.378  23
  -2  -3  -9 12202.6 354.799  28
  -2  -3  -9 12462.7 364.894  75
   2  -3   9 11681.5 358.448  74
   2   3   9 12667.6 417.627  74
   2   3  10 28457.3 639.853  71
  -2  -3 -10 27939.1 519.067  69
   2  -3  10 27341.4 536.688  71
  -2   3 -10 27958.7 542.177  68
  -2   3 -10 28194.4 533.387  67
  -2  -3 -10 26544.0 485.119  66
  -2   3 -10 27323.2 548.872  61
   2   3  10 28499.9 616.918  72
   2  -3  10 26961.1 559.350  72
  -2   3 -10 24248.6 604.406  20
   2   3  10 28395.6 515.014  23
  -2  -3 -10 26084.9 541.301  28
  -2  -3 -10 28077.6 547.930  75
   2   3  10 27687.4 625.840  74
   2  -3  10 26670.6 551.791  74
  -2   3 -11 2125.95 257.287  68
  -2   3 -11 2115.72 238.818  67
  -2   3 -11 2209.11 221.875  65
  -2  -3 -11 2297.38 219.883  66
  -2   3 -11 1888.82 264.358  61
   2   3  11 2121.18 299.457  72
   2  -3  11 1720.66 257.112  72
  -2   3 -11 1786.48 315.163  20
  -2  -3 -11 1918.55 249.202  75
   2   3  11 2130.36 325.378  74
   2  -3  11 1867.88 252.289  74
  -2  -3 -11 2132.99 237.971  69
   2   3  11 2456.00 327.270  71
   2  -3  11 1981.38 249.525  71
  -2   3 -12 47232.6 763.273  67
  -2   3 -12 46053.3 782.138  68
  -2   3 -12 47159.0 720.453  65
  -2   3 -12 46458.1 784.443  61
   2   3  12 49002.2 829.167  72
   2  -3  12 46234.3 783.928  72
  -2   3 -12 46982.7 860.890  20
  -2  -3 -12 48902.2 789.529  75
   2   3  12 48314.3 873.490  74
   2  -3  12 46230.8 785.569  74
  -2  -3 -12 48517.4 757.258  69
   2   3  12 50175.2 857.794  71
   2  -3  12 48363.3 757.115  71
  -2   3 -13 3988.01 300.935  68
  -2   3 -13 3777.41 278.530  65
  -2   3 -13 4140.90 332.775  61
   2  -3  13 3311.26 289.149  72
   2   3  13 3513.88 325.527  72
  -2   3 -13 4860.77 356.434  20
  -2  -3 -13 4522.33 316.831  75
   2  -3  13 3670.00 311.705  74
   2   3  13 3313.35 362.428  74
  -2  -3 -13 4169.77 280.059  69
   2  -3  13 3367.39 295.381  71
  -2  -3 -14 1200.08 248.479  69
  -2   3 -14 1200.53 237.980  65
  -2   3 -14 1123.47 295.426  61
   2   3  14 1046.70 316.106  74
   2  -3  14 1294.54 239.599  72
   2  -3  14 805.260 279.164  74
   2   3  14 667.433 272.077  72
  -2   3 -14 1471.87 306.220  20
   2   3  14 692.874 252.978  22
  -2   3 -14 1309.49 259.358  26
  -2  -3 -14 1034.34 273.560  75
   2   3  14 1270.95 304.878  71
   2  -3  14 624.094 246.200  71
   2   3  15 23946.6 574.243  71
   2  -3  15 23196.1 515.744  71
  -2  -3 -15 24051.0 515.405  69
  -2   3 -15 24730.6 563.384  67
  -2   3 -15 24020.2 519.200  65
  -2   3 -15 25349.0 566.460  61
   2  -3  15 24590.8 508.681  72
   2   3  15 21732.9 515.931  72
  -2   3 -15 27102.1 592.282  20
   2   3  15 26060.9 543.770  22
   2  -3  15 24620.2 519.783  29
   2   3  15 24239.2 363.232  32
   2  -3  15 22052.9 557.479  74
  -2  -3 -15 24698.3 559.302  75
   2   3  15 22307.5 586.792  74
   2  -3  16 9348.58 337.164  71
  -2  -3 -16 10312.2 350.196  69
   2   3  16 9481.80 393.873  71
  -2   3 -16 10406.7 381.591  67
  -2   3 -16 10473.3 356.447  65
  -2   3 -16 10101.3 390.770  61
   2  -3  16 9135.89 322.192  72
   2  -3  16 9452.39 377.928  74
  -2  -3 -16 10780.0 388.602  75
   2   3  16 9346.24 410.825  74
   2   3  16 10819.0 244.498  32
   2   3  16 11586.3 379.518  22
  -2   3 -16 10803.3 390.451  20
   2   3  17 13396.1 250.769  32
  -2   3 -17 14066.5 273.376  34
  -2   3 -17 14488.5 276.926  36
  -2  -3 -17 12859.5 270.228  77
  -2   3 -18 833.629 155.357  34
  -2   3 -18 801.453 156.285  36
  -2  -3 -18 906.437 160.735  77
  -2   3 -19 1644.04 142.821  34
  -2   3 -19 1641.08 141.741  36
  -2  -3 -19 1746.64 142.662  77
  -2   3 -20 11601.1 194.090  34
  -2   3 -20 11423.3 193.953  36
  -2  -3 -20 11863.9 188.650  77
  -2   3 -21 296.056 73.4143  34
  -2  -3 -21 265.899 72.1593  77
  -2   3 -21 238.733 73.8899  36
  -2  -3 -21 242.302 65.7270  41
   2   4 -21 4475.78 103.953  36
   2   4 -21 4508.10 103.737  34
   2   4 -20 1883.21 117.762  36
   2   4 -20 1904.90 117.244  34
  -2  -4  20 2062.28 114.847  45
   2   4 -19 7261.17 186.401  36
   2   4 -19 7377.02 185.706  34
  -2  -4  19 6852.25 167.161  45
   2   4 -18 2297.74 166.167  36
  -2   4  18 2171.77 141.095  32
   2   4 -18 2353.44 167.406  34
  -2  -4  18 2171.50 153.357  45
   2   4 -17 42424.1 519.109  36
  -2  -4  17 42670.8 484.730  45
   2   4 -17 42069.4 515.156  34
   2   4 -16 2216.82 250.740  67
   2  -4 -16 2249.85 271.646  69
   2   4 -16 2264.34 264.755  69
  -2   4  16 2016.32 278.188  70
   2  -4 -16 2022.87 295.067  73
  -2  -4  16 2092.62 288.612  73
   2   4 -16 2574.52 261.525  65
  -2  -4  16 2201.60 269.647  64
   2  -4 -16 2263.45 285.991  66
  -2  -4  16 1858.85 271.394  29
  -2   4  16 2272.36 168.211  32
  -2   4  16 2311.10 265.765  22
  -2  -4  16 1994.23 268.859  19
   2   4 -15 3199.45 281.412  67
   2   4 -15 3012.33 276.982  65
  -2  -4  15 3510.09 312.448  64
   2  -4 -15 3248.12 319.416  66
  -2   4  15 3241.99 321.409  70
   2   4 -15 3438.49 286.804  69
   2  -4 -15 3279.94 307.472  69
   2  -4 -15 3307.19 331.620  73
  -2  -4  15 3913.60 331.871  73
  -2  -4  15 3663.23 305.164  29
  -2   4  15 3460.25 193.107  32
  -2   4  15 3155.15 278.288  22
  -2  -4  15 3361.82 299.440  19
  -2   4  14 960.726 252.957  22
   2   4 -14 859.575 262.845  67
   2  -4 -14 899.950 288.789  69
   2   4 -14 1084.14 263.761  69
   2  -4 -14 1255.92 289.126  66
   2   4 -14 1015.95 236.439  65
  -2  -4  14 484.137 272.642  64
  -2   4  14 736.110 281.908  70
  -2  -4  14 834.310 295.522  73
   2  -4 -14 858.722 305.998  73
  -2  -4  14 489.769 261.091  19
  -2   4  14 804.614 176.070  32
  -2   4  13 1324.67 243.152  22
  -2   4  13 1520.54 271.593  23
  -2  -4  13 1465.93 270.826  64
   2  -4 -13 1354.38 294.678  66
   2   4 -13 1333.83 249.969  65
  -2   4  13 1374.26 293.705  70
  -2  -4  13 1297.08 310.886  73
   2  -4 -13 1049.72 330.437  73
   2   4 -13 1089.26 247.805  67
   2   4 -13 1077.88 261.939  69
   2  -4 -13 1225.02 278.107  69
  -2  -4  13 1175.13 267.422  19
  -2   4  13 1524.54 172.209  32
  -2  -4  12 10305.7 389.339  66
   2   4 -12 10637.3 342.995  68
   2   4 -12 10708.7 361.795  67
   2   4 -12 10948.5 363.613  65
  -2  -4  12 10213.9 413.513  64
   2  -4 -12 9510.96 438.747  66
   2   4 -12 10699.9 389.897  69
   2  -4 -12 9780.71 451.642  73
  -2  -4  12 10093.6 444.376  73
  -2  -4  12 9660.61 362.244  19
  -2   4  12 9352.97 370.634  23
  -2   4  12 9039.33 337.481  22
  -2   4  12 9894.93 238.729  32
   2   4 -11 12188.6 351.918  65
   2  -4 -11 12286.5 442.139  66
  -2  -4  11 9849.85 394.425  64
  -2   4  11 11231.0 337.803  63
   2   4 -11 11533.2 354.029  68
  -2  -4  11 10678.5 369.487  66
  -2   4  11 12021.9 394.904  70
   2  -4 -11 11999.8 455.212  73
  -2  -4  11 9819.20 432.221  73
  -2   4  11 11288.9 381.269  23
  -2  -4  11 10286.2 350.827  19
   2   4 -10 68318.2 887.496  65
   2  -4 -10 67298.1 1015.53  66
  -2  -4  10 67277.9 960.190  64
  -2   4  10 67166.1 902.808  63
   2   4 -10 66941.3 887.163  68
  -2  -4  10 67799.5 936.928  66
  -2   4  10 69845.9 945.247  70
  -2  -4  10 68875.0 945.920  69
   2  -4 -10 70620.6 1034.81  73
  -2  -4  10 67812.5 1004.24  73
  -2   4  10 67838.5 951.972  23
  -2  -4  10 67164.0 887.672  19
   2  -4  -9 19352.3 489.774  66
   2   4  -9 19421.3 395.329  65
  -2  -4   9 18111.3 432.318  64
  -2   4   9 17870.2 417.451  63
   2   4  -9 19675.1 418.956  67
  -2  -4   9 18308.8 431.571  66
   2   4  -9 19837.9 409.920  68
  -2  -4   9 18287.7 430.665  69
  -2   4   9 18774.8 445.987  70
   2  -4  -9 19355.0 487.705  73
  -2   4   9 18001.0 427.273  23
  -2  -4   9 18056.5 400.474  19
   2   4  -8 28370.8 471.784  65
  -2  -4   8 27248.8 510.952  64
   2  -4  -8 26228.3 547.917  66
  -2   4   8 28077.8 501.794  63
  -2  -4   8 26339.8 508.384  66
   2   4  -8 28370.7 488.888  67
   2   4  -8 27881.9 486.937  68
  -2   4   8 28966.3 484.759  71
  -2   4   8 27861.6 527.812  70
  -2  -4   8 26810.7 513.181  69
   2  -4  -8 27323.5 552.562  73
  -2  -4   8 27437.4 473.637  19
  -2   4   8 27863.3 519.205  23
  -2   4   7 163820. 1708.44  71
   2  -4  -7 156126. 1780.41  73
  -2  -4   7 161045. 1776.59  73
  -2  -4   7 163129. 1724.13  64
   2   4  -7 167132. 1682.20  65
  -2   4   7 172992. 1740.94  63
   2   4  -7 167229. 1710.07  67
  -2  -4   7 166962. 1744.11  66
   2   4  -7 166194. 1719.55  68
  -2   4   7 169103. 1750.13  70
  -2  -4   7 163726. 1736.19  69
  -2   4   7 162342. 1756.04  18
  -2   4   7 159803. 1730.47  23
  -2  -4   7 162770. 1676.82  19
  -2  -4   6 433.730 164.648  73
   2  -4  -6 484.540 163.053  73
   2   4  -6 769.628 138.106  65
  -2  -4   6 552.478 166.714  66
  -2  -4   6 320.114 143.104  64
   2   4  -6 619.585 144.116  62
  -2   4   6 359.723 164.938  63
   2   4  -6 850.356 158.546  68
   2   4  -6 744.444 151.389  67
  -2  -4   6 656.767 169.478  69
  -2   4   6 396.231 176.135  70
  -2   4   6 362.663 158.511  18
  -2   4   6 334.643 150.824  23
   2  -4  -5 59234.0 781.230  73
  -2  -4   5 61419.9 795.379  73
   2   4  -5 60316.7 727.703  65
   2  -4  -5 59303.7 768.758  64
  -2  -4   5 60805.1 748.820  64
   2   4  -5 62945.2 754.825  62
  -2  -4   5 61055.1 795.802  66
   2   4  -5 61780.9 759.177  67
   2   4  -5 63688.6 775.142  68
  -2  -4   5 62073.2 790.926  69
  -2   4   5 61582.2 778.279  70
  -2   4   5 62299.0 789.426  18
  -2  -4   5 62554.4 759.502  24
   2  -4  -4 1121.34 146.006  73
  -2  -4   4 1280.25 154.157  73
   2  -4  -4 1135.38 143.223  64
  -2   4   4 890.261 159.689  63
   2   4  -4 1512.23 153.256  62
   2   4  -4 1427.37 142.394  67
  -2  -4   4 965.285 152.697  66
  -2  -4   4 1030.47 159.135  69
  -2   4   4 767.947 164.068  70
  -2   4   4 972.094 148.715  18
  -2  -4   4 876.711 136.137  24
  -2  -4   3 32937.3 494.696  73
   2   4  -3 31017.0 458.241  67
  -2  -4   3 31742.1 493.606  66
   2   4  -3 31477.1 479.806  68
   2  -4  -3 31653.9 471.912  64
   2   4  -3 30033.3 476.659  62
   2  -4  -3 31281.6 810.648  59
  -2   4   3 32160.6 493.927  63
  -2  -4   3 31600.6 494.802  69
  -2   4   3 31658.0 485.464  70
   2   4  -3 30938.0 844.901  10
  -2  -4   3 31911.0 463.258  17
   2   4  -3 29841.5 885.482  11
  -2   4   3 31870.0 489.782  18
  -2  -4   3 30966.7 465.406  24
  -2  -4   2 1175.31 141.346  73
   2  -4  -2 1119.57 133.779  64
   2  -4  -2 1172.62 267.223  59
   2   4  -2 1130.86 141.195  62
  -2   4   2 1187.70 147.129  63
   2   4  -2 1158.00 143.410  68
  -2  -4   2 956.073 143.103  66
  -2  -4   2 997.475 154.545  69
   2   4  -2 960.743 273.898  11
  -2   4   2 814.127 137.422  18
  -2  -4   2 1065.57 138.541  17
  -2  -4   2 907.737 255.869  53
  -2  -4   1 2151.66 153.456  73
   2  -4  -1 3288.46 165.716  74
  -2  -4   1 1964.71 158.614  66
  -2   4   1 1941.19 157.616  63
   2   4  -1 3534.62 176.582  62
  -2  -4   1 1967.42 288.519  53
  -2  -4   1 2118.71 159.557  69
   2   4  -1 3529.55 351.269  11
  -2   4   1 1886.51 152.892  18
   2   4  -1 3556.14 170.404  68
   2   4   0 48949.0 640.087  68
   2  -4   0 50327.0 642.235  74
   2   4   0 50157.2 658.932  72
   2   4   0 49894.2 653.972  62
   2  -4   0 50000.5 1007.30  59
  -2  -4   0 50505.4 659.867  69
  -2  -4   0 52863.3 1062.95  53
  -2   4   0 53158.6 667.387  18
   2   4   0 49797.2 1132.23  11
   2  -4   1 42464.2 560.885  64
  -2   4  -1 42757.0 572.634  61
  -2   4  -1 40700.6 578.126  62
   2  -4   1 45164.8 946.380  59
  -2   4  -1 43238.4 593.005  18
   2   4   1 43359.9 1055.84  11
  -2   4  -1 42416.9 603.695  25
  -2  -4  -1 45329.4 990.800  53
  -2  -4  -1 42762.5 582.847  73
   2  -4   1 42164.7 568.661  74
   2   4   1 43998.5 595.887  72
   2  -4   1 43595.2 560.721  72
  -2   4  -2 6373.21 218.332  27
  -2   4  -2 6306.93 232.702  25
  -2  -4  -2 6163.95 229.888  66
   2  -4   2 6703.07 205.522  64
  -2  -4  -2 7238.47 216.410  73
   2  -4   2 6563.92 214.815  74
   2  -4   2 6605.95 210.125  72
   2   4   2 6699.18 236.473  72
   2   4   2 6621.06 228.681  62
   2  -4   2 6415.53 395.694  59
  -2   4  -2 6410.74 224.356  62
  -2   4  -2 6186.82 210.284  61
   2   4   3 114837. 1265.42  68
  -2   4  -3 117414. 1291.46  68
  -2  -4  -3 120894. 1300.51  66
   2  -4   3 117143. 1255.86  64
   2   4   3 116924. 1300.14  62
  -2   4  -3 120357. 1308.82  62
  -2   4  -3 121237. 1281.28  61
   2  -4   3 123146. 1804.47  59
  -2   4  -3 119175. 1313.26  27
  -2   4  -3 122386. 1336.50  25
  -2  -4  -3 122822. 1281.56  73
   2  -4   3 117948. 1268.23  72
   2  -4   3 120173. 1269.63  74
   2   4   3 120806. 1317.08  72
   2   4   3 121024. 1302.71  71
   2  -4   4 3547.98 188.172  71
  -2  -4  -4 2378.19 187.005  69
   2   4   4 2752.27 211.353  71
  -2   4  -4 2402.03 180.842  68
   2  -4   4 3217.12 168.844  64
  -2  -4  -4 2342.63 179.533  66
  -2   4  -4 2539.32 185.356  61
   2   4   4 2856.41 193.468  62
  -2   4  -4 2355.60 188.775  62
   2  -4   4 3364.62 188.543  74
  -2   4  -4 2189.78 190.785  27
  -2  -4  -4 2248.47 163.848  73
   2  -4   4 3724.14 196.603  72
   2   4   4 2836.95 216.877  72
   2   4   5 110874. 1294.92  71
  -2  -4  -5 112885. 1259.69  69
  -2   4  -5 110909. 1261.19  68
   2  -4   5 111424. 1208.96  64
  -2  -4  -5 112367. 1245.35  66
   2   4   5 109376. 1259.95  62
  -2   4  -5 109382. 1234.46  61
  -2  -4  -5 109271. 1238.23  75
   2  -4   5 111271. 1224.90  74
  -2   4  -5 112512. 1294.57  25
  -2   4  -5 104127. 1255.32  20
  -2   4  -5 110591. 1293.16  27
  -2  -4  -5 112410. 1223.45  73
   2  -4   5 110026. 1234.88  72
   2   4   5 116044. 1310.03  72
  -2  -4  -6 1355.93 170.014  73
   2  -4   6 1969.24 197.968  72
   2   4   6 1827.22 238.727  71
  -2  -4  -6 1563.74 192.722  69
  -2   4  -6 1366.32 196.827  68
   2  -4   6 1672.74 173.484  64
  -2  -4  -6 1449.23 188.354  66
   2   4   6 1753.68 196.095  62
  -2   4  -6 1636.32 192.036  61
  -2  -4  -6 1372.86 183.086  75
   2  -4   6 1782.56 193.987  74
  -2   4  -6 1494.81 215.349  20
  -2   4  -6 1262.73 197.550  25
  -2   4  -6 1390.80 206.615  27
  -2   4  -6 1296.96 199.206  18
   2  -4   7 10770.8 335.199  72
   2   4   7 9836.58 388.945  72
   2   4   7 9779.35 391.945  71
  -2  -4  -7 10660.8 330.250  69
   2  -4   7 10754.8 319.231  71
  -2   4  -7 10794.8 335.570  68
  -2   4  -7 10566.9 308.015  67
   2  -4   7 10718.6 309.712  64
  -2  -4  -7 10460.9 311.444  66
  -2   4  -7 10230.5 323.555  61
   2   4   7 9325.09 319.196  62
  -2  -4  -7 10342.1 321.843  75
   2  -4   7 10927.9 326.831  74
  -2   4  -7 9557.70 365.732  20
  -2   4  -7 10667.3 354.966  25
  -2   4  -7 9891.82 358.197  27
  -2   4  -7 9925.97 343.544  18
   2   4   8 2855.91 320.614  71
  -2  -4  -8 3334.60 248.832  69
   2  -4   8 3452.31 249.348  71
  -2   4  -8 3508.91 236.939  67
  -2   4  -8 3283.74 246.893  68
   2  -4   8 3326.43 224.013  64
  -2  -4  -8 3118.51 232.720  66
  -2   4  -8 3162.00 259.440  61
  -2  -4  -8 3286.79 251.423  75
   2  -4   8 3165.25 252.135  74
  -2   4  -8 3616.05 269.942  25
  -2   4  -8 3278.67 291.262  20
   2   4   8 2368.06 298.990  72
  -2   4  -8 3318.40 272.200  18
   2   4   9 3779.63 365.839  71
  -2  -4  -9 4015.75 269.332  69
   2  -4   9 4307.87 278.755  71
  -2   4  -9 3543.79 257.622  67
  -2  -4  -9 4027.73 262.283  66
   2  -4   9 4425.49 263.321  64
  -2   4  -9 3543.64 274.480  61
   2  -4   9 4135.13 279.378  74
  -2  -4  -9 4048.40 272.288  75
   2   4   9 4005.24 325.028  74
  -2   4  -9 3059.93 312.222  20
   2   4   9 4076.97 252.648  23
   2   4   9 3829.86 347.434  72
   2  -4   9 4022.29 286.927  72
  -2   4  -9 3629.01 284.526  18
   2  -4  10 46975.2 744.841  71
  -2  -4 -10 46277.9 759.326  69
   2   4  10 46627.2 885.630  71
  -2   4 -10 47214.3 779.126  68
  -2   4 -10 48385.9 741.091  67
  -2  -4 -10 48181.5 725.363  66
   2  -4  10 47100.1 749.591  64
  -2   4 -10 44718.5 759.818  61
   2  -4  10 48145.4 768.456  74
  -2  -4 -10 48213.2 766.107  75
   2   4  10 45183.2 848.239  74
   2   4  10 47863.2 748.375  23
   2  -4  10 43585.5 771.373  72
   2   4  10 47653.1 853.021  72
  -2   4 -10 46843.1 803.743  18
   2   4  11 8466.20 453.006  71
  -2  -4 -11 6830.03 343.870  69
   2  -4  11 7477.59 341.832  71
  -2   4 -11 6516.96 332.090  67
  -2   4 -11 7545.45 350.932  68
  -2  -4 -11 7237.48 305.343  66
   2  -4  11 7226.09 332.157  64
  -2   4 -11 6564.40 353.242  61
  -2  -4 -11 7044.20 341.450  75
   2   4  11 6818.60 415.337  74
   2  -4  11 6964.09 360.963  74
  -2   4 -11 5377.67 396.243  20
   2   4  11 7436.54 335.276  23
   2  -4  11 7173.47 364.461  72
   2   4  11 7939.02 411.096  72
  -2   4 -11 6953.17 359.794  18
  -2  -4 -12 34276.4 640.430  69
   2   4  12 33042.9 745.618  71
   2  -4  12 32244.6 612.021  71
  -2   4 -12 34269.2 657.904  68
  -2   4 -12 33977.2 631.156  67
  -2  -4 -12 33424.6 595.139  66
   2  -4  12 31736.0 631.159  64
  -2   4 -12 32202.0 648.901  61
  -2  -4 -12 34006.8 643.486  75
   2   4  12 29565.9 717.787  74
   2  -4  12 31586.7 643.520  74
  -2   4 -12 29545.0 703.155  20
   2   4  12 32492.8 617.259  23
   2  -4  12 31596.9 638.962  72
   2   4  12 32616.5 692.093  72
  -2   4 -12 32531.3 672.595  18
   2  -4  13 21334.9 516.930  72
   2   4  13 22068.0 559.686  72
   2   4  13 21953.9 614.061  71
  -2  -4 -13 23285.5 517.629  69
   2  -4  13 21351.2 503.240  71
  -2   4 -13 22035.6 523.262  67
  -2   4 -13 20180.7 530.959  68
  -2  -4 -13 22016.6 480.400  66
   2   4  13 22455.6 363.347  32
  -2   4 -13 20704.1 530.458  61
  -2   4 -13 20554.5 583.866  20
  -2   4 -13 21787.9 549.107  18
  -2  -4 -13 23417.0 536.580  75
   2   4  13 21463.7 608.352  74
   2  -4  13 22274.8 535.438  74
   2  -4  14 568.506 243.846  71
  -2   4 -14 640.001 258.612  67
  -2  -4 -14 427.733 234.428  69
   2   4  14 862.563 183.298  32
  -2   4 -14 607.533 265.806  61
   2   4  14 991.129 263.074  72
   2  -4  14 596.593 266.891  74
   2  -4  14 1123.96 240.417  72
  -2   4 -14 423.985 292.110  20
  -2   4 -14 843.661 248.097  26
   2   4  14 594.021 261.202  22
  -2   4 -14 690.990 261.257  18
  -2  -4 -14 657.920 255.846  75
  -2  -4 -15 30912.2 585.763  75
   2  -4  15 29771.9 593.696  74
  -2   4 -15 29578.9 601.721  20
   2   4  15 31235.1 583.548  22
  -2   4 -15 31089.4 589.181  26
   2  -4  15 29112.6 542.972  72
   2   4  15 26406.1 549.325  72
   2   4  15 27986.1 618.110  71
  -2  -4 -15 28819.5 566.760  69
   2  -4  15 28722.1 532.488  71
  -2   4 -15 30758.1 596.937  67
  -2   4 -15 29630.6 405.680  34
   2   4  15 30062.8 409.696  32
  -2   4 -15 31568.5 598.424  61
  -2   4 -15 30209.4 410.801  36
  -2   4 -15 29730.8 610.267  18
   2  -4  16 1120.88 162.812  45
  -2   4 -16 1038.32 158.685  36
  -2  -4 -16 1013.97 172.584  77
  -2   4 -16 783.876 154.925  35
   2   4  16 1283.73 166.759  32
  -2   4 -16 873.061 157.484  34
   2  -4  17 17068.0 248.715  45
  -2  -4 -17 15668.2 261.335  41
  -2   4 -17 16424.6 269.139  36
  -2  -4 -17 15613.7 276.314  77
  -2   4 -17 16460.2 267.720  34
   2   4  17 16220.8 257.853  32
   2  -4  18 801.875 115.118  45
  -2  -4 -18 559.712 120.527  41
  -2   4 -18 620.972 126.442  36
  -2  -4 -18 633.492 133.340  77
   2   4  18 713.375 115.841  32
  -2   4 -18 581.646 126.258  34
   2  -4  19 2232.67 98.9956  45
  -2  -4 -19 1988.71 108.761  41
  -2   4 -19 1852.93 109.045  36
  -2  -4 -19 2060.75 116.659  77
  -2   4 -19 1798.48 108.714  34
  -2   4 -20 1008.11 61.7148  48
  -2  -4 -20 1285.35 74.0344  41
  -2   4 -20 1251.79 74.2134  36
  -2   4 -20 1274.50 74.0149  34
  -2  -4 -20 1201.81 80.8879  77
   2   5 -20 4082.77 94.2025  34
   2   5 -20 4067.69 95.8728  36
   2   5 -19 2576.15 116.767  34
   2   5 -19 2623.15 117.309  36
  -2  -5  18 4162.19 134.583  45
   2   5 -18 4412.30 156.664  34
  -2   5  18 4560.40 137.439  32
   2   5 -18 4359.91 158.317  36
  -2  -5  17 224.111 128.504  45
  -2   5  17 333.167 137.574  52
  -2   5  17 97.6279 124.982  32
   2   5 -17 183.846 144.983  34
   2   5 -17 85.1146 146.073  36
  -2  -5  16 26653.0 343.173  45
  -2   5  16 26925.4 358.181  52
   2   5 -16 26719.1 377.325  36
  -2   5  16 27881.5 358.307  32
   2   5 -16 26487.3 375.709  34
  -2  -5  15 2699.50 273.857  64
   2  -5 -15 2706.77 285.332  66
   2  -5 -15 2995.68 284.447  64
   2   5 -15 2748.16 185.533  36
   2  -5 -15 2332.78 300.682  73
  -2  -5  15 2552.32 296.760  73
  -2   5  15 2820.96 181.832  32
   2   5 -15 2792.74 186.866  34
  -2  -5  15 2592.28 169.898  45
   2   5 -15 2899.82 272.418  67
   2   5 -14 52230.3 777.878  65
  -2  -5  14 54489.3 860.779  64
   2  -5 -14 54416.2 879.460  66
   2  -5 -14 52022.2 867.543  64
  -2   5  14 52664.1 842.475  70
   2   5 -14 53392.1 813.302  69
   2  -5 -14 55346.2 920.579  73
  -2  -5  14 53884.2 893.145  73
  -2   5  14 55866.8 617.362  32
   2   5 -13 61882.6 859.635  65
  -2  -5  13 62463.4 950.805  64
   2  -5 -13 61439.0 980.303  66
   2  -5 -13 59475.4 952.407  64
  -2   5  13 56576.5 843.806  63
  -2   5  13 61342.6 924.575  70
   2   5 -13 61117.8 886.831  69
  -2   5  13 61230.7 912.323  23
   2  -5 -13 62395.7 1017.24  73
  -2  -5  13 58493.4 985.435  73
   2   5 -13 60592.3 873.268  68
   2   5 -13 63119.6 904.065  67
   2  -5 -12 68107.3 1080.72  66
  -2  -5  12 68529.4 1051.10  64
   2  -5 -12 72590.6 1047.22  64
  -2   5  12 69235.7 958.100  63
   2   5 -12 68551.7 981.502  69
  -2   5  12 71731.0 1019.27  70
  -2   5  12 70026.6 1005.83  23
   2  -5 -12 73470.6 1118.19  73
  -2  -5  12 68126.4 1093.72  73
   2   5 -12 69866.3 967.906  68
   2   5 -12 72294.0 993.156  67
   2   5 -11 87.0699 238.219  67
   2   5 -11 213.193 218.411  68
  -2  -5  11 463.672 230.503  66
   2  -5 -11 14.4929 280.725  66
  -2   5  11 247.629 238.416  63
  -2  -5  11 269.804 254.521  64
   2  -5 -11 113.683 256.033  64
  -2   5  11-2.97475 273.383  70
  -2   5  11 364.196 235.741  23
  -2  -5  11 522.947 293.378  73
   2  -5 -11 729.354 314.670  73
  -2   5  11 95.0073 170.612  32
   2   5 -10 14918.5 410.889  67
  -2  -5  10 13259.9 417.656  66
   2   5 -10 14971.6 408.425  68
   2  -5 -10 13412.9 433.645  64
   2  -5 -10 13726.0 461.898  66
  -2  -5  10 13166.1 443.649  64
  -2   5  10 13166.7 406.342  63
  -2   5  10 13277.4 437.207  70
  -2  -5  10 13664.5 421.341  69
  -2   5  10 12699.2 416.450  23
   2  -5 -10 14787.9 488.957  73
  -2  -5  10 13241.0 472.324  73
  -2   5  10 13169.2 262.960  32
   2   5  -9 30444.7 570.476  67
   2   5  -9 31486.0 577.706  68
  -2  -5   9 31333.8 601.369  66
   2  -5  -9 30106.3 603.285  64
   2  -5  -9 29015.7 619.955  66
  -2  -5   9 30253.8 609.597  64
  -2   5   9 32051.5 598.447  63
  -2   5   9 32285.6 623.572  70
  -2  -5   9 31105.6 595.091  69
  -2   5   9 30645.0 590.491  23
   2   5  -9 30761.1 558.636  27
   2  -5  -9 30996.5 653.902  73
  -2   5   9 30979.4 404.702  32
   2  -5  -8 8959.79 348.432  64
  -2  -5   8 8145.67 330.203  64
  -2   5   8 9077.83 343.877  63
   2   5  -8 9811.05 335.477  67
  -2  -5   8 8483.74 328.037  66
   2   5  -8 9864.99 347.764  68
  -2   5   8 8549.48 334.672  23
   2   5  -8 10245.9 320.465  27
  -2   5   8 8897.60 360.419  70
  -2  -5   8 8809.10 334.294  69
   2  -5  -8 9165.32 377.017  73
  -2  -5   7 55721.5 798.612  64
   2  -5  -7 52414.6 794.519  64
   2   5  -7 55456.7 767.156  62
   2   5  -7 53232.0 778.524  67
  -2  -5   7 57294.2 810.269  66
   2   5  -7 56227.1 793.886  68
   2   5  -7 55181.9 775.707  25
  -2   5   7 56305.7 818.150  70
  -2  -5   7 56597.0 804.274  69
   2  -5  -7 51519.0 825.662  73
  -2   5   6 14455.8 391.739  70
  -2  -5   6 14644.5 379.366  69
   2  -5  -6 14202.4 383.867  64
  -2  -5   6 13767.2 368.789  64
   2   5  -6 16245.6 371.290  62
  -2   5   6 14258.6 396.932  63
  -2  -5   6 14685.9 383.854  66
   2   5  -6 15737.7 371.744  67
   2   5  -6 16293.9 380.883  25
  -2   5   6 14470.3 395.134  18
   2  -5  -6 14434.3 393.677  73
  -2  -5   6 14866.3 402.233  73
  -2  -5   5 522.315 191.861  69
  -2   5   5 437.432 195.528  70
  -2  -5   5 546.509 168.448  64
   2   5  -5 270.201 177.239  62
   2  -5  -5 207.834 184.028  64
  -2   5   5 423.556 203.632  63
  -2  -5   5 383.470 196.858  66
   2   5  -5 379.950 177.094  67
   2   5  -5 443.844 194.761  68
  -2  -5   5 400.930 178.421  17
  -2   5   5 544.531 192.659  18
   2  -5  -5 276.925 180.985  73
  -2  -5   5 521.793 198.190  73
  -2  -5   5 562.590 158.877  72
  -2  -5   4 25460.2 492.434  69
  -2   5   4 24047.5 469.007  70
   2   5  -4 25566.3 467.949  62
  -2   5   4 25514.1 487.479  63
   2  -5  -4 25101.1 469.705  64
  -2  -5   4 24806.0 451.437  64
   2   5  -4 25751.6 475.200  68
   2   5  -4 24464.0 444.174  67
  -2  -5   4 24806.7 491.181  66
  -2   5   4 25098.9 494.915  18
   2  -5  -4 23663.7 464.556  73
   2   5  -4 23353.8 454.831  72
  -2  -5   4 24954.5 497.999  73
  -2  -5   3 113278. 1327.39  69
  -2   5   3 115157. 1313.56  63
   2   5  -3 113620. 1309.14  62
   2  -5  -3 116275. 1302.44  64
  -2  -5   3 116067. 1267.68  64
   2   5  -3 117697. 1308.80  68
  -2  -5   3 115487. 1328.91  66
  -2   5   3 116725. 1323.95  18
   2  -5  -3 111989. 1288.47  73
   2   5  -3 117614. 1297.72  72
  -2  -5   3 114534. 1324.03  73
  -2  -5   2 122703. 1381.90  69
   2  -5  -2 118417. 1337.92  64
   2   5  -2 122342. 1353.80  62
  -2   5   2 122751. 1360.21  63
  -2  -5   2 122526. 1380.63  66
   2   5  -2 120136. 1345.43  68
  -2   5   2 124087. 1375.48  18
   2  -5  -2 119752. 1335.49  74
   2   5  -2 118021. 1347.11  72
  -2  -5   2 122062. 1372.58  73
  -2  -5   1 67199.7 890.865  69
   2  -5  -1 67709.8 855.128  64
  -2  -5   1 66270.7 883.156  66
   2   5  -1 68445.6 875.966  62
  -2   5   1 66472.9 862.773  63
   2   5  -1 68634.8 867.139  68
  -2   5   1 64458.1 869.031  25
  -2   5   1 68761.2 886.441  18
  -2  -5   1 67937.8 881.365  73
   2  -5  -1 69490.6 832.933  72
   2  -5  -1 67230.6 858.114  74
   2   5  -1 70726.1 878.981  72
  -2  -5   0 183138. 1924.57  69
   2  -5   0 184340. 1884.62  64
  -2  -5   0 181386. 1919.81  66
  -2   5   0 184692. 1888.50  63
  -2   5   0 181167. 1891.88  62
   2   5   0 176846. 1887.30  68
  -2  -5   0 183953. 1890.28  24
  -2   5   0 174173. 1919.16  25
  -2   5   0 188430. 1926.47  18
  -2  -5   0 186207. 1918.65  73
   2  -5   0 184898. 1885.64  74
   2   5   0 191450. 1922.55  72
   2  -5   0 186508. 1865.41  72
  -2  -5  -1 2895.68 222.082  69
  -2  -5  -1 2843.77 227.893  66
   2  -5   1 2300.94 194.917  64
   2   5   1 2446.49 217.654  62
  -2   5  -1 2695.77 206.994  62
   2   5   1 2310.23 197.268  68
  -2   5  -1 2768.47 218.241  25
  -2   5  -1 2717.53 194.255  27
  -2   5  -1 2552.38 221.428  18
  -2  -5  -1 2933.90 209.520  73
   2  -5   1 2298.62 193.523  72
   2  -5   1 2297.03 200.506  74
   2   5   1 2291.25 219.734  72
  -2  -5  -2 91425.5 1081.75  73
   2  -5   2 90509.0 1071.32  74
   2  -5   2 92649.9 1061.67  72
   2   5   2 88922.3 1113.93  72
  -2  -5  -2 86713.9 1098.67  66
   2  -5   2 91971.8 1061.84  64
   2   5   2 92442.8 1102.92  62
  -2   5  -2 87649.2 1090.85  62
  -2   5  -2 88627.8 1092.98  27
  -2   5  -2 88558.7 1119.07  25
  -2  -5  -2 89593.6 1109.61  69
  -2   5  -2 92768.1 1107.07  18
   2   5   3 32442.7 583.560  72
  -2  -5  -3 33499.2 553.089  73
   2  -5   3 31225.4 531.249  72
   2  -5   3 32173.0 527.260  64
   2   5   3 31291.2 558.757  62
  -2   5  -3 31607.7 567.181  62
   2  -5   3 30410.0 532.982  74
  -2   5  -3 30252.1 566.076  27
  -2   5  -3 33210.7 590.803  25
   2  -5   3 33017.9 537.997  71
  -2  -5  -3 33447.8 572.690  69
   2   5   3 31582.7 565.549  71
  -2   5  -3 33893.1 575.050  18
  -2  -5  -4 54394.9 761.581  73
   2  -5   4 57408.8 765.191  72
   2   5   4 55112.4 814.829  72
  -2  -5  -4 53409.5 782.826  69
   2   5   4 51775.7 791.279  71
  -2   5  -4 53442.6 769.363  68
   2  -5   4 54102.0 738.120  64
  -2  -5  -4 54575.3 780.977  66
   2   5   4 50724.8 783.944  62
  -2   5  -4 53787.7 794.870  62
   2  -5   4 54850.1 752.906  74
  -2   5  -4 53757.1 790.364  18
  -2   5  -4 52902.3 805.959  27
   2   5   5 411.693 242.605  71
  -2   5  -5 793.708 205.162  68
  -2  -5  -5 644.815 218.136  69
  -2  -5  -5 703.540 217.605  66
   2  -5   5 596.659 183.697  64
  -2   5  -5 313.957 220.558  62
   2   5   5 486.121 207.768  62
  -2   5  -5 551.971 218.198  25
  -2   5  -5 382.388 209.593  27
  -2  -5  -5 820.247 198.423  73
   2  -5   5 722.896 202.467  72
   2   5   5 468.757 241.632  72
   2  -5   5 478.348 199.455  74
  -2   5  -5 628.814 222.258  18
  -2  -5  -6 22506.7 462.212  73
   2  -5   6 21618.6 477.931  72
   2  -5   6 22324.3 464.363  71
   2   5   6 20929.5 535.905  71
  -2   5  -6 21318.3 475.184  68
   2  -5   6 20821.4 444.308  64
  -2  -5  -6 21872.5 483.722  66
   2   5   6 21277.2 474.756  62
   2  -5   6 22308.0 465.806  74
  -2   5  -6 19960.2 502.608  25
  -2   5  -6 20272.5 509.571  27
  -2   5  -6 20760.4 489.922  18
  -2  -5  -7 13874.5 372.481  73
   2  -5   7 14425.5 408.116  72
   2   5   7 14566.8 472.240  72
   2   5   7 13367.6 474.342  71
   2  -5   7 14642.3 398.152  71
  -2   5  -7 13569.6 409.130  68
   2  -5   7 14286.1 375.895  64
  -2  -5  -7 13912.9 408.405  66
   2   5   7 13310.0 386.929  62
  -2   5  -7 13155.7 436.271  25
   2  -5   7 13622.3 403.728  74
  -2   5  -7 11427.9 426.754  27
  -2   5  -7 12209.0 418.211  18
  -2   5  -8 36338.1 661.007  68
   2  -5   8 35970.5 625.844  64
  -2  -5  -8 36999.9 656.150  66
   2   5   8 36004.0 641.558  23
  -2   5  -8 35900.2 709.772  25
  -2  -5  -8 36902.1 624.827  73
   2   5   8 36301.0 739.846  72
   2  -5   8 36910.4 652.908  74
   2   5   8 34368.0 749.865  71
   2  -5   8 35889.0 642.655  71
  -2   5  -8 33646.3 713.775  27
  -2   5  -9 22689.1 546.036  68
  -2  -5  -9 24768.7 527.421  66
   2  -5   9 25128.8 525.959  64
   2   5   9 24981.1 540.450  23
   2   5   9 24796.9 632.025  72
   2  -5   9 25044.4 546.853  74
  -2  -5  -9 24532.1 551.991  69
   2   5   9 24705.9 655.648  71
   2  -5   9 23308.5 535.347  71
   2   5   9 22988.0 365.650  32
  -2   5 -10 40437.8 730.190  68
  -2   5 -10 39527.4 677.163  67
  -2  -5 -10 40104.1 691.353  66
   2  -5  10 39005.5 699.245  64
   2   5  10 39783.5 705.267  23
   2   5  10 39737.0 793.295  72
   2  -5  10 38384.1 731.233  72
   2  -5  10 41157.3 726.560  74
   2   5  10 37248.1 826.271  71
  -2  -5 -10 40434.0 714.457  69
   2  -5  10 42372.6 702.968  71
   2   5  10 36972.1 503.956  32
  -2   5 -11 8493.79 339.453  67
  -2  -5 -11 8085.91 349.263  66
   2  -5  11 6843.88 346.289  64
   2   5  11 7000.54 344.756  23
   2   5  11 6781.16 403.811  72
   2  -5  11 6443.84 360.495  72
   2  -5  11 7584.19 367.356  74
   2   5  11 6968.79 239.522  32
   2   5  11 6876.95 453.327  71
  -2  -5 -11 8021.44 374.476  69
   2  -5  11 6625.56 342.418  71
   2   5  12 35887.9 777.692  71
  -2  -5 -12 36852.4 668.048  69
   2  -5  12 36236.9 648.843  71
  -2   5 -12 37520.9 648.159  67
  -2   5 -12 36102.2 693.321  68
  -2  -5 -12 35932.8 639.041  66
   2  -5  12 34489.5 671.758  64
   2   5  12 36828.5 664.073  23
   2  -5  12 33786.1 672.755  72
   2   5  12 35485.6 709.990  72
   2  -5  12 35760.0 679.694  74
  -2   5 -12 35027.8 706.149  18
   2   5  12 36194.8 472.417  32
   2  -5  13 15345.9 416.427  71
  -2  -5 -13 15917.8 439.539  69
   2   5  13 15679.5 509.957  71
  -2  -5 -13 15903.7 412.372  66
   2   5  13 16628.3 440.398  23
  -2   5 -13 16212.1 415.479  26
  -2   5 -13 15375.3 434.262  67
  -2   5 -13 16224.4 459.531  68
   2   5  13 15363.7 296.849  32
   2  -5  13 15810.0 439.249  72
   2   5  13 14305.4 440.628  72
  -2   5 -13 16115.3 477.372  18
  -2  -5 -14 16771.7 285.102  41
  -2  -5 -14 18238.6 315.525  77
  -2   5 -15 117.379 151.639  35
   2   5  15 246.006 153.663  32
  -2  -5 -15 76.2611 165.834  77
  -2  -5 -15 305.257 139.013  41
  -2   5 -16 1768.11 130.793  34
  -2   5 -16 1714.00 144.139  35
   2   5  16 2094.85 142.800  32
  -2  -5 -16 1729.88 154.342  77
   2  -5  16 1894.58 140.891  45
  -2   5 -16 1772.52 130.776  36
  -2  -5 -16 1791.49 133.226  41
  -2   5 -17 4642.51 144.641  35
  -2  -5 -17 4771.84 152.682  77
   2  -5  17 5131.92 135.385  45
  -2  -5 -17 4680.61 134.664  41
  -2   5 -18 9977.06 154.682  35
  -2  -5 -18 10482.4 166.530  77
   2  -5  18 10256.6 146.657  45
  -2  -5 -18 10556.8 154.598  41
  -2  -5 -19 7074.12 109.187  77
   2   6 -18 9589.45 151.800  36
   2   6 -18 9635.32 150.981  34
  -2   6  17 859.810 107.613  52
   2   6 -17 749.263 111.717  36
   2   6 -17 727.445 111.225  34
  -2   6  16 12013.7 207.085  52
   2   6 -16 11894.3 220.013  36
   2   6 -16 11855.1 218.925  34
  -2   6  15 7555.96 202.092  52
   2   6 -15 8127.16 206.024  36
   2   6 -15 8217.08 205.303  34
  -2   6  14 2505.93 185.680  52
  -2   6  14 2622.60 161.247  32
  -2   6  13 34732.0 446.565  52
  -2   6  13 34993.9 434.853  32
  -2  -6  12 863.124 284.853  73
   2  -6 -12 568.497 275.668  73
  -2   6  12 727.918 264.372  70
   2   6 -12 571.112 235.102  67
   2   6 -12 485.240 231.284  68
   2   6 -12 212.721 223.004  69
  -2   6  12 492.174 167.015  32
   2  -6 -12 490.999 257.246  64
  -2  -6  12 936.501 251.735  64
  -2   6  12 509.527 236.815  63
  -2   6  12 1010.49 198.706  52
  -2   6  12 803.885 227.484  23
  -2  -6  12 755.042 242.942  17
  -2   6  12 733.982 196.740  37
  -2   6  11 10587.3 367.325  23
   2   6 -11 10844.3 375.421  67
   2   6 -11 11488.5 391.768  68
  -2  -6  11 10474.2 402.267  64
   2  -6 -11 10736.9 415.679  64
  -2   6  11 10234.3 376.781  63
   2   6 -11 11716.7 379.746  69
  -2   6  11 9965.81 402.587  70
   2  -6 -11 11264.0 441.596  73
  -2  -6  11 10982.8 438.671  73
  -2  -6  11 10118.3 374.523  17
  -2   6  11 10563.7 251.886  32
   2   6 -10 1588.66 247.429  27
   2   6 -10 1547.61 251.180  68
   2   6 -10 1395.81 249.879  67
  -2  -6  10 1825.08 274.052  64
   2  -6 -10 1403.85 277.519  64
  -2   6  10 1675.31 267.601  63
  -2   6  10 1843.21 294.692  70
   2  -6 -10 1511.11 301.008  73
  -2  -6  10 1964.05 320.047  73
  -2  -6  10 1731.92 258.709  17
  -2   6  10 1709.59 178.744  32
   2   6  -9 1560.69 252.398  27
   2   6  -9 1671.12 262.692  68
   2   6  -9 1535.70 239.248  67
   2  -6  -9 1622.26 271.336  64
  -2  -6   9 2518.12 272.646  64
  -2   6   9 1896.98 274.706  63
  -2  -6   9 2017.76 276.441  69
  -2   6   9 1821.23 295.690  70
  -2  -6   9 2308.65 316.448  73
   2  -6  -9 1366.11 286.011  73
  -2  -6   9 2100.02 263.967  17
  -2   6   9 1955.00 177.815  32
  -2  -6   8 24314.2 541.452  66
   2   6  -8 24819.4 518.620  67
   2  -6  -8 26458.9 554.301  64
  -2  -6   8 26547.3 562.583  64
   2   6  -8 25572.1 528.293  62
  -2   6   8 24031.2 545.107  70
  -2  -6   8 24011.6 537.621  69
   2  -6  -8 24218.3 577.058  73
   2   6  -8 24832.6 536.717  27
   2   6  -8 25218.7 525.426  25
  -2   6   8 25052.0 361.267  32
  -2  -6   7 10366.9 377.515  66
   2   6  -7 9589.23 362.531  68
   2   6  -7 9127.02 342.665  67
  -2  -6   7 10737.0 367.493  64
   2  -6  -7 10057.5 370.830  64
   2   6  -7 10094.0 354.157  62
  -2   6   7 10374.0 388.421  63
  -2  -6   7 10629.6 379.779  69
   2  -6  -7 10135.2 379.702  73
  -2   6   7 10109.3 230.049  32
   2   6  -7 10894.2 363.224  27
   2   6  -7 10709.8 358.414  25
   2   6  -6 8776.54 345.321  68
  -2  -6   6 7770.17 347.653  66
  -2  -6   6 7907.52 330.694  64
   2  -6  -6 9177.59 346.864  64
   2   6  -6 9155.23 338.201  62
  -2   6   6 8433.96 369.881  63
  -2  -6   6 8067.63 339.357  69
   2  -6  -6 8179.29 348.644  73
  -2  -6   6 7894.03 295.058  72
  -2  -6   6 7819.97 361.036  73
  -2   6   6 8193.08 359.161  18
   2   6  -6 8883.06 339.054  25
   2   6  -5 5766.26 302.436  25
  -2  -6   5 4939.29 305.948  66
   2   6  -5 5284.25 300.419  68
  -2  -6   5 5164.01 268.458  64
   2  -6  -5 4837.89 287.121  64
   2   6  -5 5150.28 293.876  62
  -2   6   5 4953.54 316.707  63
  -2  -6   5 5036.91 293.288  69
  -2  -6   5 5205.01 257.770  72
   2  -6  -5 4746.17 291.912  73
  -2  -6   5 4909.27 308.276  73
  -2   6   5 4669.89 307.713  18
  -2   6   5 4719.95 198.698  31
   2   6  -4 1254.42 234.681  25
   2   6  -4 1056.75 236.778  68
  -2  -6   4 1329.70 251.409  66
  -2  -6   4 1537.58 216.887  64
   2  -6  -4 1313.48 227.904  64
   2   6  -4 1263.31 236.040  62
  -2   6   4 1136.66 256.278  63
  -2  -6   4 1380.40 240.921  69
  -2  -6   4 1486.69 214.256  72
  -2  -6   4 1309.38 243.640  73
   2  -6  -4 1022.45 221.217  73
   2  -6  -4 952.130 230.800  74
  -2   6   4 1294.41 249.675  18
  -2   6   4 1256.23 153.894  31
  -2  -6   3 31040.8 596.245  66
   2   6  -3 31172.8 578.677  68
  -2  -6   3 31138.2 548.295  64
   2  -6  -3 29843.0 567.863  64
   2   6  -3 31667.1 582.889  62
  -2   6   3 29691.6 581.632  63
  -2  -6   3 31729.8 605.308  69
   2  -6  -3 29879.6 549.700  73
   2  -6  -3 30886.3 564.893  74
  -2  -6   3 30633.6 604.237  73
  -2   6   3 31251.9 591.327  18
  -2   6   3 30759.0 419.321  31
  -2  -6   2 3135.86 269.217  66
   2   6  -2 2303.81 245.961  68
   2  -6  -2 2216.91 234.841  64
   2   6  -2 2376.48 255.486  62
  -2   6   2 2553.33 251.112  63
  -2  -6   2 3102.45 275.539  69
   2  -6  -2 2740.06 248.494  74
   2   6  -2 2571.80 259.189  72
  -2  -6   2 3235.77 265.549  73
  -2   6   2 3202.69 272.752  18
  -2   6   2 3350.51 173.172  31
  -2   6   1 25961.4 552.651  25
   2   6  -1 27670.6 537.148  68
  -2  -6   1 27932.5 569.729  66
   2  -6  -1 29565.7 545.952  64
  -2   6   1 28205.9 540.401  63
  -2  -6   1 28573.9 575.503  69
   2  -6  -1 30298.4 545.866  74
   2   6  -1 27742.3 564.627  72
   2  -6  -1 29133.2 515.233  72
  -2  -6   1 28740.4 567.679  73
  -2   6   1 29441.7 567.916  18
  -2   6   1 29832.8 400.287  31
  -2  -6   0 4922.88 293.024  69
   2  -6   0 4844.37 267.428  64
   2   6   0 4747.84 289.013  62
  -2   6   0 4734.06 270.786  62
  -2  -6   0 4778.23 301.058  66
   2   6   0 4277.33 263.807  68
  -2  -6   0 4697.40 290.318  73
   2  -6   0 4942.14 289.439  74
   2   6   0 4837.33 296.787  72
   2  -6   0 5162.57 256.295  72
  -2   6   0 4471.31 290.236  18
  -2   6   0 4569.22 278.399  25
  -2   6  -1 1075.91 228.602  25
  -2  -6  -1 1228.06 240.870  66
   2  -6   1 801.625 213.921  64
   2   6   1 847.260 230.371  62
  -2   6  -1 1005.20 223.701  62
   2  -6   1 663.423 212.728  72
   2   6   1 1034.27 245.544  72
  -2  -6  -1 972.722 236.131  73
   2  -6   1 917.553 231.930  74
  -2   6  -1 978.180 236.915  18
  -2  -6  -1 1124.66 241.779  69
   2  -6   2 18777.3 439.850  71
  -2  -6  -2 19115.0 480.166  69
  -2   6  -2 17714.2 453.014  27
  -2  -6  -2 19313.1 468.328  66
   2  -6   2 18721.6 428.729  64
   2   6   2 18753.6 467.165  62
  -2   6  -2 18265.7 457.267  62
  -2  -6  -2 18934.1 457.168  73
   2  -6   2 18898.4 433.470  72
   2   6   2 18250.9 478.060  72
  -2   6  -2 18128.0 479.136  25
   2  -6   2 19322.8 444.169  74
  -2   6  -2 18483.5 462.132  18
  -2  -6  -3 5642.72 317.007  69
  -2   6  -3 4315.00 293.542  27
   2  -6   3 4888.98 273.025  64
  -2  -6  -3 5414.51 306.973  66
   2   6   3 4901.57 302.140  62
  -2   6  -3 4953.34 312.149  62
  -2  -6  -3 4928.02 295.364  73
   2  -6   3 5402.80 288.068  72
   2   6   3 4813.57 333.416  72
  -2   6  -3 4489.05 311.107  25
   2  -6   3 4636.36 284.424  74
  -2   6  -3 4885.04 295.766  18
  -2  -6  -4 58006.0 888.351  69
  -2   6  -4 56449.7 894.432  27
   2  -6   4 57899.0 831.112  64
  -2  -6  -4 60852.8 888.293  66
   2   6   4 60304.2 883.282  62
  -2   6  -4 55554.1 890.973  62
  -2  -6  -4 60916.3 860.998  73
   2  -6   4 58918.1 846.724  72
   2   6   4 58577.7 919.133  72
  -2   6  -4 59881.5 929.665  25
  -2   6  -4 56926.1 882.642  18
   2  -6   4 57046.4 841.839  74
   2  -6   5 5562.05 303.623  74
  -2   6  -5 5445.80 294.522  68
   2  -6   5 5395.71 289.068  64
   2   6   5 4820.78 303.039  62
   2  -6   5 5574.69 303.572  71
   2   6   5 4663.73 346.922  71
  -2  -6  -5 5534.49 332.026  69
  -2  -6  -5 5187.50 290.397  73
   2  -6   5 5531.95 304.437  72
  -2   6  -5 5235.14 317.833  18
  -2   6  -5 4163.88 318.922  27
  -2  -6  -6 1016.42 280.415  69
  -2   6  -6 938.725 245.724  68
  -2   6  -6 637.381 265.967  27
  -2   6  -6 912.461 273.076  25
   2  -6   6 745.497 222.751  64
   2   6   6 915.108 236.910  62
   2   6   6 958.251 299.142  71
   2  -6   6 881.154 250.446  71
  -2   6  -6 690.444 253.164  18
   2  -6   6 1113.29 247.436  72
  -2  -6  -6 1167.99 235.477  73
   2  -6   6 913.384 250.421  74
   2  -6   7 11524.0 401.168  74
   2   6   7 11466.8 402.284  23
  -2   6  -7 11092.6 436.798  25
  -2   6  -7 10869.6 393.799  68
   2  -6   7 11802.8 374.978  64
  -2  -6  -7 11790.6 413.081  66
   2  -6   7 10949.6 385.188  71
  -2  -6  -7 12255.5 428.578  69
   2   6   7 11535.5 465.905  71
  -2  -6  -7 11287.1 378.091  73
   2  -6   7 11553.2 403.655  72
   2   6   7 10753.8 465.791  72
  -2   6  -7 10245.3 408.819  18
  -2   6  -7 10486.7 436.341  27
  -2  -6  -8 1451.16 279.962  69
  -2   6  -8 1484.42 258.555  68
  -2  -6  -8 1398.23 276.133  66
   2  -6   8 723.507 244.964  64
   2   6   8 850.738 339.377  71
   2  -6   8 905.403 259.283  71
  -2  -6  -8 1617.36 248.320  73
   2  -6   8 566.264 264.745  74
   2  -6   8 664.111 265.886  72
   2   6   8 403.574 314.863  72
  -2   6  -8 1218.36 277.942  18
   2   6   8 940.929 246.222  23
   2   6   9 20057.6 498.328  23
  -2   6  -9 19766.3 495.913  68
  -2  -6  -9 19147.1 493.274  66
   2  -6   9 20230.2 481.106  64
  -2  -6  -9 19678.9 509.633  69
   2   6   9 17228.3 584.376  71
   2  -6   9 19359.6 483.171  71
   2   6   9 17569.5 563.998  72
  -2   6  -9 19131.7 520.860  18
   2   6   9 17385.7 319.873  32
   2   6  10 872.480 242.006  23
   2   6  10 741.518 340.172  71
   2  -6  10 807.008 241.023  71
  -2   6 -10 932.074 259.145  68
  -2  -6 -10 807.935 240.361  66
   2  -6  10 684.185 239.073  64
   2   6  10 880.598 306.272  72
   2  -6  10 530.044 261.099  72
   2   6  10 731.036 178.043  32
  -2   6 -10 776.565 268.839  18
  -2  -6 -11 388.338 202.979  77
   2   6  11 651.794 241.503  23
   2  -6  11 296.124 251.550  72
   2   6  11 851.620 283.480  72
   2   6  11 458.721 324.325  71
   2  -6  11 656.003 225.651  71
   2  -6  11 498.238 233.343  64
  -2  -6 -11 721.635 235.669  66
   2   6  11 507.094 166.200  32
  -2   6 -11 285.495 179.684  35
  -2   6 -11 496.605 255.852  18
  -2   6 -11 623.984 238.880  68
  -2  -6 -12 11713.9 268.396  77
   2   6  12 11391.7 242.714  32
   2   6  13 682.534 144.119  32
   2   6  14 15527.2 244.875  32
  -2   6 -14 14849.8 256.067  35
  -2   6 -15 1748.30 132.369  35
   2   6  15 1299.51 117.465  32
   2  -6  16 3793.91 113.372  45
  -2   6 -16 4378.77 126.572  35
   2  -6  17 3761.54 81.9712  45
  -2   6 -17 4039.19 93.1734  35
   2   7 -16 9613.85 143.114  34
   2   7 -16 9590.41 144.289  36
   2   7 -15 658.717 103.952  34
   2   7 -15 579.875 104.407  36
   2   7 -14 23767.4 300.683  34
   2   7 -14 23634.2 302.002  36
  -2   7  13 4159.27 178.697  52
  -2   7  13 4175.74 145.557  32
   2   7 -13 5168.53 165.546  34
  -2   7  13 3954.84 166.556  37
   2   7 -13 5314.20 168.914  36
  -2   7  12 7299.29 217.858  52
  -2   7  12 7223.11 178.340  32
   2   7 -12 6740.22 191.596  34
  -2   7  12 7290.10 210.781  37
   2   7 -12 6905.28 193.029  36
  -2   7  11 934.768 191.107  52
   2   7 -11 876.172 155.046  36
  -2   7  11 1046.20 186.227  37
  -2   7  11 974.030 141.533  32
   2   7 -11 987.973 156.671  34
  -2   7  10 1026.16 198.464  37
   2   7 -10 1332.95 166.844  36
   2   7 -10 1524.76 165.439  34
  -2   7  10 1195.70 146.065  32
   2   7  -9 4397.56 190.353  34
  -2  -7   9 5318.20 341.038  73
   2   7  -9 4271.87 192.531  36
  -2   7   9 4993.93 196.351  42
  -2   7   9 5230.34 243.399  37
   2   7  -9 4514.95 283.597  68
   2   7  -8 980.150 166.687  34
   2   7  -8 1212.79 230.385  62
   2  -7  -8 951.658 244.944  64
  -2   7   8 917.596 263.777  63
  -2  -7   8 805.542 269.437  73
   2  -7  -8 855.331 238.666  73
   2  -7  -8 1105.92 245.567  74
   2   7  -8 971.414 230.362  27
   2   7  -8 823.735 218.989  25
   2   7  -8 1138.88 234.784  68
  -2   7   8 1006.12 219.531  37
  -2   7   8 957.365 176.795  42
   2   7  -8 1034.19 170.560  36
   2  -7  -7 10835.7 383.443  64
  -2   7   7 10763.1 402.191  63
   2   7  -7 11730.9 373.709  62
   2  -7  -7 10381.0 377.118  73
   2  -7  -7 10714.9 369.018  74
   2   7  -7 11099.5 383.186  68
   2   7  -7 11783.7 398.897  27
   2   7  -7 10946.8 370.692  25
   2  -7  -6 22191.0 502.766  64
  -2   7   6 21662.0 528.072  63
   2   7  -6 24242.4 517.840  62
  -2  -7   6 22325.7 504.551  69
   2  -7  -6 20547.8 501.071  73
   2  -7  -6 20680.2 489.021  74
  -2  -7   6 22381.4 508.823  66
   2   7  -6 22381.2 508.668  68
   2   7  -6 23183.6 514.693  27
   2   7  -6 23053.4 522.750  25
   2  -7  -5 1880.86 258.863  64
   2   7  -5 2426.89 279.000  62
  -2   7   5 1222.97 268.255  63
  -2  -7   5 1344.27 249.639  69
   2  -7  -5 1961.19 244.552  73
  -2  -7   5 1306.77 277.984  73
   2  -7  -5 1793.02 264.332  74
  -2  -7   5 1344.28 219.532  72
   2   7  -5 2196.25 261.007  27
   2   7  -5 2365.35 268.806  25
  -2  -7   5 1468.57 261.021  66
   2   7  -5 2415.94 274.373  68
   2   7  -4 58293.2 878.631  25
  -2  -7   4 58196.9 873.175  66
   2   7  -4 54700.0 852.199  68
   2  -7  -4 57694.4 842.206  64
  -2   7   4 58217.3 869.262  63
   2   7  -4 56620.4 865.661  62
  -2  -7   4 56239.9 853.113  69
   2  -7  -4 58104.3 836.176  74
  -2  -7   4 57950.7 892.605  73
  -2  -7   4 54610.6 804.704  72
  -2   7   4 57393.1 882.398  18
  -2   7   4 57515.6 670.398  31
   2   7  -3 1620.09 264.140  25
   2   7  -3 1937.68 246.769  68
  -2  -7   3 1022.16 260.692  66
   2  -7  -3 1526.22 253.266  64
   2   7  -3 1832.22 267.867  62
  -2   7   3 1197.03 260.517  63
   2  -7  -3 1770.98 258.515  74
  -2  -7   3 950.754 265.311  73
  -2  -7   3 1086.02 224.934  72
  -2   7   3 1203.52 260.813  18
  -2   7   3 1021.87 167.652  31
  -2  -7   3 1014.52 246.602  69
   2   7  -2 11022.2 371.755  68
  -2  -7   2 11183.8 392.738  66
   2  -7  -2 11815.7 372.286  64
  -2  -7   2 11193.9 393.550  69
  -2  -7   2 10690.1 355.474  72
   2  -7  -2 11110.9 380.376  74
  -2  -7   2 11490.5 395.287  73
  -2   7   2 10772.8 384.347  18
  -2   7   2 10791.4 256.526  31
   2   7  -1 13537.9 431.451  25
  -2  -7   1 14180.6 438.536  66
   2  -7  -1 13506.6 399.938  64
   2   7  -1 12659.3 417.071  62
  -2  -7   1 14275.3 427.992  69
   2  -7  -1 12850.0 403.262  74
  -2  -7   1 14614.0 430.490  73
  -2   7   1 14179.9 422.146  18
  -2   7   1 14216.7 285.094  31
   2   7   0 2759.18 288.128  25
  -2   7   0 1364.46 261.962  25
  -2  -7   0 1695.17 276.143  69
  -2  -7   0 1697.23 262.358  66
   2  -7   0 2402.87 252.278  64
   2   7   0 2563.57 285.041  62
   2  -7   0 2393.82 264.571  74
   2   7   0 3093.83 302.594  72
   2  -7   0 2307.88 244.416  72
  -2  -7   0 1730.04 268.831  73
  -2   7   0 1681.98 177.011  31
  -2   7   0 1732.82 271.400  18
   2  -7   1 52071.4 809.373  74
   2   7   1 54339.6 875.463  25
  -2   7  -1 55570.4 892.603  25
   2  -7   1 53261.6 810.384  71
  -2  -7  -1 57836.8 872.423  69
  -2  -7  -1 57149.9 866.362  66
   2  -7   1 55650.3 812.077  64
   2   7   1 52885.1 847.402  62
   2  -7   1 54179.8 805.535  72
   2   7   1 55871.4 871.856  72
  -2  -7  -1 57408.3 858.485  73
  -2   7  -1 57711.6 651.195  31
  -2   7  -1 54814.2 850.024  18
   2  -7   2 10886.9 369.464  74
  -2   7  -2 8650.07 401.153  25
   2   7   2 9577.54 387.683  25
  -2  -7  -2 9012.79 380.550  69
  -2  -7  -2 9234.04 374.803  66
   2  -7   2 10801.2 364.572  64
   2   7   2 10190.6 397.812  62
  -2  -7  -2 9017.62 368.598  73
   2  -7   2 11178.3 370.498  72
   2   7   2 10931.5 419.262  72
  -2   7  -2 9069.28 250.810  31
  -2   7  -2 8743.64 370.814  18
   2  -7   3 34305.0 613.160  74
   2   7   3 31276.7 637.813  25
  -2   7  -3 34798.1 704.237  25
  -2  -7  -3 33592.6 654.555  69
  -2  -7  -3 34360.1 655.568  66
   2  -7   3 32082.9 598.739  64
  -2   7  -3 33158.3 642.425  18
   2   7   3 32039.0 637.218  62
  -2  -7  -3 34589.9 634.821  73
   2  -7   3 34049.9 611.134  72
   2   7   3 32894.6 672.528  72
  -2   7  -3 34891.5 466.261  31
  -2  -7  -4 12119.9 396.353  73
   2  -7   4 10849.9 378.011  72
   2   7   4 11939.4 443.439  72
  -2   7  -4 10529.0 401.501  27
  -2   7  -4 10891.9 261.252  31
   2  -7   4 11055.4 362.290  64
  -2  -7  -4 12079.5 408.602  66
   2   7   4 10879.7 389.024  62
   2  -7   4 10599.6 362.882  71
  -2  -7  -4 11976.6 415.938  69
  -2   7  -4 11695.2 446.892  25
   2  -7   4 10409.2 367.913  74
  -2   7  -4 10998.6 399.212  18
   2  -7   5 9182.61 354.573  71
  -2  -7  -5 8150.48 372.888  69
   2  -7   5 9182.67 346.312  64
  -2  -7  -5 8004.52 364.115  66
   2   7   5 9116.38 352.264  62
  -2   7  -5 8558.80 400.392  25
  -2  -7  -5 8315.57 344.980  73
   2  -7   5 9925.95 366.393  72
  -2   7  -5 7647.70 377.599  27
  -2   7  -5 7943.69 364.145  18
  -2  -7  -6 85187.6 1130.30  69
   2  -7   6 78873.3 1068.34  71
  -2  -7  -6 81731.9 1081.21  73
   2  -7   6 84643.8 1103.57  72
   2   7   6 84397.5 1187.09  72
   2  -7   6 82723.8 1070.03  64
  -2  -7  -6 86416.6 1124.68  66
  -2   7  -6 80190.2 1119.65  18
   2  -7   7 16393.2 423.623  64
   2   7   7 16918.5 456.341  23
  -2   7  -7 14741.8 453.888  18
  -2   7  -7 15702.5 296.673  51
  -2  -7  -7 15428.7 459.725  69
   2  -7   7 16988.6 430.661  71
  -2  -7  -7 15234.8 407.875  73
   2  -7   7 17685.8 455.297  72
   2   7   7 16672.5 510.722  72
  -2   7  -8 31794.8 431.637  35
  -2   7  -8 33992.4 429.686  51
  -2   7  -9 553.773 160.041  35
  -2   7  -9 593.195 160.232  51
  -2   7 -10 6255.87 197.589  35
  -2   7 -10 6188.29 187.585  51
  -2   7 -11 13374.7 241.793  35
  -2   7 -12 3478.40 144.956  31
  -2   7 -12 3574.98 149.109  35
  -2   7 -13 13656.7 211.779  35
  -2   7 -14 513.790 91.1703  35
   2   7  15 1453.34 76.0904  37
   2  -7  15 1703.21 64.4731  45
   2   8 -13 4579.01 91.4055  34
   2   8 -13 4585.49 91.5052  36
  -2   8  12 1186.46 99.8677  37
   2   8 -12 1134.60 91.4776  36
   2   8 -12 1091.95 91.9150  34
   2   8 -12 870.292 84.0975  51
  -2  -8  12 987.793 90.1942  46
  -2   8  11 45919.2 487.896  37
   2   8 -11 46053.8 475.366  36
   2   8 -11 45743.4 473.512  34
   2   8 -11 44352.7 468.976  51
   2   8 -10 1387.65 123.101  34
   2   8 -10 1271.28 123.619  36
   2   8  -9 36783.0 422.841  34
  -2   8   9 37165.3 422.871  42
   2   8  -9 36556.5 425.024  36
   2   8  -8 7133.43 179.541  34
   2   8  -8 7137.15 181.531  36
  -2   8   8 6608.30 189.866  42
   2   8  -7 8404.81 194.971  34
   2   8  -7 8246.38 196.875  36
  -2   8   7 9705.13 225.904  42
  -2   8   7 10063.0 250.950  37
  -2   8   6 14971.0 299.686  37
   2   8  -6 15195.8 253.377  36
  -2   8   6 14598.0 277.341  42
   2   8  -6 15168.1 249.657  34
  -2   8   6 14879.4 263.231  47
  -2   8   5 9227.44 257.059  37
  -2   8   5 9041.83 237.145  42
   2   8  -5 7788.58 197.742  36
   2   8  -5 7434.18 193.528  34
  -2   8   5 9523.88 226.895  47
  -2   8   4 1141.57 203.225  37
   2   8  -4 1156.34 144.739  36
   2   8  -4 1132.70 143.851  34
  -2   8   4 1314.32 174.934  47
  -2   8   3 23684.8 379.982  37
  -2   8   3 23894.5 370.572  42
   2   8  -3 25147.4 335.718  36
   2   8  -3 24884.5 331.451  34
  -2   8   3 24334.5 365.829  47
   2   8  -2 10555.8 223.699  36
  -2   8   2 12685.2 283.905  37
  -2   8   2 12912.8 277.656  42
   2   8  -2 10630.7 220.432  34
  -2   8   2 12222.1 254.462  31
  -2   8   2 13369.3 277.016  47
  -2   8   1 54686.3 629.120  42
  -2   8   1 54190.6 638.201  37
  -2   8   1 54728.5 624.886  31
  -2   8   1 55701.9 633.810  47
  -2   8   0 23636.5 369.094  37
  -2   8   0 23265.3 361.102  42
  -2   8   0 23938.5 355.152  31
  -2   8   0 24106.2 350.975  51
  -2   8  -1 52351.4 606.317  42
  -2   8  -1 52574.7 608.133  31
  -2   8  -1 53342.2 605.241  51
  -2   8  -1 53989.5 619.055  47
  -2   8  -2 4577.96 206.182  42
  -2   8  -2 5390.15 189.405  31
  -2   8  -2 5769.94 212.540  51
  -2   8  -2 5037.11 223.285  47
  -2   8  -3 6873.48 207.151  31
  -2   8  -3 6982.56 234.928  47
  -2   8  -3 7142.86 223.433  51
  -2   8  -4 12997.1 257.036  31
  -2   8  -4 13517.8 269.675  51
  -2   8  -4 13473.2 281.741  47
  -2   8  -5 3435.29 168.172  31
  -2   8  -5 2674.66 193.490  47
  -2   8  -6 7362.40 206.660  51
  -2   8  -6 7187.14 212.499  47
  -2   8  -6 7129.38 202.039  31
  -2   8  -7 3976.89 171.018  51
  -2   8  -7 3841.32 164.022  31
  -2   8  -8 1539.10 143.189  51
  -2  -8  -8 2001.23 159.218  77
  -2   8  -8 1817.40 137.230  31
  -2   8  -9 52205.1 545.542  51
   2   8   9 52561.0 582.047  37
  -2  -8  -9 53131.8 555.718  77
  -2   8 -10 7799.23 152.485  51
   2   8  10 7077.58 183.642  37
   2   8  11 82412.4 764.552  37
  -2  -8 -11 86491.0 750.303  77
   2   8  12 1112.33 70.7036  37
  -2  -8 -12 1543.21 64.3900  77
  -2   9   8 4744.44 120.656  37
  -2   9   7 1464.22 115.177  37
  -2   9   7 1583.89 98.1588  42
  -2   9   6 9390.99 185.168  37
  -2   9   6 9531.29 179.171  42
  -2   9   5 8101.62 174.564  42
  -2   9   5 7831.53 178.534  37
   2   9  -5 6557.25 169.398  51
  -2   9   5 7100.90 158.808  47
  -2   9   4 2095.13 140.347  37
   2   9  -4 2380.59 133.498  51
  -2   9   3 997.580 143.502  42
  -2   9   3 645.110 135.876  37
  -2   9   3 515.279 137.857  47
  -2   9   2 5859.13 172.189  37
  -2   9   2 6311.72 175.267  42
   2   9  -2 5614.01 153.119  47
  -2   9   2 6089.23 183.470  47
  -2   9   1 20571.7 292.632  42
  -2   9   1 20883.9 283.831  37
  -2   9   0 5551.60 168.860  42
  -2   9   0 5694.05 189.261  47
   2   9   1 21819.3 287.463  42
  -2   9  -1 22122.1 314.584  47
  -2   9  -2 4018.05 138.581  51
  -2   9  -2 3715.47 163.501  47
   2   9   2 3495.57 154.763  42
  -2  -9  -2 4226.49 143.474  77
  -2   9  -3 2106.91 137.240  47
  -2   9  -3 2004.00 125.954  51
   2   9   3 2222.39 143.862  42
  -2  -9  -3 2013.91 129.283  77
  -2   9  -4 675.887 113.415  47
  -2   9  -4 740.004 111.877  51
  -2  -9  -4 591.021 114.386  77
  -2   9  -5 5673.92 138.971  51
  -2   9  -5 4821.95 126.100  47
   2   9   5 5099.48 148.129  42
  -2  -9  -5 5997.96 133.171  77
   2   9   6 8801.53 151.398  42
  -2  -9  -6 8418.35 141.803  77
  -2   9  -7 1848.91 77.6576  51
  -2  -9  -7 1643.26 74.2490  77
  -3   0  23-33.5018 72.0932  45
  -3   0  23 65.9171 84.8050  40
  -3   0  23 109.851 65.4534  43
  -3   0  22 3887.36 134.162  45
  -3   0  22 3782.15 128.572  43
  -3   0  21 194.797 115.810   5
  -3   0  21-6.29782 139.715  45
  -3   0  21 66.6776 134.237  43
  -3   0  20 28501.3 357.982   5
  -3   0  20 28291.9 368.439  43
   3   0 -19 314.590 240.912  69
   3   0 -19 194.599 247.609  66
   3   0 -19 248.528 225.736  75
  -3   0  19 183.937 178.770  45
  -3   0  19 161.454 152.929   5
  -3   0  19 210.119 241.733  29
  -3   0  19 323.698 179.853  43
  -3   0  18 59888.2 926.950  64
   3   0 -18 62606.7 967.769  66
   3   0 -18 61813.1 958.144  69
  -3   0  18 68255.4 705.969   5
  -3   0  18 66665.3 915.465   3
  -3   0  18 64924.1 922.095  29
   3   0 -18 63802.7 927.786  75
  -3   0  17 74.9337 244.660  64
  -3   0  17 8.33175 159.609   5
  -3   0  17 20.5357 263.449   3
  -3   0  17 172.437 278.585  29
   3   0 -17-14.9652 263.869  69
   3   0 -17 119.217 261.990  75
  -3   0  16 8855.41 402.162  64
   3   0 -16 9613.21 378.012  75
  -3   0  16 9940.68 385.588   3
  -3   0  16 9980.87 238.572   5
   3   0 -16 9090.85 400.325  69
  -3   0  16 9736.34 405.111  29
   3   0 -15 142.891 258.652  69
  -3   0  15 204.757 217.484  19
  -3   0  15 168.350 246.260  64
   3   0 -15 32.8097 238.587  75
  -3   0  15 214.207 260.276  29
  -3   0  15 64.0263 152.973   5
  -3   0  15 82.8839 261.383   3
  -3   0  14 2944.00 296.387  29
  -3   0  14 2418.01 278.233  64
  -3   0  14 2940.72 284.952   3
  -3   0  14 3107.06 248.597  19
   3   0 -14 2050.71 260.769  69
   3   0 -14 1692.01 260.564  75
   3   0 -13 127.397 221.287  69
   3   0 -13 234.464 197.734  75
  -3   0  13 100.753 228.584   3
  -3   0  13 410.426 219.275  64
  -3   0  13 140.819 224.894  29
  -3   0  13 39.5189 190.881  19
  -3   0  12 86943.8 1075.67  29
  -3   0  12 90382.1 1125.28  64
  -3   0  12 86490.7 1060.61   3
  -3   0  12 87209.0 1027.96  19
   3   0 -12 87421.6 1111.26  69
  -3   0  11 324.013 160.951  19
   3   0 -11 63.1429 176.752  69
  -3   0  11 206.163 191.299  29
  -3   0  11 256.221 172.225  64
  -3   0  11 313.258 193.497  73
   3   0 -11 151.538 170.388  75
  -3   0  11 225.755 190.395   3
   3   0 -10 383256. 3562.96  75
   3   0 -10 383210. 3599.06  69
  -3   0  10 372935. 3548.11   3
  -3   0  10 380340. 3523.38  19
  -3   0  10 388421. 3669.01  73
  -3   0   9 387.552 155.748   3
  -3   0   7 610.778 225.360   2
  -3   0   7 386.706 234.391   1
   3   0  -7 346.794 220.183  58
  -3   0   6 79568.6 1240.49   2
  -3   0   6 79122.9 1206.35   1
   3   0  -6 80489.4 1220.86  58
  -3   0   5 202.687 203.693   1
  -3   0   5 366.988 185.827   2
   3   0  -5 57.5199 176.649  58
  -3   0   4 6380.46 317.190   2
  -3   0   4 6225.59 310.456   1
   3   0  -4 6022.27 303.276  58
  -3   0   3 273.883 177.494   1
  -3   0   3 83.2441 162.615   2
   3   0  -3 120.406 156.426  58
  -3   0   2 5062.57 282.984   2
  -3   0   2 5052.07 273.914   1
   3   0  -2 5316.81 290.918  60
  -3   0   1 3.42913 164.202   1
  -3   0   1 65.9811 159.220   2
   3   0  -1 419.219 171.289  60
  -3   0   0 145853. 1786.15   2
  -3   0   0 142411. 1681.29  12
  -3   0  -1 45.4672 169.029   2
  -3   0  -1 158.167 150.098  12
   3   0   1 71.9442 185.020  60
  -3   0  -2 546996. 5397.87  12
  -3   0  -2 535151. 5351.58   2
  -3   0  -3 53.0061 186.535  12
  -3   0  -3 38.1227 173.129  13
   3   0   3 149.213 202.373  60
  -3   0  -4 57029.8 1064.17  13
  -3   0  -4 54964.5 1081.11  12
  -3   0  -5 12.4132 228.835  13
  -3   0  -5 25.7534 219.238  12
   3   0   5 85.1545 204.184  60
  -3   0  -6 99329.8 1661.03  12
   3   0   6 97428.0 1522.70  60
  -3   0  -7 19.4815 142.085  67
  -3   0  -7 193.258 138.885  65
   3   0   7 153.128 218.208  60
   3   0   7 126.805 134.994  62
   3   0   7-16.3097 146.633  71
  -3   0  -7 160.910 152.276  16
  -3   0  -7 15.2197 246.174  13
  -3   0  -7 68.1567 242.817  12
   3   0   7 57.2723 141.121  72
   3   0   8 142337. 1488.81  72
  -3   0  -8 135175. 1490.58  67
  -3   0  -8 134605. 1466.33  65
   3   0   8 140560. 1475.35  62
  -3   0  -8 137768. 1431.95  61
   3   0   8 139573. 1485.00  71
  -3   0  -8 133963. 1489.20  26
  -3   0  -8 133876. 1441.59  75
  -3   0  -8 129808. 1459.82  16
  -3   0  -8 143083. 2170.73  13
   3   0   9 47.7566 169.987  72
  -3   0  -9 32.2503 168.091  67
  -3   0  -9 41.0020 161.156  65
   3   0   9 64.6832 156.290  62
   3   0   9 94.0412 172.191  71
  -3   0  -9 2.31123 177.929  26
  -3   0  -9 96.8853 151.505  75
  -3   0  -9 258.699 181.260  16
  -3   0 -10 226130. 2347.04  65
   3   0  10 241811. 2324.01  62
  -3   0 -10 232694. 2377.20  67
  -3   0 -10 235962. 2383.47  26
   3   0  10 235292. 2352.75  71
  -3   0 -10 231495. 2322.94  75
  -3   0 -11 347.784 199.267  75
  -3   0 -11 133.737 211.596  26
   3   0  11 255.578 173.066  62
  -3   0 -11-2.67327 215.092  67
   3   0  11 164.567 204.055  72
   3   0  11 306.984 206.213  74
   3   0  11 229.985 216.504  71
  -3   0 -12 175443. 1909.20  75
   3   0  12 182761. 1923.98  74
  -3   0 -12 175888. 1955.14  26
   3   0  12 178670. 1873.31  62
  -3   0 -12 177511. 1904.16  61
  -3   0 -12 176175. 1960.88  67
   3   0  12 179244. 1923.42  72
   3   0  12 182195. 1935.45  71
  -3   0 -13-10.4888 219.799  75
  -3   0 -13 50.4952 237.434  26
  -3   0 -13 205.807 230.703  61
  -3   0 -13 87.2701 248.134  67
   3   0  13 138.400 234.771  72
   3   0  13 940.961 234.494  74
   3   0  13 261.438 245.590  71
  -3   0 -14 14533.5 435.130  65
  -3   0 -14 14159.4 417.098  61
  -3   0 -14 14433.1 442.592  67
  -3   0 -14 14390.7 447.263  26
   3   0  14 12457.6 407.285  72
  -3   0 -14 14113.3 412.428  75
   3   0  14 12825.3 413.437  74
  -3   0 -15-8.87807 263.448  65
  -3   0 -15 182.387 228.628  61
  -3   0 -15 87.6376 231.220  75
  -3   0 -15 75.1221 242.160  26
   3   0  15-44.5142 232.600  72
   3   0  15 274.679 255.929  74
   3   0  15 337.360 262.685  71
  -3   0 -16 4910.51 321.008  65
  -3   0 -16 4651.89 294.537  61
  -3   0 -16 4549.82 311.486  26
   3   0  16 4283.29 290.998  72
  -3   0 -16 4567.88 292.838  75
   3   0  16 4091.19 306.588  74
   3   0  16 4026.74 311.058  71
   3   0  17 44.3348 239.434  71
  -3   0 -17 74.9494 179.502  34
  -3   0 -17-13.2564 236.334  65
  -3   0 -17-5.19635 223.250  26
  -3   0 -17 263.184 240.474  20
  -3   0 -17 74.6601 204.225  75
   3   0  17 268.670 241.661  74
   3   0  17 301.004 213.262  72
  -3   0 -17 97.3748 181.379  36
   3   0  17 95.0112 250.116   3
   3   0  17-55.5015 155.049   5
   3   0  18 6231.52 179.876   5
   3   0  19 30.3201 116.934   5
   3   0  20 6600.81 137.802   5
  -3   0 -20 6044.21 145.245   7
  -3   0 -21 37.0045 72.5693   7
  -3  -1  23 1075.93 81.8839  40
  -3  -1  23 1138.92 68.6532  43
  -3   1  23 863.569 60.1081  43
  -3   1  23 871.678 82.6157  40
  -3  -1  23 868.381 67.9704  45
  -3  -1  22 1854.51 116.249  43
  -3   1  22 2143.51 111.019  43
  -3   1  22 1939.76 128.601  40
  -3   1  22 1519.19 116.635  45
  -3  -1  22 1754.92 110.837  45
  -3   1  21 2678.45 155.288  45
  -3  -1  21 2341.96 141.204  45
  -3   1  21 2880.37 156.129  40
  -3  -1  21 2574.73 153.815  43
  -3  -1  21 2583.63 129.784   5
  -3   1  21 2899.00 129.103   5
  -3  -1  20 4510.56 175.866  45
  -3   1  20 4215.78 185.958  45
  -3   1  20 4727.39 161.709   5
  -3  -1  20 4712.88 165.056   5
  -3   1  20 4779.75 195.310  43
  -3   1  20 5105.01 195.940  40
  -3  -1  20 4990.64 196.083  43
   3   1 -19 585.496 245.839  69
   3   1 -19 525.275 235.444  75
  -3   1  19 434.202 187.799  45
  -3  -1  19 669.189 174.685  45
  -3  -1  19 667.204 180.170  43
  -3   1  19 691.286 181.257  43
  -3   1  19 614.518 148.709   5
  -3  -1  19 635.047 149.597   5
  -3  -1  18 159.707 157.621   5
  -3  -1  18 205.778 253.712   3
  -3   1  18 160.735 245.294   3
  -3   1  18 60.8057 152.812   5
   3  -1 -18 244.423 249.335  69
   3   1 -18 8.60469 258.662  69
   3  -1 -18 237.100 266.870  66
   3   1 -18 121.399 227.270  65
  -3  -1  18-22.2797 227.103  64
  -3  -1  18 393.418 259.462  21
  -3   1  18 212.073 247.626  21
  -3   1  18-13.0689 275.167  29
  -3  -1  18 299.562 263.867  29
   3  -1 -18 53.9854 238.295  75
   3   1 -18 265.978 243.689  75
  -3  -1  18 283.092 232.174  19
  -3   1  17 18836.4 507.567  29
  -3  -1  17 19876.3 496.271  29
  -3  -1  17 19212.8 509.534  64
   3   1 -17 20571.7 488.580  65
   3  -1 -17 20985.1 547.038  66
   3  -1 -17 21390.0 512.882  75
   3   1 -17 21854.8 520.620  75
  -3  -1  17 21589.2 499.823  21
  -3   1  17 19838.1 486.214  21
  -3  -1  17 20343.3 472.167  19
  -3   1  17 20530.9 490.531   3
  -3  -1  17 21239.8 497.557   3
  -3   1  17 20538.9 321.723   5
  -3  -1  17 21835.5 329.275   5
   3  -1 -17 19985.6 519.307  69
   3   1 -17 22163.9 534.943  69
  -3  -1  16 843.704 272.632   3
  -3   1  16 727.234 159.102   5
  -3   1  16 772.194 269.301   3
  -3  -1  16 882.322 163.199   5
   3  -1 -16 819.004 261.651  69
   3   1 -16 873.258 283.782  69
   3  -1 -16 747.771 282.843  66
   3   1 -16 946.441 244.725  65
  -3  -1  16 863.152 252.729  64
  -3  -1  16 958.974 277.700  21
  -3   1  16 841.819 274.031  21
  -3  -1  16 1085.92 257.639  19
  -3   1  16 578.532 301.665  29
  -3  -1  16 1077.09 286.026  29
   3  -1 -16 987.875 263.640  75
   3   1 -16 844.055 271.887  75
  -3  -1  15 42743.1 770.474  64
   3   1 -15 44392.7 724.556  65
   3  -1 -15 45455.7 820.890  66
   3  -1 -15 47838.6 756.398  75
   3   1 -15 45178.7 758.029  75
  -3  -1  15 46403.8 737.517  21
  -3   1  15 47944.4 736.044  21
  -3  -1  15 47284.1 727.023  19
  -3   1  15 46775.7 773.002  29
  -3  -1  15 44036.1 728.043  29
   3   1 -15 45152.2 791.617  69
   3  -1 -15 45294.6 778.613  69
  -3   1  15 48080.6 743.175   3
  -3   1  15 47929.0 540.532   5
  -3  -1  15 46927.4 739.886   3
  -3  -1  15 46011.1 536.715   5
   3   1 -14 3940.48 314.651  69
   3  -1 -14 4217.67 299.870  69
  -3   1  14 3529.09 309.187  64
  -3  -1  14 3971.92 294.272  64
   3   1 -14 3862.55 274.947  65
   3  -1 -14 3918.30 322.761  66
   3  -1 -14 4073.73 277.297  75
   3   1 -14 3909.75 293.064  75
  -3  -1  14 4321.98 298.079  21
  -3   1  14 4254.63 295.386  21
  -3  -1  14 4198.67 282.124  19
  -3   1  14 3784.60 323.373  29
  -3  -1  14 4222.48 297.284  29
  -3  -1  14 3785.52 314.032  73
  -3   1  14 4244.23 174.400   5
  -3  -1  14 4116.71 170.569   5
  -3   1  14 4267.29 294.231   3
  -3  -1  14 4304.09 296.343   3
   3  -1 -13 19985.9 484.643  69
   3   1 -13 20913.5 494.407  69
  -3  -1  13 21608.9 454.127  29
  -3   1  13 20972.4 492.061  29
  -3   1  13 20497.2 502.407  64
  -3  -1  13 21831.7 483.388  64
   3   1 -13 20188.9 440.817  65
   3  -1 -13 21174.5 464.854  75
   3   1 -13 20298.2 471.090  75
  -3  -1  13 20924.7 462.060  21
  -3   1  13 20765.7 458.541  21
  -3  -1  13 21701.6 458.198  19
  -3   1  13 21550.9 487.159  22
  -3  -1  13 21442.8 523.017  73
  -3   1  13 21893.5 469.233   3
  -3  -1  13 21816.1 468.603   3
  -3  -1  12 779.920 227.128  73
  -3  -1  12 831.633 210.578  19
   3  -1 -12 852.599 212.182  69
   3   1 -12 565.715 212.723  69
  -3   1  12 971.308 234.336  29
  -3  -1  12 731.952 202.001  29
   3   1 -12 744.452 180.306  65
  -3  -1  12 1292.17 200.680  64
  -3   1  12 924.914 210.924  64
  -3  -1  12 692.669 215.133  21
  -3   1  12 1136.38 217.788  21
  -3   1  12 1007.84 211.137  22
   3  -1 -12 749.696 184.712  75
   3   1 -12 575.222 203.651  75
  -3   1  12 767.230 217.263   3
  -3  -1  12 1069.51 219.236   3
   3   1 -11 11359.6 345.740  69
   3  -1 -11 10977.2 337.486  69
  -3   1  11 11791.8 349.802  64
   3   1 -11 11548.9 303.672  65
  -3  -1  11 11705.7 378.476  73
  -3   1  11 11288.6 340.616  29
  -3  -1  11 12155.6 322.629  29
  -3  -1  11 12054.4 327.591  21
  -3   1  11 12218.0 324.824  21
  -3  -1  11 12189.7 321.693  19
  -3   1  11 11980.2 334.662  22
   3  -1 -11 10936.6 311.377  75
   3   1 -11 11537.7 316.518  75
  -3  -1  11 12281.2 332.314   3
  -3   1  11 12198.6 326.328   3
   3   1 -10 58413.3 790.778  69
   3  -1 -10 60667.2 792.996  69
  -3   1  10 54722.2 757.436  29
  -3   1  10 55867.5 737.875  30
  -3   1  10 57624.2 788.028  64
   3   1 -10 59567.9 739.765  65
  -3  -1  10 62544.0 853.129  73
  -3  -1  10 59212.1 747.742  21
  -3   1  10 58101.2 740.372  21
  -3  -1  10 60886.9 752.707  19
  -3   1  10 58239.2 758.002  22
  -3   1  10 58309.8 746.704   3
  -3  -1  10 60050.8 751.459   3
   3  -1 -10 54716.8 741.637  75
   3   1 -10 58694.7 756.420  75
   3   1  -9 33931.9 539.953  69
  -3   1   9 32422.9 502.522  30
   3   1  -9 36347.3 501.776  65
   3   1  -9 34583.9 846.423  58
  -3   1   9 33004.7 498.741   3
  -3  -1   9 35135.5 505.211   3
  -3   1   9 32926.3 840.725   1
  -3  -1   9 34797.9 864.217   1
  -3  -1   9 35073.8 504.787  21
  -3   1   9 32650.3 495.134  21
  -3   1   9 33305.8 501.976  22
  -3  -1   9 35134.0 506.003  19
   3   1  -9 34934.0 514.707  75
  -3  -1   9 36079.1 594.733  73
  -3  -1   8 20486.2 352.960  21
  -3  -1   8 20198.9 350.572  19
  -3   1   8 20377.4 353.528   3
  -3   1   8 20647.7 629.934   1
  -3  -1   8 19882.3 621.496   1
  -3  -1   8 20681.1 355.542   3
   3  -1  -8 19472.2 639.489  58
   3   1  -8 19780.3 603.659  58
  -3  -1   7 41875.4 859.355   1
  -3   1   7 42377.0 858.851   1
  -3   1   7 42266.7 882.681   2
  -3  -1   7 40674.2 866.690   2
   3   1  -7 42218.7 856.291  58
   3  -1  -7 42621.5 881.341  58
  -3  -1   6 7521.55 306.508  15
  -3  -1   6 7892.10 375.605   1
  -3   1   6 8312.56 382.844   1
  -3   1   6 8394.24 388.117   2
  -3  -1   6 7680.80 375.333   2
   3   1  -6 8284.07 373.470  58
   3  -1  -6 7944.66 373.843  58
  -3   1   5 36883.7 763.398   2
  -3  -1   5 37479.9 769.547   2
  -3  -1   5 36946.9 741.610   1
  -3   1   5 36251.9 733.139   1
   3  -1  -5 38902.2 740.006  57
  -3  -1   5 36300.9 656.030  15
   3   1  -5 38522.4 757.259  58
   3  -1  -5 38394.2 761.033  58
   3  -1  -4 26181.9 568.540  57
  -3  -1   4 26032.9 504.899  53
  -3  -1   4 26066.4 589.701   1
  -3   1   4 25217.2 578.827   1
  -3   1   4 25791.7 609.806   2
  -3  -1   4 26625.6 617.385   2
   3  -1  -4 25217.2 582.366  58
   3   1  -4 26383.2 597.774  58
   3  -1  -4 24519.5 560.603  60
   3  -1  -3 7290.87 286.100  57
  -3  -1   3 8609.00 292.643  53
  -3   1   3 8408.28 350.532   2
  -3  -1   3 8420.19 351.124   2
  -3   1   3 8254.94 337.484   1
  -3  -1   3 8321.64 343.654   1
   3  -1  -3 7533.21 314.234  58
   3  -1  -3 7897.78 297.262  59
   3  -1  -3 7436.92 336.736  60
   3  -1  -2 7441.90 272.314  57
  -3  -1   2 6682.70 260.920  56
  -3  -1   2 6996.97 275.982  53
  -3   1   2 7568.96 331.272   2
  -3   1   2 7951.39 326.204   1
  -3  -1   2 7047.29 314.435   1
  -3  -1   2 7128.12 329.751   2
   3  -1  -2 7469.27 348.479  60
   3  -1  -2 6821.15 287.468  59
   3  -1  -2 7218.57 294.295  58
   3  -1  -1 10243.4 304.669  57
  -3  -1   1 9833.72 329.554  56
  -3   1   1 10569.9 381.965   2
  -3  -1   1 10015.1 374.501   2
   3  -1  -1 10364.4 420.928  60
   3  -1  -1 10055.3 325.982  58
   3  -1  -1 10343.6 350.104  59
  -3  -1   0 52554.0 866.522  56
  -3   1   0 55452.8 915.228   2
  -3  -1   0 55326.9 922.176   2
   3  -1   0 52992.3 1006.69  60
   3  -1   0 52047.6 884.776  59
  -3   1  -1 13894.3 443.948   2
  -3  -1  -1 13493.8 443.307   2
  -3  -1  -1 13558.1 438.703  56
   3   1   1 13893.1 390.281   8
   3  -1   1 13770.9 510.230  60
   3  -1   1 14616.0 447.464  59
  -3  -1  -2 69633.4 1108.01   2
  -3   1  -2 71916.2 1111.73   2
  -3  -1  -2 63637.7 1098.44  12
   3   1   2 66227.2 1007.87   8
  -3  -1  -2 66958.7 1110.50  56
   3  -1   3 77637.1 1314.13  60
  -3   1  -3 77866.8 1151.16  13
  -3  -1  -3 75420.6 1268.84  12
   3   1   3 75928.8 1152.45   8
  -3  -1  -3 77365.8 1267.01  56
   3  -1   4 6859.97 405.306  60
  -3   1  -4 7573.54 374.213  13
   3   1   4 7493.10 363.569   8
  -3  -1  -4 6806.85 413.147  12
   3  -1   5 143896. 1984.18  60
   3   1   5 138173. 1956.26  14
  -3   1  -5 140195. 1992.11  13
   3   1   5 137232. 1891.64   8
  -3  -1  -5 139119. 2028.71  12
   3  -1   6 24853.7 731.791  60
  -3  -1  -6 25952.8 448.562  16
   3   1   6 26869.9 795.089  14
  -3   1  -6 26986.4 800.537  13
  -3  -1  -6 26370.9 804.826  12
   3   1   7 139122. 1467.27  71
   3  -1   7 134182. 1427.38  71
  -3   1  -7 130642. 1426.09  67
  -3  -1  -7 129185. 1416.36  65
  -3   1  -7 129859. 1396.99  65
   3  -1   7 127834. 1906.51  60
  -3   1  -7 133056. 1400.00  61
   3   1   7 138119. 1459.79  62
   3   1   7 139549. 1467.81  72
   3  -1   7 135139. 1441.66  72
  -3  -1  -7 128883. 1436.07  26
  -3   1  -7 128357. 1415.58  26
  -3  -1  -7 129400. 1422.43  16
   3   1   7 130045. 2063.83  14
  -3   1  -7 131288. 2108.77  13
  -3  -1  -7 133339. 2078.62  12
  -3  -1  -7 128760. 1399.43  75
  -3  -1  -8 5712.50 235.176  75
   3  -1   8 4931.87 229.486  74
  -3  -1  -8 5938.79 258.319  26
  -3   1  -8 5322.97 240.615  26
  -3  -1  -8 5687.98 250.599  65
  -3   1  -8 5550.12 236.401  65
  -3   1  -8 5291.09 235.183  61
   3   1   8 5500.92 244.718  62
   3   1   8 5220.91 263.825  72
   3  -1   8 5070.44 240.367  72
  -3  -1  -8 5667.06 243.807  16
   3   1   8 5763.94 264.566  71
   3  -1   8 5013.73 240.109  71
   3   1   9 7076.33 306.841  71
   3  -1   9 7784.49 290.285  71
  -3   1  -9 7884.32 295.984  67
  -3  -1  -9 7970.95 291.763  65
  -3   1  -9 8117.42 288.357  65
   3   1   9 7581.06 280.950  62
   3  -1   9 7067.48 278.441  62
  -3   1  -9 8041.27 279.852  61
   3   1   9 6872.53 305.294  72
   3  -1   9 7803.52 292.195  72
  -3  -1  -9 7561.45 297.224  26
  -3   1  -9 8185.06 292.805  26
  -3  -1  -9 7667.47 279.445  16
  -3  -1  -9 7919.36 286.392  75
   3  -1   9 7120.74 279.030  74
  -3   1 -10 22932.2 489.427  67
  -3  -1 -10 23788.9 490.736  65
  -3   1 -10 23169.0 473.289  65
   3   1  10 23810.8 466.982  62
   3  -1  10 24136.5 466.112  62
  -3   1 -10 22557.4 460.827  61
  -3  -1 -10 23014.3 456.419  16
  -3  -1 -10 23259.8 496.559  26
   3   1  10 24521.6 507.430  71
   3  -1  10 23751.0 486.724  71
  -3  -1 -10 22492.6 474.694  75
   3  -1  10 24069.3 479.202  74
  -3   1 -11 3517.55 268.070  67
  -3  -1 -11 3489.75 277.318  65
  -3   1 -11 3740.20 265.299  65
   3   1  11 3246.07 227.010  62
   3  -1  11 2992.01 232.987  62
  -3   1 -11 3637.41 261.092  61
   3   1  11 3621.20 281.874  71
   3  -1  11 3722.39 270.710  71
  -3  -1 -11 3119.59 267.338  26
   3  -1  11 3648.91 259.544  74
  -3  -1 -11 3253.73 259.685  75
   3   1  11 3241.97 268.946  72
  -3   1 -12 50020.5 810.319  67
  -3  -1 -12 51646.4 809.645  65
  -3   1 -12 50459.9 795.097  65
  -3   1 -12 49784.4 778.552  61
   3  -1  12 50734.6 747.773  62
   3  -1  12 51683.0 792.570  71
   3   1  12 54658.6 830.659  71
  -3  -1 -12 51969.6 814.637  26
  -3   1 -12 50907.2 806.155  26
   3  -1  12 54307.2 794.766  74
  -3  -1 -12 51539.5 794.103  75
   3   1  12 54582.1 815.301  72
   3  -1  12 50570.4 780.252  72
  -3   1 -13 5353.20 332.339  67
  -3  -1 -13 5266.83 332.044  65
  -3   1 -13 5529.00 313.577  65
  -3   1 -13 5371.21 315.256  61
   3  -1  13 5477.06 277.588  62
   3   1  13 5449.55 337.631  71
  -3  -1 -13 5412.47 313.348  26
  -3   1 -13 5600.95 323.832  26
   3  -1  13 6265.90 323.007  74
  -3  -1 -13 4903.97 314.044  75
   3   1  13 5352.85 327.240  74
   3   1  13 4658.34 320.274  72
   3  -1  13 5669.25 313.872  72
   3   1  14 14890.2 427.526  72
   3  -1  14 12939.0 398.710  72
  -3   1 -14 13011.0 437.276  67
  -3  -1 -14 14041.2 431.295  65
  -3   1 -14 13739.4 425.517  65
  -3   1 -14 12954.3 421.812  61
   3   1  14 13736.7 458.242  71
   3  -1  14 14004.3 417.613  71
  -3  -1 -14 14164.2 435.671  26
  -3   1 -14 14115.8 438.435  26
  -3   1 -14 14345.8 458.079  20
   3  -1  14 12882.0 421.182  74
  -3  -1 -14 13843.3 428.579  75
   3   1  14 12728.3 433.406  74
  -3  -1 -14 14282.1 448.957  28
   3   1  15 7115.46 346.705  72
   3  -1  15 8206.93 338.377  72
  -3   1 -15 9075.62 383.083  67
  -3  -1 -15 8101.86 367.311  65
  -3   1 -15 8118.67 363.579  65
  -3   1 -15 8047.77 366.519  61
   3  -1  15 8076.83 357.166  71
  -3   1 -15 8883.14 385.297  20
  -3  -1 -15 7457.00 345.729  26
  -3   1 -15 8311.79 373.170  26
  -3  -1 -15 7635.42 346.026  75
   3   1  15 7051.99 355.795  74
   3  -1  15 8447.90 359.890  74
  -3  -1 -15 7792.46 378.724  28
   3   1  16 14477.6 407.980  72
   3  -1  16 14374.9 397.233  72
  -3   1 -16 14096.6 432.834  67
  -3  -1 -16 15418.2 453.513  28
  -3  -1 -16 15437.8 442.188  65
  -3   1 -16 14559.2 430.660  65
  -3   1 -16 14396.9 426.640  61
  -3  -1 -16 13508.8 416.818  75
   3   1  16 12723.1 423.000  74
   3  -1  16 13937.7 431.273  74
   3   1  16 13670.6 439.742  71
   3  -1  16 14112.2 418.096  71
  -3   1 -16 15900.8 449.775  20
  -3   1 -16 15622.9 441.785  26
  -3  -1 -17 20295.0 343.999  34
  -3   1 -17 20291.8 336.735  34
  -3  -1 -17 20592.2 487.244  28
  -3  -1 -17 20715.0 478.345  65
  -3   1 -17 20109.8 474.363  65
  -3   1 -17 20396.5 481.659  26
   3   1  17 19427.0 478.708  71
   3  -1  17 19743.2 453.025  71
   3  -1  17 20405.9 303.007   5
   3   1  17 20950.3 304.896   5
  -3   1 -17 20710.6 340.408  36
  -3  -1 -17 20240.6 346.234  36
  -3  -1 -17 19830.8 464.683  75
   3  -1  17 18757.9 461.688  74
  -3  -1 -18 673.892 168.228  36
  -3  -1 -18 500.901 129.672  41
  -3   1 -18 636.814 160.895  36
   3   1  18 698.955 132.166   5
   3  -1  18 779.994 136.871   5
  -3  -1 -18 713.451 165.766  34
  -3   1 -18 656.791 160.697  34
  -3  -1 -19 1774.50 150.038  34
  -3   1 -19 2012.42 149.692  34
  -3  -1 -19 1507.09 130.613   7
  -3   1 -19 1729.25 131.620   7
   3   1  19 1705.38 121.048   5
   3  -1  19 1710.43 123.584   5
  -3  -1 -19 1805.52 126.755  77
  -3  -1 -19 1555.12 117.016  41
  -3   1 -19 1955.60 149.901  36
  -3  -1 -19 1837.10 151.270  36
  -3   1 -20 9265.99 163.842   7
  -3   1 -20 9057.79 179.401  36
  -3   1 -20 9007.21 179.146  34
  -3  -1 -21 459.036 66.0893   7
  -3   1 -21 539.760 68.5107   7
  -3   2  22 702.094 85.7040  43
  -3  -2  22 714.865 88.5217  45
  -3   2  21 6152.16 168.121  40
  -3  -2  21 6395.47 163.758  43
  -3   2  21 5918.84 153.437  43
  -3   2  20 5762.15 194.199  40
  -3   2  20 5950.70 188.741  43
  -3  -2  20 5565.46 183.746  43
  -3  -2  20 5119.36 163.999  45
  -3  -2  20 5692.59 152.505   5
  -3   2  20 5603.69 154.009   5
  -3   2  19 2966.68 212.441  40
  -3   2  19 3384.38 193.671  43
  -3  -2  19 3016.19 151.492   5
  -3   2  19 3085.40 152.546   5
  -3  -2  19 3273.15 173.226  45
  -3   2  19 2679.07 194.761  45
   3  -2 -18 12074.0 395.968  69
  -3  -2  18 11696.2 378.581  29
  -3  -2  18 10786.3 380.554  64
   3   2 -18 12274.8 389.438  65
   3  -2 -18 10997.3 412.511  66
  -3  -2  18 12366.4 374.436  21
  -3   2  18 13453.3 377.217  21
  -3  -2  18 12068.8 378.375  19
  -3   2  18 13951.3 280.966  43
  -3  -2  18 12804.2 255.412  45
  -3   2  18 13252.8 285.283  45
   3   2 -18 11434.5 383.470  75
  -3  -2  18 12296.3 374.613   3
  -3   2  18 13128.9 377.888   3
  -3   2  18 13774.1 244.362   5
  -3  -2  18 12559.3 240.553   5
  -3  -2  17 17898.2 477.080  64
   3   2 -17 18940.0 479.285  65
   3  -2 -17 17792.5 513.290  66
   3   2 -17 19613.7 494.478  75
  -3  -2  17 20029.5 466.191  21
  -3   2  17 19290.2 455.121  21
  -3  -2  17 19781.3 473.615  19
  -3  -2  17 19752.2 464.086  29
   3  -2 -17 17507.9 485.474  69
  -3   2  17 19114.6 458.638   3
  -3  -2  17 19866.7 465.200   3
  -3   2  17 20426.0 306.842   5
  -3  -2  17 20033.5 306.660   5
   3   2 -16 4031.60 338.322  69
   3  -2 -16 4193.95 318.367  69
  -3  -2  16 4129.07 310.311  29
  -3  -2  16 4096.37 304.449  64
   3   2 -16 4364.94 304.574  65
   3  -2 -16 3900.68 338.487  66
   3   2 -16 4141.89 301.175  75
  -3  -2  16 4396.87 307.989  21
  -3   2  16 4627.57 303.772  21
  -3  -2  16 4543.78 311.831  19
  -3  -2  16 3829.47 327.315  73
  -3  -2  16 4092.10 303.766   3
  -3   2  16 4528.19 302.463   3
  -3   2  16 4632.84 184.233   5
  -3  -2  16 3904.32 180.885   5
  -3  -2  15 445.757 267.179  73
  -3  -2  15 239.308 258.570  19
   3  -2 -15 277.589 251.075  69
   3   2 -15 167.733 266.680  69
   3   2 -15 343.691 243.976  65
   3  -2 -15 354.082 274.154  66
  -3  -2  15 447.681 239.276  64
   3   2 -15 397.507 250.251  75
  -3  -2  15 181.650 250.462  21
  -3   2  15 254.620 243.538  21
  -3   2  15 237.504 252.628  22
  -3  -2  15 166.412 249.318  29
  -3  -2  15 210.876 246.070   3
  -3   2  15 357.847 247.232   3
  -3   2  15 143.396 145.594   5
  -3  -2  15 261.253 148.132   5
  -3  -2  14 734.780 240.022   3
  -3   2  14 684.406 242.373   3
  -3   2  14 671.391 143.290   5
  -3  -2  14 771.317 144.437   5
  -3  -2  14 806.259 280.562  73
  -3   2  14 570.384 225.179  70
   3   2 -14 621.852 270.165  69
   3  -2 -14 927.508 254.788  69
   3   2 -14 762.823 246.277  65
   3  -2 -14 794.705 275.925  66
  -3  -2  14 794.286 240.365  64
   3   2 -14 714.340 249.286  75
  -3  -2  14 811.098 249.191  21
  -3   2  14 460.105 241.968  21
  -3   2  14 799.395 251.917  22
  -3  -2  14 863.955 246.540  29
  -3  -2  14 811.565 251.821  19
   3   2 -13 17039.3 410.884  67
  -3  -2  13 17902.1 445.204  64
   3   2 -13 18131.4 430.694  65
   3  -2 -13 16870.2 502.997  66
  -3  -2  13 18632.0 509.538  73
   3  -2 -13 18026.3 474.479  69
  -3   2  13 17062.0 418.656  70
   3   2 -13 18891.8 486.444  69
  -3  -2  13 17417.0 419.802  21
  -3   2  13 17610.3 419.551  21
  -3  -2  13 17000.1 429.720  19
  -3   2  13 17480.2 433.008  22
  -3  -2  13 16798.2 415.599   3
  -3   2  13 17145.2 417.615   3
   3   2 -13 18021.3 447.109  75
   3   2 -12 311.723 202.167  75
  -3  -2  12 648.003 216.881  21
  -3   2  12 532.955 209.518  21
  -3   2  12 574.379 212.137  22
   3   2 -12 480.740 171.144  67
   3   2 -12 924.342 230.353  69
   3   2 -12 358.969 206.110  65
   3  -2 -12 535.592 234.843  66
  -3  -2  12 539.332 243.386  73
  -3   2  12 441.865 206.121  70
  -3  -2  12 540.698 215.728  19
  -3  -2  12 524.311 206.876   3
  -3   2  12 446.915 206.593   3
  -3  -2  11 5491.98 321.113  73
   3   2 -11 4884.55 243.757  65
   3  -2 -11 5323.88 306.980  66
  -3   2  11 4766.50 262.721  70
   3   2 -11 5069.51 279.116  69
  -3  -2  11 5437.65 256.360  21
  -3   2  11 5228.94 253.407  21
  -3  -2  11 5704.67 268.940  19
  -3   2  11 5545.48 248.765  22
   3   2 -11 4763.17 241.131  67
   3   2 -11 5083.98 246.782  75
  -3   2  11 5891.00 258.302   3
  -3  -2  11 5918.16 255.262   3
  -3  -2  10 15323.1 430.134  73
   3   2 -10 14518.2 335.871  67
   3   2 -10 14938.3 339.304  65
   3  -2 -10 14492.3 436.254  66
   3   2 -10 15991.8 385.250  69
  -3   2  10 15161.2 361.411  70
  -3  -2  10 14410.3 339.059  21
  -3   2  10 14385.3 337.682  21
  -3   2  10 14806.7 346.827  22
   3   2 -10 15021.0 353.824  75
  -3   2  10 14529.5 337.843   3
  -3  -2  10 15020.1 338.926   3
  -3  -2   9 11202.5 353.356  73
  -3   2   9 11518.0 305.462  70
   3   2  -9 11865.7 284.879  67
   3   2  -9 11817.2 295.550  65
   3  -2  -9 11471.0 357.574  66
   3   2  -9 11300.3 505.721  58
  -3  -2   9 11410.0 287.065  21
  -3   2   9 10987.1 283.379  21
  -3   2   9 11806.9 289.224  22
  -3  -2   9 11715.4 312.463  24
  -3   2   9 11320.6 287.073   3
  -3  -2   9 11354.3 283.933   3
   3   2  -9 12842.8 301.950  75
  -3   2   8 39449.0 542.402   3
  -3  -2   8 38825.2 537.845   3
  -3  -2   8 41547.6 901.132   1
  -3   2   8 40234.9 889.588   1
  -3  -2   8 41324.3 646.130  73
  -3   2   8 41384.6 575.472  70
  -3  -2   8 40812.6 602.360  69
   3   2  -8 39728.1 553.823  67
  -3  -2   8 40991.1 617.022  66
   3   2  -8 40879.6 559.028  65
   3   2  -8 40680.0 882.762  58
   3  -2  -8 39570.9 975.905  57
  -3  -2   8 39770.9 539.406  21
  -3   2   8 39784.3 541.121  21
  -3  -2   8 39996.7 584.093  24
  -3   2   8 40839.7 596.771  30
  -3  -2   8 38659.6 852.141  15
  -3  -2   7 2669.56 277.953  15
  -3  -2   7 2939.39 182.487  66
   3   2  -7 2664.41 161.209  65
   3   2  -7 2471.01 282.468  58
   3  -2  -7 2868.41 324.685  57
  -3  -2   7 2622.00 167.590  24
  -3  -2   7 3178.63 312.073   1
  -3   2   7 3020.20 305.909   1
  -3   2   7 3126.28 184.152  30
   3   2  -6 59188.4 1034.37  58
  -3   2   6 58314.4 1010.13   1
  -3   2   6 60548.0 1058.62   2
  -3  -2   6 59797.2 1052.89   2
  -3  -2   6 59028.2 1020.11   1
  -3  -2   6 60295.7 1027.34  15
   3  -2  -6 59105.7 1098.65  57
  -3  -2   6 57665.5 968.255  53
   3  -2  -5 32225.4 665.501  59
   3  -2  -5 29857.1 686.928  58
   3   2  -5 32263.8 705.974  58
  -3   2   5 31092.9 682.500   1
  -3  -2   5 29880.1 673.440   1
  -3   2   5 31212.8 702.715   2
  -3  -2   5 30148.2 691.490   2
  -3  -2   5 30491.5 684.202  15
   3  -2  -5 30627.0 736.376  57
  -3  -2   5 30570.6 655.316  53
  -3   2   4 7753.63 345.683   1
  -3  -2   4 7077.52 342.241   1
  -3   2   4 7989.70 359.673   2
  -3  -2   4 7096.09 346.154   2
   3  -2  -4 7201.21 327.172  59
   3   2  -4 7196.16 344.583  58
   3  -2  -4 6617.39 318.462  58
   3  -2  -4 7435.52 366.679  57
  -3  -2   4 7135.97 325.795  53
  -3   2   3 14730.7 443.023   1
  -3  -2   3 14906.8 449.049   1
  -3   2   3 15197.8 467.026   2
  -3  -2   3 14306.4 459.143   2
   3  -2  -3 15620.7 515.992  60
   3  -2  -3 15544.1 461.711  59
   3  -2  -3 14524.0 454.143  57
  -3  -2   3 14669.8 447.472  53
   3  -2  -2 4740.39 323.506  60
   3  -2  -2 4553.99 291.932  59
  -3   2   2 4557.37 282.435   2
  -3  -2   2 4771.82 284.337   2
  -3  -2   2 5134.27 289.602   1
   3   2  -2 4822.22 282.606  11
   3  -2  -2 4910.18 283.749  57
  -3  -2   2 5103.80 286.849  53
   3  -2  -1 24238.0 666.057  60
   3  -2  -1 23171.6 589.482  59
  -3  -2   1 23230.0 573.732   2
  -3   2   1 22139.7 556.329   2
   3   2  -1 22759.1 573.540  11
   3  -2  -1 22959.8 551.845  57
  -3  -2   1 23643.1 580.691  53
   3  -2   0 15911.1 557.347  60
   3  -2   0 15352.9 485.077  59
  -3   2   0 15888.3 474.404   2
  -3  -2   0 14982.3 467.504   2
   3   2   0 14075.2 454.862  11
  -3  -2   0 14880.3 479.101  56
  -3  -2   0 15469.5 488.532  53
   3  -2   1 11861.3 499.913  60
   3  -2   1 12868.7 457.295  59
  -3   2  -1 12316.8 421.283   2
  -3  -2  -1 11010.5 417.284   2
   3   2   1 11260.0 416.828  11
  -3  -2  -1 10876.4 423.497  56
   3  -2   2 93014.9 1506.50  60
   3  -2   2 95976.7 1410.82  59
  -3   2  -2 91893.7 1334.00   2
  -3  -2  -2 90235.9 1346.33   2
   3   2   2 90540.3 1371.67   8
  -3  -2  -2 87511.1 1393.31  56
   3  -2   3 102470. 1524.34  59
  -3   2  -3 101253. 1461.60   2
  -3  -2  -3 101264. 1468.24   2
   3   2   3 98076.6 1483.34   8
   3  -2   4 61283.6 1201.99  60
  -3  -2  -4 58202.4 1163.50  56
  -3   2  -4 58266.1 1075.01   2
   3   2   4 59866.8 1119.11   8
  -3  -2  -5 38560.3 570.779  28
   3  -2   5 40446.7 971.844  60
  -3   2  -5 40772.1 588.583  20
  -3  -2  -5 37928.6 971.683  56
   3   2   5 38845.7 929.838   8
  -3  -2  -5 38552.0 981.050  12
  -3   2  -6 3501.33 225.292  20
  -3   2  -6 4259.11 193.112  26
   3   2   6 4316.69 249.897  71
   3  -2   6 4111.53 208.047  71
   3   2   6 4519.25 226.987  68
  -3   2  -6 4229.15 200.783  67
  -3  -2  -6 4433.43 212.424  65
   3  -2   6 3581.75 369.326  60
   3   2   6 4431.13 245.836  62
   3   2   6 4529.52 253.031  72
   3  -2   6 3371.75 211.989  72
  -3  -2  -6 4061.25 216.406  28
  -3  -2  -6 4113.25 222.284  16
  -3  -2  -6 4219.06 431.773  12
  -3   2  -6 3804.87 179.374  18
   3   2   6 4272.41 377.653   8
   3  -2   7 24429.4 465.072  74
  -3   2  -7 23180.9 503.901  20
  -3   2  -7 24679.7 449.643  26
   3   2   7 26836.0 536.802  71
   3  -2   7 26519.9 476.851  71
   3   2   7 26642.3 503.410  68
  -3   2  -7 25310.7 469.164  67
  -3  -2  -7 27245.1 478.484  65
  -3   2  -7 25728.1 464.674  61
   3  -2   7 24702.3 803.661  60
   3   2   7 28216.3 525.222  62
   3   2   7 28658.5 546.987  72
   3  -2   7 25277.4 495.538  72
  -3  -2  -7 25256.9 481.955  28
  -3  -2  -7 25805.9 485.945  16
   3  -2   8 9822.04 320.276  74
  -3   2  -8 10692.7 374.345  20
  -3   2  -8 11926.5 327.155  26
   3   2   8 11019.0 384.873  71
   3  -2   8 11074.1 326.575  71
   3   2   8 10329.4 339.783  68
  -3   2  -8 11387.4 336.984  67
  -3  -2  -8 12238.8 338.632  65
  -3   2  -8 11943.9 310.157  65
  -3   2  -8 11628.5 335.411  61
   3   2   8 10580.6 353.999  62
   3   2   8 11268.4 382.308  72
   3  -2   8 10006.7 339.474  72
  -3  -2  -8 11706.7 339.877  28
  -3  -2  -8 11390.2 334.029  16
   3  -2   9 93576.8 1120.17  74
  -3   2  -9 90234.8 1107.58  26
  -3   2  -9 89572.2 1123.82  67
  -3  -2  -9 89112.0 1115.31  65
  -3   2  -9 89810.2 1077.38  65
  -3   2  -9 90915.0 1116.79  61
   3   2   9 89053.7 1134.20  62
   3   2   9 86066.6 1200.44  71
   3  -2   9 92833.8 1121.53  71
   3   2   9 94357.0 1203.25  72
   3  -2   9 92485.1 1153.09  72
  -3  -2  -9 87438.2 1094.88  16
  -3  -2  -9 88601.8 1131.93  28
   3  -2  10 699.981 212.332  74
   3  -2  10 584.168 221.142  72
  -3   2 -10 921.676 229.795  67
  -3  -2 -10 672.638 221.395  65
  -3   2 -10 957.755 209.048  65
  -3   2 -10 771.571 232.804  61
   3   2  10 584.441 211.578  62
   3   2  10 847.010 269.551  71
   3  -2  10 615.677 218.739  71
  -3   2 -10 917.344 211.287  26
  -3  -2 -10 765.161 231.656  28
  -3  -2 -11 37808.4 687.887  28
  -3  -2 -11 37577.0 666.513  65
  -3   2 -11 40050.8 657.486  65
  -3   2 -11 37686.3 673.808  61
   3   2  11 37985.8 727.037  71
   3  -2  11 40378.8 672.917  71
  -3   2 -11 39815.5 740.512  20
  -3   2 -11 37989.4 668.867  26
   3  -2  11 38692.1 673.625  74
   3   2  11 39000.7 712.684  72
  -3  -2 -12 15980.2 457.566  28
  -3  -2 -12 15247.5 445.950  65
  -3   2 -12 16201.2 433.004  65
  -3   2 -12 15330.3 445.895  61
   3  -2  12 15297.5 414.489  62
   3   2  12 15007.1 481.871  71
  -3   2 -12 16764.6 496.460  20
  -3   2 -12 16404.9 445.094  26
  -3  -2 -12 15672.3 441.283  75
   3  -2  12 15827.9 437.487  74
   3   2  12 14638.5 467.269  72
   3  -2  12 15834.8 437.174  72
   3  -2  13 124.581 240.555  74
   3  -2  13 570.038 239.505  72
   3   2  13 383.524 260.328  72
  -3   2 -13 434.259 257.986  67
  -3  -2 -13 575.261 244.916  65
  -3   2 -13 606.261 243.910  65
  -3   2 -13 379.119 274.752  61
   3  -2  13 72.9644 214.079  62
   3   2  13 351.211 295.392  71
   3  -2  13 358.894 254.331  71
  -3   2 -13 94.9375 239.737  26
  -3   2 -13 398.093 280.412  20
  -3  -2 -13 342.932 264.716  75
  -3  -2 -13 395.212 269.837  28
   3   2  14 42252.7 733.741  72
   3  -2  14 41858.3 695.617  72
  -3   2 -14 42208.2 743.117  67
  -3  -2 -14 42087.9 726.528  65
  -3   2 -14 41415.9 716.368  65
  -3   2 -14 41144.0 734.875  61
   3   2  14 42416.1 766.072  71
   3  -2  14 43319.0 705.977  71
  -3   2 -14 41918.6 766.786  20
   3  -2  14 43532.8 721.513  74
  -3  -2 -14 41280.5 737.667  75
  -3  -2 -14 41705.6 737.981  28
   3   2  15 13204.6 423.988  72
   3  -2  15 13997.5 403.150  72
   3   2  15 13337.7 451.820  71
   3  -2  15 14894.2 419.125  71
  -3   2 -15 14839.0 445.157  67
  -3   2 -15 14545.6 432.092  65
  -3  -2 -15 15033.4 436.668  65
  -3   2 -15 15533.9 453.969  61
  -3   2 -15 15648.2 466.845  20
  -3  -2 -15 15301.9 444.302  28
   3  -2  15 13452.3 427.792  74
  -3  -2 -15 14691.3 441.439  75
   3  -2  16 27995.0 564.478  74
  -3  -2 -16 30274.8 589.459  75
  -3   2 -16 30825.5 595.405  26
  -3   2 -16 30793.5 605.967  20
   3   2  16 30168.7 571.302  72
   3  -2  16 28428.8 538.047  72
   3  -2  16 30019.5 556.666  71
  -3   2 -16 29342.1 570.907  65
  -3  -2 -16 30974.4 583.625  65
  -3   2 -16 30785.3 586.729  61
  -3   2 -16 29215.8 603.669  67
  -3   2 -16 29152.3 417.392  36
  -3  -2 -16 31376.8 592.768  28
  -3   2 -16 28765.5 414.865  34
   3  -2  16 29975.1 385.756   5
   3   2  16 31743.5 388.396   5
   3   2  16 32148.0 568.024   3
   3  -2  16 31308.1 565.604   3
  -3  -2 -17 490.997 155.264  77
  -3  -2 -17 326.861 143.411  41
  -3   2 -17 545.216 162.762  36
  -3   2 -17 416.209 160.434  34
   3   2  17 480.691 134.742   5
   3  -2  17 331.534 133.916   5
  -3   2 -18 315.910 142.076  34
  -3  -2 -18 232.658 123.248   7
  -3   2 -18 349.318 127.457   7
  -3  -2 -18 186.922 124.756  41
  -3   2 -18 393.533 143.509  36
  -3  -2 -18 328.370 136.627  77
   3   2  18 219.432 117.105   5
   3  -2  18 295.946 117.320   5
  -3   2 -19 7329.92 175.028  34
  -3  -2 -19 7447.56 151.314   7
  -3   2 -19 7395.21 156.243   7
  -3  -2 -19 7272.43 158.727  41
  -3   2 -19 7375.95 175.754  36
  -3  -2 -19 7016.20 161.119  77
   3   2  19 7486.37 145.067   5
  -3  -2 -20 601.227 77.1423   7
  -3   2 -20 593.523 82.0637   7
  -3   2 -20 698.459 96.5950  36
  -3  -2 -20 623.600 83.4547  41
  -3   2 -20 721.147 96.7978  34
  -3  -3  22 3942.40 94.3142  40
  -3  -3  22 3503.88 90.7414  43
  -3  -3  21 8259.13 155.760  43
  -3   3  21 8034.29 146.480  43
  -3   3  20 433.734 129.834  43
  -3  -3  20 520.392 112.910  45
  -3   3  19 41852.8 472.542  43
  -3   3  19 40849.9 478.927  40
  -3   3  18 12385.3 266.723  43
  -3   3  18 11739.0 285.382  40
   3   3 -17 52274.5 786.873  75
  -3   3  17 54925.4 623.660  45
   3   3 -17 54278.8 810.488  65
   3  -3 -17 49874.9 824.860  66
  -3  -3  17 56012.9 801.366  19
   3   3 -17 53314.6 823.227  69
  -3   3  17 47473.0 751.932  70
  -3   3  17 57261.1 631.245  43
   3  -3 -17 48570.3 814.040  73
   3   3 -16 9560.44 371.683  65
   3  -3 -16 8875.91 386.035  66
   3  -3 -16 8915.82 390.564  73
  -3  -3  16 9243.05 371.535  19
   3   3 -16 9076.60 345.939  67
   3   3 -16 9122.03 359.183  75
   3   3 -16 8770.83 390.669  69
  -3   3  16 8915.72 355.716  70
  -3   3  15 46892.3 761.563  70
  -3  -3  15 47316.5 781.802  64
   3  -3 -15 47963.3 846.288  66
   3  -3 -15 49329.7 847.862  73
  -3  -3  15 48314.1 855.308  73
   3   3 -15 47867.7 759.976  67
  -3  -3  15 50855.2 784.725  19
  -3   3  15 50731.7 776.876  22
   3   3 -15 49804.6 779.713  75
  -3   3  15 51548.1 567.046  32
  -3   3  14 8980.47 369.340  70
   3  -3 -14 8600.63 412.745  66
   3  -3 -14 9633.09 420.415  73
  -3  -3  14 9597.38 419.459  73
   3   3 -14 9191.48 350.206  67
  -3   3  14 9578.05 353.591  22
  -3  -3  14 9038.68 369.729  19
   3   3 -14 8989.24 353.368  75
  -3   3  14 9380.08 226.155  32
  -3   3  13 3229.89 287.591  70
   3  -3 -13 3251.87 336.082  66
   3  -3 -13 3378.35 319.162  73
  -3  -3  13 3120.24 320.335  73
   3   3 -13 3870.79 274.647  67
  -3   3  13 3687.08 267.831  22
  -3  -3  13 2875.74 285.749  19
   3   3 -13 4383.28 293.297  75
  -3   3  13 3335.57 173.638  32
   3   3 -12 84843.6 1077.60  67
  -3   3  12 86102.3 1102.46  70
   3   3 -12 87860.8 1138.03  69
  -3   3  12 86804.0 1069.23  22
  -3  -3  12 86924.4 1087.27  19
   3   3 -12 84370.7 1078.68  65
   3  -3 -12 86565.5 1214.80  66
   3   3 -12 83674.3 1071.49  75
   3  -3 -12 85763.5 1197.56  73
  -3  -3  12 88363.5 1216.27  73
   3   3 -11 3704.74 250.392  67
  -3  -3  11 4121.32 290.149  66
   3   3 -11 3737.63 245.437  65
   3  -3 -11 2952.55 296.407  66
   3   3 -11 5325.04 307.173  69
  -3   3  11 4262.83 278.397  70
  -3  -3  11 4188.31 274.308  19
   3  -3 -11 3449.69 290.447  73
  -3  -3  11 4071.73 308.067  73
   3   3 -11 3935.91 245.600  75
  -3  -3  10 427.154 227.517  73
   3  -3 -10 454.188 220.893  73
   3   3 -10 617.922 193.083  67
   3   3 -10 624.919 196.720  65
  -3  -3  10 533.926 221.922  66
   3  -3 -10 277.884 235.954  66
  -3   3  10 334.458 171.853  63
  -3   3  10 398.589 220.607  70
  -3  -3  10 661.073 205.093  19
   3   3 -10 491.957 180.641  75
  -3   3   9 53695.2 747.872  70
   3   3  -9 50697.6 699.042  65
  -3   3   9 50853.1 715.658  63
   3   3  -9 49798.8 705.046  67
  -3  -3   9 50298.5 772.475  66
   3   3  -9 50623.2 683.769  68
  -3  -3   9 51850.1 715.430  19
  -3  -3   9 51009.5 729.261  24
   3  -3  -9 48519.8 766.981  73
  -3  -3   9 51293.4 810.645  73
   3   3  -9 53799.6 714.414  75
   3   3  -8 108739. 1194.05  67
   3   3  -8 107928. 1177.08  68
  -3  -3   8 105370. 1249.77  66
  -3   3   8 104604. 1207.14  63
   3   3  -8 108112. 1183.55  65
  -3   3   8 106710. 1222.94  70
  -3  -3   8 105614. 1237.81  69
  -3  -3   8 109040. 1290.57  73
  -3  -3   8 103559. 1206.00  24
  -3  -3   8 105900. 1187.57  19
   3   3  -7 107462. 1184.40  67
   3   3  -7 107043. 1167.24  68
   3   3  -7 105095. 1169.60  65
  -3   3   7 105136. 1199.64  63
  -3  -3   7 106356. 1226.45  69
  -3  -3   7 105600. 1198.32  24
  -3  -3   7 108379. 1179.20  19
  -3  -3   6 159719. 1664.02  73
  -3  -3   6 155006. 1639.58  69
   3   3  -6 159802. 1605.55  65
   3  -3  -6 162175. 2131.21  59
  -3   3   6 163375. 1648.15  63
   3   3  -6 157244. 1614.62  67
  -3  -3   6 155760. 1648.30  66
   3   3  -6 158575. 1612.20  68
  -3  -3   6 156922. 1634.84  24
  -3  -3   6 157409. 1606.90  19
  -3   3   6 155871. 1653.71  18
   3  -3  -6 154718. 2205.88  57
  -3  -3   6 153503. 2075.13  53
  -3   3   5 223028. 2184.20  70
  -3  -3   5 222996. 2187.20  69
   3   3  -5 223521. 2147.85  65
   3  -3  -5 228078. 2676.87  59
  -3   3   5 220379. 2189.91  63
   3   3  -5 220614. 2592.62  58
  -3  -3   5 221192. 2189.83  66
   3   3  -5 223652. 2161.32  68
  -3  -3   5 216288. 2167.25  24
  -3  -3   5 221931. 2149.35  19
  -3  -3   5 220450. 2689.47  15
  -3   3   5 218938. 2188.05  18
  -3  -3   5 217002. 2151.54  17
   3  -3  -5 221348. 2764.18  57
  -3  -3   5 219074. 2649.97  53
  -3  -3   4 22081.1 393.253  69
  -3   3   4 22208.0 400.799  70
  -3  -3   4 21824.7 392.188  66
   3   3  -4 23311.1 385.243  68
   3   3  -4 23124.4 384.147  67
   3   3  -4 23246.1 374.766  65
   3  -3  -4 22815.1 662.252  59
   3   3  -4 22754.2 615.596  58
  -3   3   4 22468.1 387.806  18
  -3  -3   4 22249.1 382.170  17
   3  -3  -4 22810.9 678.819  57
  -3  -3   4 22081.6 642.429  53
  -3  -3   4 22263.2 390.486  24
  -3  -3   4 22667.2 382.642  19
   3  -3  -3 79624.1 1277.33  59
   3  -3  -3 76548.7 1295.83  57
  -3  -3   3 77785.9 1271.07  53
  -3  -3   3 77786.9 870.234  17
   3   3  -3 76392.3 1331.89  11
   3  -3  -2 281881. 3240.43  60
  -3   3   2 266609. 2610.97  61
   3  -3  -2 283888. 3137.63  59
   3  -3  -2 273850. 3134.20  57
  -3  -3   2 278780. 3125.39  53
   3   3  -2 268272. 3182.83  11
  -3  -3   2 276457. 2598.46  17
   3  -3  -1 385010. 4257.60  60
   3  -3  -1 388609. 4115.58  57
  -3   3   1 382973. 3582.65  61
   3  -3  -1 393260. 4149.76  59
  -3  -3   1 387668. 4141.54  53
   3   3  -1 386445. 4211.98  11
   3  -3   0 171584. 2339.19  60
  -3   3   0 173414. 1741.39  61
  -3  -3   0 174889. 2246.46  56
  -3  -3   0 177491. 2264.49  53
   3   3   0 171827. 2290.02  11
   3  -3   1 95552.2 1620.89  60
  -3   3  -1 100325. 1092.59  61
   3   3   1 100088. 1591.61  11
  -3  -3  -1 99139.3 1556.28  56
  -3  -3  -1 98763.7 1558.26  53
  -3  -3  -2 4881.61 203.737  75
  -3  -3  -2 4950.04 375.938  56
  -3   3  -2 4535.86 195.478  20
   3  -3   2 5908.73 424.570  60
  -3   3  -2 4579.82 202.777  61
   3   3   2 5277.05 221.288  62
   3   3   2 5164.60 377.372  11
  -3  -3  -2 5008.94 191.775  17
  -3   3  -2 4827.08 189.447  18
   3   3   2 5644.95 390.892   8
   3   3   2 4778.91 213.541  68
   3   3   3 133448. 1448.67  72
   3  -3   3 132282. 1397.12  71
  -3  -3  -3 134241. 1404.74  69
   3   3   3 131294. 1447.17  68
  -3  -3  -3 133069. 1439.75  28
  -3   3  -3 134503. 1418.10  61
   3  -3   3 134852. 2049.62  60
   3  -3   3 129242. 1933.76  59
  -3   3  -3 135962. 1424.13  20
  -3  -3  -3 134476. 2004.17  56
  -3  -3  -3 136457. 1433.14  75
   3   3   3 137809. 1997.71   8
  -3   3  -3 139310. 1416.01  18
   3   3   4 74791.4 933.134  72
   3  -3   4 70720.4 883.867  72
   3  -3   4 71832.8 864.051  71
  -3  -3  -4 70916.1 853.867  69
   3   3   4 73465.1 919.776  68
  -3   3  -4 70181.6 892.402  68
  -3  -3  -4 71098.4 842.249  66
  -3   3  -4 71953.3 875.537  61
   3  -3   4 73643.0 1424.93  60
   3   3   4 73537.7 944.167  62
   3  -3   4 73134.4 1346.39  59
  -3  -3  -4 72302.4 885.232  75
   3  -3   4 70954.2 841.652  74
  -3   3  -4 72432.0 858.549  76
  -3   3  -4 70899.9 887.882  20
  -3  -3  -4 70750.3 888.306  28
  -3   3  -4 73771.8 868.236  18
   3   3   5 52268.3 795.396  72
   3  -3   5 54518.2 749.567  72
  -3  -3  -5 54250.7 711.956  69
   3   3   5 52251.1 756.895  71
   3  -3   5 54669.2 724.461  71
   3   3   5 52269.5 763.026  68
  -3   3  -5 55289.8 715.747  67
  -3   3  -5 53194.4 755.007  68
  -3  -3  -5 54268.4 690.432  66
  -3  -3  -5 53557.8 724.781  65
  -3   3  -5 55506.6 736.790  61
   3   3   5 53838.2 798.429  62
  -3  -3  -5 54902.5 735.378  75
   3  -3   5 51690.7 702.336  74
  -3   3  -5 55195.8 717.518  76
  -3   3  -5 55231.8 759.211  20
  -3  -3  -5 52410.1 735.751  28
  -3   3  -5 55465.0 723.401  18
   3   3   6 66874.7 951.559  72
   3  -3   6 65533.4 884.315  72
  -3  -3  -6 66665.5 833.743  69
   3   3   6 66423.4 926.549  71
   3  -3   6 67369.1 857.154  71
   3   3   6 65920.2 901.933  68
  -3   3  -6 64909.4 838.458  67
  -3   3  -6 64660.6 878.513  68
  -3  -3  -6 64908.9 809.007  66
  -3  -3  -6 65310.9 853.963  65
  -3   3  -6 66548.6 865.518  61
   3   3   6 66436.1 937.695  62
  -3  -3  -6 65938.5 861.180  75
   3  -3   6 64623.2 843.391  74
  -3   3  -6 63802.2 894.264  20
  -3  -3  -6 63890.4 865.151  28
  -3   3  -6 67382.4 852.067  18
   3   3   7 23877.3 568.263  72
   3  -3   7 22110.1 501.771  72
  -3  -3  -7 25053.4 459.996  69
   3   3   7 23600.5 548.766  71
   3  -3   7 25310.8 488.059  71
  -3   3  -7 25752.5 485.763  67
  -3   3  -7 25475.6 516.346  68
  -3  -3  -7 24640.3 478.280  65
  -3   3  -7 26140.3 502.892  61
   3   3   7 24193.1 533.196  62
  -3  -3  -7 25437.4 490.952  75
   3  -3   7 26319.1 474.327  74
  -3   3  -7 23876.3 530.700  20
  -3   3  -7 25773.3 469.303  26
  -3  -3  -7 24587.7 493.025  28
  -3  -3  -7 23999.6 495.038  16
  -3   3  -7 26423.4 481.893  18
   3   3   8 5043.60 352.243  72
   3  -3   8 4228.38 280.816  72
  -3  -3  -8 5780.03 256.426  69
   3   3   8 5265.58 346.173  71
   3  -3   8 5049.67 276.467  71
  -3   3  -8 6125.77 278.431  67
  -3   3  -8 5207.88 289.935  68
  -3  -3  -8 5717.01 271.856  65
  -3   3  -8 5466.17 295.642  61
   3   3   8 5390.94 304.389  62
   3  -3   8 4887.13 267.697  74
  -3  -3  -8 5953.22 287.265  75
  -3   3  -8 5697.90 266.888  26
  -3  -3  -8 5943.80 289.080  28
  -3  -3  -8 6040.04 289.055  16
  -3   3  -8 5638.50 274.153  18
   3  -3   9 9135.07 363.914  72
   3   3   9 9843.79 428.608  71
  -3  -3  -9 8772.93 302.179  69
   3  -3   9 9362.65 341.616  71
  -3   3  -9 8540.20 328.480  67
  -3  -3  -9 8859.41 332.657  65
  -3   3  -9 8295.70 349.930  61
   3   3   9 8892.49 359.304  62
  -3  -3  -9 8660.43 346.170  75
   3  -3   9 8857.13 340.591  74
  -3   3  -9 8566.24 316.150  26
  -3  -3  -9 8226.64 338.680  28
  -3  -3  -9 7925.95 325.357  16
  -3   3  -9 7642.78 329.289  18
   3  -3  10 9706.83 384.880  72
   3   3  10 9754.30 441.444  71
  -3  -3 -10 10085.7 322.262  69
   3  -3  10 9418.62 360.736  71
  -3   3 -10 10548.7 367.325  67
  -3  -3 -10 10044.2 362.303  65
  -3   3 -10 9633.58 371.240  61
   3   3  10 10090.0 355.136  62
  -3  -3 -10 9977.70 382.384  75
   3  -3  10 9522.54 357.765  74
  -3   3 -10 10087.3 429.146  20
  -3   3 -10 9875.89 357.360  26
  -3  -3 -10 10090.6 378.473  28
  -3   3 -10 10015.7 358.757  18
   3   3  11 47562.7 861.273  71
  -3  -3 -11 45345.0 708.513  69
  -3   3 -11 44914.1 759.618  67
  -3  -3 -11 46539.2 774.700  28
  -3   3 -11 44612.1 771.121  61
  -3  -3 -11 46747.9 769.002  75
   3  -3  11 46361.9 755.966  74
  -3   3 -11 46939.2 844.614  20
  -3   3 -11 46102.9 752.241  26
  -3   3 -11 44428.6 746.147  18
   3   3  11 49006.8 853.490  72
   3   3  12 595.822 313.583  71
   3  -3  12-11.1318 261.458  71
  -3   3 -12 627.999 251.236  67
  -3  -3 -12 600.110 250.829  28
  -3   3 -12 633.248 266.496  61
  -3  -3 -12 602.371 275.806  75
  -3   3 -12 689.265 238.683  26
  -3   3 -12 705.905 309.911  20
  -3   3 -12 555.098 237.610  18
   3  -3  12 405.795 256.119  74
   3   3  12 234.551 290.346  72
   3  -3  12 530.693 245.516  72
   3   3  13 70877.4 1052.37  71
   3  -3  13 66775.3 960.928  71
  -3   3 -13 69696.5 1003.61  67
  -3  -3 -13 69076.0 992.211  28
  -3   3 -13 69362.9 1005.47  61
   3  -3  13 67941.4 946.033  62
  -3  -3 -13 69167.9 1001.09  75
   3  -3  13 71976.2 988.394  74
  -3   3 -13 71383.5 1059.86  20
  -3   3 -13 71086.4 992.612  26
  -3   3 -13 66966.4 981.032  18
   3   3  13 71225.9 1033.38  72
   3  -3  13 66787.6 968.402  72
   3   3  14 4335.17 356.254  71
   3  -3  14 4451.54 302.000  71
  -3   3 -14 4482.42 322.223  67
  -3  -3 -14 4652.19 309.272  28
  -3   3 -14 4726.66 319.106  61
   3  -3  14 4388.49 275.738  62
  -3  -3 -14 4736.40 326.450  75
   3  -3  14 3842.11 309.145  74
   3   3  14 4585.62 294.163  22
  -3   3 -14 5770.60 354.634  20
  -3   3 -14 4959.11 313.497  26
   3  -3  14 4650.11 290.411  72
   3   3  14 4208.57 326.188  72
  -3   3 -14 4616.81 297.852  18
   3  -3  15 59273.0 833.571  72
   3   3  15 57758.8 869.810  72
  -3   3 -15 58506.2 661.976  34
  -3   3 -15 62640.3 899.211  61
  -3   3 -15 64907.1 921.181  20
  -3   3 -15 61668.6 886.536  26
  -3   3 -15 59044.7 664.794  36
   3  -3  15 58135.8 861.564  74
  -3  -3 -15 60900.3 890.819  75
  -3  -3 -15 60085.3 662.198  77
   3   3  15 59084.3 901.119  71
   3  -3  15 59351.8 839.677  71
  -3   3 -16 2281.01 167.737  36
   3   3  16 2366.21 164.734  32
  -3   3 -16 2239.41 168.117  34
  -3  -3 -16 2330.49 174.354  77
  -3  -3 -17 24887.1 333.642  41
  -3   3 -17 24406.9 336.375  36
   3   3  17 24966.3 321.681  32
  -3   3 -17 24336.5 334.744  34
  -3  -3 -17 23657.3 329.873  77
  -3  -3 -18 74.7073 118.337  41
  -3   3 -18 238.485 119.091  36
  -3   3 -18 220.290 119.266  34
  -3  -3 -18 140.211 119.369  77
  -3  -3 -19 10635.9 173.002  41
  -3   3 -19 10309.5 172.453  36
  -3   3 -19 10097.9 171.338  34
  -3  -3 -19 10359.7 165.126  77
  -3  -3 -20 4926.39 97.4633  41
  -3  -4  21 1952.59 82.0743  43
  -3   4  18 8085.51 213.353  43
   3   4 -18 8358.46 197.436  36
  -3   4  18 8323.91 177.974  32
   3   4 -18 8647.53 196.226  34
   3   4 -17 307.307 151.274  36
  -3   4  17 157.508 180.635  43
  -3   4  17 433.329 140.135  32
   3   4 -17 281.617 149.994  34
   3  -4 -16 1803.81 268.737  73
   3   4 -16 2191.59 251.616  67
   3   4 -16 2147.24 253.715  65
   3  -4 -16 1866.63 262.319  66
  -3  -4  16 2279.12 266.024  19
   3   4 -16 2244.21 269.685  69
  -3   4  16 2425.03 266.738  70
  -3   4  16 2082.75 228.990  43
   3   4 -16 2129.76 177.013  36
  -3   4  16 2099.14 166.279  32
   3   4 -16 1923.41 176.340  34
   3   4 -15 13457.1 418.834  69
  -3   4  15 11754.7 410.224  70
   3   4 -15 13243.6 403.029  65
   3  -4 -15 12136.2 421.161  66
   3   4 -15 12542.3 370.899  75
  -3  -4  15 12082.8 395.096  19
   3   4 -15 12928.1 401.981  67
   3  -4 -15 11705.2 427.062  73
  -3   4  15 12358.3 255.615  32
   3   4 -14 2841.98 311.322  69
  -3   4  14 3074.95 305.858  70
   3   4 -14 2760.40 274.755  65
   3  -4 -14 2816.32 304.276  66
   3   4 -14 2695.74 256.616  75
  -3  -4  14 3148.66 300.164  19
   3   4 -14 3066.39 290.084  67
   3  -4 -14 2385.89 315.306  73
  -3  -4  14 3192.78 338.939  73
  -3   4  14 3285.95 192.713  32
   3   4 -13 1764.59 283.297  69
  -3   4  13 1897.03 295.805  70
   3   4 -13 1882.15 250.196  65
   3  -4 -13 1949.62 290.324  66
   3   4 -13 1792.76 246.068  75
  -3  -4  13 2128.29 283.530  19
   3   4 -13 1754.19 272.910  67
   3  -4 -13 1610.56 305.218  73
  -3  -4  13 2248.48 314.333  73
  -3   4  13 2010.35 186.802  32
  -3   4  12 34790.9 658.976  70
   3   4 -12 34853.3 675.748  69
  -3  -4  12 33514.1 686.491  66
   3   4 -12 34628.8 629.852  67
   3   4 -12 34336.3 621.687  65
   3  -4 -12 34985.4 705.021  66
   3   4 -12 34422.8 603.537  75
  -3  -4  12 35108.1 628.986  19
   3  -4 -12 32917.1 689.853  73
  -3  -4  12 33395.7 732.735  73
  -3   4  12 35357.3 445.658  32
  -3  -4  11 1048.97 253.204  19
   3   4 -11 1047.64 244.741  67
   3   4 -11 1118.83 218.677  68
   3   4 -11 871.203 236.545  65
  -3  -4  11 741.701 252.712  66
  -3   4  11 641.029 215.971  63
   3   4 -11 1145.68 226.772  75
  -3   4  11 631.649 162.306  32
  -3  -4  11 549.738 276.482  73
   3  -4 -11 746.215 269.939  73
  -3  -4  10 70544.5 994.537  69
   3   4 -10 71605.6 947.546  67
  -3  -4  10 66813.3 1006.11  66
   3   4 -10 70200.5 922.140  68
   3   4 -10 70967.6 928.682  65
  -3   4  10 70976.4 945.227  63
   3   4 -10 72681.0 927.285  75
  -3   4  10 68496.4 938.642  23
  -3  -4  10 70948.0 931.706  19
  -3   4  10 69771.3 748.150  32
   3  -4 -10 70606.8 1012.24  73
  -3  -4  10 72009.9 1062.17  73
  -3  -4   9 14964.9 417.016  66
   3   4  -9 13882.3 364.037  68
   3   4  -9 13852.0 361.541  65
  -3   4   9 14065.8 386.812  63
   3   4  -9 13839.2 354.524  75
  -3  -4   9 14536.4 379.130  19
  -3  -4   9 14347.9 380.972  24
  -3   4   9 14754.8 413.754  70
  -3  -4   9 14416.5 419.528  69
  -3  -4   9 13937.8 446.903  73
  -3  -4   8 7949.55 327.878  66
   3   4  -8 9510.55 301.203  68
   3   4  -8 9275.69 296.173  65
  -3   4   8 8378.58 315.662  63
   3   4  -8 9106.47 295.879  75
  -3  -4   8 8099.14 305.569  24
  -3  -4   8 8756.66 310.151  19
  -3   4   8 8900.46 337.466  70
  -3  -4   8 7753.53 325.611  69
  -3  -4   8 8386.80 344.203  73
  -3   4   7 2434.86 226.354  70
   3   4  -7 1763.93 191.990  65
   3  -4  -7 1329.57 189.078  64
  -3   4   7 1936.70 221.898  63
   3   4  -7 1848.42 201.748  67
  -3  -4   7 1637.94 228.960  66
   3   4  -7 1872.25 199.341  68
  -3  -4   7 1726.74 198.220  24
  -3  -4   7 1902.65 213.860  19
  -3  -4   7 2239.83 222.927  17
  -3  -4   7 1564.71 227.818  73
  -3   4   6 4737.29 261.382  70
   3   4  -6 4739.90 224.566  65
  -3   4   6 4188.82 254.743  63
   3   4  -6 4740.57 241.578  67
  -3  -4   6 4866.05 252.530  66
   3   4  -6 5102.37 242.375  68
  -3  -4   6 4666.87 229.025  24
  -3  -4   6 4581.48 234.133  19
  -3   4   6 4416.66 246.604  18
  -3  -4   6 4631.04 247.643  17
  -3  -4   6 4444.28 250.385  73
  -3   4   5 3039.15 233.691  70
   3   4  -5 3021.72 191.337  65
   3   4  -5 3163.69 189.139  62
   3   4  -5 2915.62 212.154  67
   3   4  -5 3178.75 213.976  68
  -3  -4   5 2887.58 207.020  24
  -3   4   5 2749.50 211.682  18
  -3  -4   5 2885.03 209.526  19
  -3  -4   5 3345.59 219.710  17
  -3  -4   5 2741.55 214.506  73
  -3  -4   4 14979.9 353.409  69
  -3   4   4 14504.7 359.299  70
   3   4  -4 13758.4 311.098  65
   3   4  -4 13141.5 320.963  62
  -3   4   4 13426.4 356.640  63
   3   4  -4 13338.8 332.144  67
   3   4  -4 13971.3 339.377  68
  -3  -4   4 14291.9 337.885  24
  -3  -4   4 14112.2 330.229  17
  -3   4   4 14292.5 347.120  18
  -3  -4   4 15429.4 345.944  73
  -3  -4   3 13827.8 345.769  69
  -3   4   3 14155.4 345.354  70
   3   4  -3 14954.0 322.234  65
   3   4  -3 15379.1 336.315  62
  -3   4   3 13974.5 351.743  63
   3   4  -3 14575.7 334.325  67
  -3  -4   3 14437.2 352.945  66
  -3  -4   3 14459.7 341.284  24
  -3   4   3 14529.1 341.361  18
  -3  -4   3 14987.4 334.119  17
   3  -4  -3 14195.0 310.498  74
  -3  -4   3 13799.8 331.211  73
  -3  -4   2 90381.1 1058.65  69
  -3   4   2 89154.9 1049.02  70
   3   4  -2 86847.8 1004.22  65
   3   4  -2 91753.6 1046.85  62
  -3   4   2 92858.0 1062.96  63
  -3   4   2 90617.4 1041.29  61
   3  -4  -2 89410.9 1006.31  74
  -3  -4   2 85486.0 1034.47  73
  -3  -4   2 90418.3 1049.46  24
  -3  -4   2 91713.8 1029.24  17
  -3   4   2 89402.3 1053.60  18
  -3  -4   2 88681.4 1061.58  66
   3   4  -2 88792.9 1025.52  67
   3   4  -2 88478.6 1052.93  68
  -3  -4   1 36986.4 566.607  66
   3   4  -1 34486.2 535.288  67
   3   4  -1 35231.8 555.169  68
   3  -4  -1 34405.9 524.436  74
  -3  -4   1 37157.1 541.053  73
   3   4  -1 36226.6 559.978  62
  -3   4   1 37307.3 568.867  63
  -3   4   1 36757.4 552.760  61
  -3  -4   1 36905.7 562.265  24
  -3   4   1 33738.4 582.269  25
  -3   4   1 37360.6 558.078  18
  -3  -4   1 37698.4 542.031  17
  -3  -4   1 36098.3 564.606  69
  -3   4   1 35974.2 557.324  70
  -3  -4   0 265225. 2603.38  69
  -3   4   0 261732. 2592.86  70
   3   4   0 266394. 2612.64  68
   3   4   0 261358. 2580.21  67
  -3  -4   0 263247. 2605.14  66
   3   4   0 269007. 2619.37  62
  -3   4   0 269619. 2596.65  61
  -3   4   0 269757. 2612.30  63
  -3  -4   0 263938. 2607.17  75
  -3  -4   0 265370. 2605.40  24
  -3   4   0 252647. 2662.81  25
   3  -4   0 267941. 2556.27  74
   3   4   0 265775. 2592.66  72
  -3   4   0 271268. 2601.28  18
  -3  -4   0 269445. 2566.74  17
   3  -4   1 38531.9 561.839  71
  -3   4  -1 39128.2 586.448  70
  -3  -4  -1 38689.3 587.721  69
   3   4   1 39096.5 599.479  68
   3   4   1 38923.4 571.519  67
  -3  -4  -1 38908.7 590.254  66
   3   4   1 37475.1 607.360  62
  -3   4  -1 39265.3 587.094  61
  -3   4  -1 39091.5 592.610  63
  -3  -4  -1 39217.2 590.999  75
  -3   4  -1 39915.7 650.238  25
   3  -4   1 38691.1 553.071  74
   3   4   1 40671.6 596.460  72
  -3   4  -1 38746.7 590.075  18
   3  -4   2 49531.3 678.761  71
  -3  -4  -2 48611.3 693.631  69
   3   4   2 49521.0 712.298  68
   3   4   2 48491.3 675.910  67
  -3  -4  -2 48993.1 687.670  66
  -3   4  -2 50235.8 694.104  61
  -3  -4  -2 49560.0 699.609  75
   3  -4   2 50179.1 662.562  74
  -3   4  -2 47807.4 757.736  25
   3  -4   2 50239.8 676.294  72
   3   4   2 50754.1 713.587  72
  -3   4  -2 50312.8 696.239  18
   3  -4   3 8129.35 267.876  72
   3   4   3 8174.90 305.088  72
   3  -4   3 7775.98 261.178  71
  -3  -4  -3 7515.45 279.177  69
   3   4   3 7595.58 285.192  68
  -3   4  -3 7433.58 266.568  68
  -3  -4  -3 7882.60 275.289  66
   3   4   3 7280.14 304.544  62
  -3   4  -3 7590.84 276.432  61
  -3  -4  -3 7758.89 282.903  75
   3  -4   3 7752.62 252.246  74
  -3   4  -3 7750.19 319.292  25
  -3   4  -3 7310.32 294.374  27
  -3   4  -3 7929.52 282.354  18
   3  -4   4 3003.34 218.128  71
  -3  -4  -4 2305.78 212.489  69
   3   4   4 3402.10 235.246  68
  -3   4  -4 2121.12 206.630  68
  -3  -4  -4 2647.01 200.719  66
   3   4   4 3173.87 256.469  62
  -3   4  -4 2480.15 211.762  61
  -3  -4  -4 2485.65 215.556  75
   3  -4   4 2934.49 201.424  74
  -3   4  -4 2437.41 218.464  20
   3  -4   4 2780.63 217.671  72
   3   4   4 2386.01 251.318  72
  -3   4  -4 2337.05 213.228  18
  -3  -4  -5 3593.55 228.793  69
   3  -4   5 3715.90 243.399  71
   3   4   5 3408.58 245.561  68
  -3   4  -5 3496.26 244.376  68
  -3  -4  -5 3273.58 226.778  66
  -3   4  -5 3467.17 248.944  61
   3   4   5 3002.84 272.580  62
   3  -4   5 3724.66 231.787  74
  -3  -4  -5 3273.91 231.368  75
  -3   4  -5 3856.50 254.682  20
   3  -4   5 3699.22 249.721  72
   3   4   5 2960.32 278.897  72
  -3   4  -5 3652.76 234.098  18
   3  -4   6 2681.73 250.512  72
   3   4   6 1761.64 295.975  72
  -3  -4  -6 2287.60 229.462  69
   3   4   6 1870.37 273.749  71
   3  -4   6 1720.30 230.979  71
  -3   4  -6 2080.50 241.322  68
  -3  -4  -6 2182.53 216.662  66
  -3   4  -6 2056.50 241.368  61
   3   4   6 1883.28 265.765  62
  -3  -4  -6 2408.97 235.545  75
   3  -4   6 2109.50 223.206  74
  -3   4  -6 1965.93 263.107  20
  -3   4  -6 2152.80 231.002  18
  -3  -4  -6 2120.67 237.517  28
   3   4   7 21658.2 591.620  72
   3  -4   7 22437.8 510.279  72
  -3   4  -7 21329.3 501.108  68
  -3  -4  -7 21898.5 457.591  66
  -3   4  -7 21936.7 496.013  61
   3   4   7 22948.8 541.228  62
  -3  -4  -7 21876.1 468.845  69
   3   4   7 22973.5 562.022  71
   3  -4   7 23258.7 496.554  71
  -3  -4  -7 22240.0 490.364  75
   3  -4   7 21933.0 480.210  74
  -3   4  -7 22015.4 491.977  18
  -3  -4  -7 20448.2 493.843  28
  -3  -4  -8 43170.3 692.394  69
   3   4   8 41924.3 802.086  71
   3  -4   8 43261.6 707.060  71
  -3   4  -8 42264.9 689.117  67
  -3   4  -8 42686.3 731.325  68
  -3  -4  -8 43472.3 665.906  66
  -3   4  -8 41766.7 715.912  61
   3   4   8 42252.3 750.388  62
  -3  -4  -8 42967.7 712.121  75
   3  -4   8 41235.2 696.622  74
  -3  -4  -8 43317.4 712.827  16
  -3   4  -8 42848.7 718.758  18
   3  -4   8 41489.3 739.577  72
  -3  -4  -9 2517.02 267.090  69
   3   4   9 2111.18 358.468  71
  -3   4  -9 3246.02 267.703  67
  -3   4  -9 2303.31 281.999  68
  -3  -4  -9 2326.21 228.719  66
  -3   4  -9 2665.08 299.424  61
   3   4   9 2202.86 280.420  62
   3  -4   9 2035.72 291.799  72
  -3   4  -9 2135.90 332.601  20
  -3   4  -9 2698.74 281.279  18
   3  -4   9 2492.27 277.370  74
  -3  -4  -9 2666.97 281.345  75
  -3   4 -10 107827. 1318.77  67
  -3   4 -10 106176. 1336.66  18
  -3   4 -10 105024. 1330.47  61
   3  -4  10 104535. 1360.00  72
   3   4  10 112891. 1478.10  72
  -3   4 -10 109079. 1295.22  26
  -3  -4 -10 106629. 1297.98  69
   3   4  10 107981. 1459.94  71
  -3  -4 -10 109802. 1347.53  75
   3  -4  10 102785. 1326.02  74
  -3   4 -11 1893.81 277.935  67
  -3   4 -11 1996.46 270.280  18
  -3   4 -11 1771.95 300.901  61
   3   4  11 2321.57 351.159  72
  -3   4 -11 1841.06 346.460  20
  -3   4 -11 2043.66 260.098  26
  -3  -4 -11 2128.35 263.853  69
   3   4  11 1996.81 363.207  71
   3  -4  11 2360.69 286.665  71
  -3  -4 -11 2031.31 278.496  75
   3  -4  11 2217.00 290.063  74
  -3   4 -12 23170.0 534.652  67
  -3   4 -12 23813.4 548.783  18
  -3   4 -12 22713.7 548.878  61
   3   4  12 22251.7 583.148  72
  -3   4 -12 23261.7 508.554  26
  -3   4 -12 22518.9 602.543  20
  -3  -4 -12 21512.2 485.756  69
   3   4  12 22072.2 605.657  71
   3  -4  12 22877.5 520.194  71
  -3  -4 -12 22509.2 539.345  75
   3  -4  12 23080.5 541.008  74
  -3   4 -13 11747.7 403.870  67
  -3   4 -13 11049.7 395.530  18
  -3   4 -13 11516.3 410.918  61
  -3  -4 -13 11622.2 365.954  69
   3   4  13 10580.3 452.465  71
   3  -4  13 10749.6 385.436  71
  -3   4 -13 11533.3 383.526  26
  -3   4 -13 11812.9 451.842  20
  -3  -4 -13 11933.2 408.405  75
   3  -4  13 10845.3 397.524  74
   3  -4  13 11166.9 385.403  72
   3   4  13 11618.1 428.202  72
   3  -4  14 1677.99 237.689  72
   3  -4  14 1201.89 249.651  74
   3   4  14 1308.17 259.069  72
   3   4  14 1062.67 291.172  71
   3  -4  14 1211.80 235.166  71
  -3   4 -14 1065.18 247.544  67
   3   4  14 1278.39 172.457  32
  -3   4 -14 930.020 167.896  35
  -3   4 -14 1319.56 285.022  20
  -3   4 -14 1114.02 234.618  26
   3   4  14 1353.80 244.024  22
  -3  -4 -14 1331.10 256.057  75
  -3  -4 -14 1015.56 179.049  77
  -3  -4 -14 1075.96 167.454  41
  -3   4 -14 1097.56 261.522  61
   3  -4  14 1162.35 212.930  62
  -3  -4 -15 679.672 154.945  41
   3   4  15 738.271 164.049  32
  -3   4 -15 676.889 152.609  35
  -3  -4 -15 706.731 160.848  77
  -3  -4 -16 3611.75 157.421  41
   3   4  16 3535.65 161.317  32
  -3  -4 -16 3172.30 160.495  77
  -3  -4 -17 260.288 118.025  41
   3   4  17 243.933 112.887  32
  -3  -4 -17 160.323 117.427  77
  -3  -4 -18 8192.87 148.568  77
  -3  -4 -18 8315.03 155.742  41
  -3  -4 -19 1243.99 72.4092  41
  -3   4 -19 1290.50 68.7813  48
   3   5 -19 14303.4 185.871  34
   3   5 -19 13806.1 186.536  36
   3   5 -18 15360.4 226.401  36
   3   5 -18 15327.6 224.932  34
  -3  -5  18 15771.8 221.384  50
   3   5 -17 1637.03 141.550  36
  -3   5  17 1824.00 129.558  32
   3   5 -17 1680.07 141.359  34
   3   5 -16 33195.3 419.002  36
   3   5 -16 33077.8 416.272  34
  -3   5  16 32815.7 398.291  32
   3   5 -15 11936.0 254.684  36
   3   5 -15 11886.3 253.366  34
  -3   5  15 12640.6 245.900  32
   3   5 -14 1860.88 256.751  67
   3   5 -14 1911.22 242.941  65
   3  -5 -14 1948.11 269.872  73
  -3   5  14 2281.49 180.239  32
   3   5 -14 2073.55 182.266  34
   3   5 -14 1929.71 181.927  36
   3   5 -14 1832.36 272.376  69
  -3   5  13 4047.92 202.212  32
   3   5 -13 3938.16 268.765  65
   3  -5 -13 3343.01 284.187  64
   3   5 -13 3533.18 307.043  69
  -3   5  13 3610.51 314.419  70
  -3  -5  13 3573.90 285.871  19
  -3  -5  13 3739.18 294.599  17
   3  -5 -13 2960.34 301.175  73
  -3  -5  13 3489.13 327.472  73
  -3  -5  12 2178.46 294.684  66
   3   5 -12 2448.32 246.137  68
   3   5 -12 2450.36 261.321  65
   3  -5 -12 2208.68 262.639  64
  -3   5  12 2515.42 262.996  63
  -3   5  12 2433.74 306.960  70
   3   5 -12 2002.31 276.698  69
  -3  -5  12 2588.63 276.207  19
  -3  -5  12 2076.88 282.054  17
   3  -5 -12 1874.37 290.194  73
  -3  -5  12 2152.85 329.617  73
   3  -5 -11 16609.4 501.010  73
  -3  -5  11 18862.1 543.777  73
   3   5 -11 17546.6 435.401  65
   3  -5 -11 16728.0 444.771  64
  -3   5  11 17687.5 450.648  63
  -3  -5  11 17063.7 491.188  66
   3   5 -11 17668.5 451.149  68
   3   5 -11 17784.7 472.032  67
  -3   5  11 17668.3 494.068  70
  -3  -5  11 17188.4 465.424  17
  -3   5  11 17731.1 309.468  32
   3  -5 -10 7404.49 357.286  73
  -3  -5  10 9232.58 417.245  73
   3   5 -10 7501.24 321.027  65
   3  -5 -10 8004.98 331.998  64
  -3   5  10 9015.31 358.872  63
   3   5 -10 7984.09 343.260  67
  -3  -5  10 8697.82 386.751  66
   3   5 -10 8277.98 333.353  68
  -3   5  10 8755.41 381.962  70
  -3  -5  10 8614.80 380.836  69
  -3  -5  10 8150.70 349.575  17
  -3   5  10 8163.52 233.967  32
  -3  -5   9 90925.9 1270.40  73
   3  -5  -9 91709.6 1151.82  64
   3   5  -9 91258.3 1130.15  65
  -3   5   9 92963.7 1192.25  63
   3   5  -9 92169.2 1173.55  67
   3   5  -9 92017.9 1165.81  68
  -3  -5   9 91958.1 1209.55  66
  -3   5   9 93579.9 1213.76  70
  -3  -5   9 92919.5 1204.87  69
  -3  -5   9 91514.8 1156.84  17
  -3   5   9 92787.8 939.581  32
  -3  -5   8 1732.33 285.937  73
   3   5  -8 1511.73 222.379  65
   3  -5  -8 1017.80 224.773  64
  -3   5   8 1439.99 271.093  63
  -3  -5   8 1789.16 261.447  66
   3   5  -8 1329.86 243.607  67
   3   5  -8 1473.91 240.444  68
  -3   5   8 1600.11 270.079  70
  -3  -5   8 1893.59 269.968  69
  -3  -5   8 1568.09 244.281  17
  -3   5   8 1350.39 170.242  32
  -3  -5   7 14516.0 453.040  73
   3   5  -7 15239.7 401.867  67
  -3  -5   7 14585.6 427.652  66
   3   5  -7 15580.9 410.476  68
   3  -5  -7 14688.0 383.701  64
  -3   5   7 15718.4 435.177  63
  -3   5   7 15760.7 435.574  70
  -3  -5   7 14856.6 431.205  69
  -3  -5   7 15305.2 408.669  17
  -3   5   7 15325.7 265.366  32
  -3   5   6 2785.30 270.968  70
  -3  -5   6 2687.59 267.811  69
   3  -5  -6 3197.53 229.514  64
   3   5  -6 2929.52 233.914  62
   3   5  -6 3008.61 252.717  68
   3   5  -6 2667.57 244.550  67
  -3  -5   6 2622.51 263.732  66
  -3  -5   6 2521.38 224.885  24
  -3   5   6 2466.43 267.890  18
  -3  -5   6 2434.08 248.200  17
  -3  -5   6 2495.95 268.938  73
  -3   5   5 18018.2 446.433  70
  -3  -5   5 19164.0 452.044  69
   3  -5  -5 17416.5 393.997  64
   3   5  -5 18969.9 416.917  62
  -3   5   5 17821.2 454.423  63
   3   5  -5 17774.4 422.482  67
  -3  -5   5 18030.3 455.350  66
  -3  -5   5 17998.4 419.360  24
  -3  -5   5 18604.7 424.119  17
  -3   5   5 17498.6 452.834  18
  -3  -5   5 18138.4 450.850  73
  -3   5   4 454.095 218.489  70
  -3  -5   4 790.696 221.297  69
  -3  -5   4 717.764 224.661  66
   3  -5  -4 796.806 179.015  64
   3   5  -4 1045.28 205.273  62
  -3   5   4 779.980 232.692  63
   3   5  -4 1154.13 196.584  67
  -3  -5   4 670.636 194.720  24
  -3  -5   4 736.113 206.543  17
  -3  -5   4 767.351 204.370  73
   3  -5  -4 824.709 196.419  74
   3  -5  -3 34209.3 567.150  74
  -3  -5   3 34331.1 591.193  73
   3   5  -3 34280.9 585.376  62
  -3   5   3 35689.3 613.023  63
   3   5  -3 32777.7 565.927  67
   3   5  -3 34568.4 593.557  68
  -3  -5   3 34807.3 587.714  24
  -3  -5   3 32969.7 608.562  69
  -3   5   3 35344.2 599.637  70
  -3  -5   3 35453.6 567.633  17
  -3   5   2 349.152 211.010  63
   3   5  -2 177.402 197.812  62
   3   5  -2 178.499 183.323  67
   3   5  -2 218.034 202.505  68
  -3  -5   2 303.701 179.794  24
  -3  -5   2 646.186 192.076  73
   3  -5  -2 284.000 184.681  74
  -3   5   2 214.902 211.346  70
  -3  -5   1 3671.80 243.592  24
  -3   5   1 3507.98 260.393  25
  -3  -5   1 3810.68 254.050  66
   3   5  -1 3437.79 250.924  68
   3  -5  -1 3645.27 225.720  74
   3   5  -1 3617.79 242.154  72
  -3  -5   1 3985.24 243.380  73
   3   5  -1 3403.48 256.232  62
  -3   5   1 3682.58 253.211  63
   3   5   0 2046.63 239.428  62
  -3   5   0 2344.16 236.090  63
  -3   5   0 2342.42 221.175  61
  -3  -5   0 2581.06 236.134  66
   3   5   0 2389.42 229.339  68
  -3  -5   0 2188.52 217.285  24
  -3   5   0 2166.73 243.550  25
  -3   5   0 2549.07 230.510  18
   3  -5   0 2491.87 216.960  74
   3   5   0 2013.62 224.634  72
  -3  -5   0 2418.89 217.344  73
   3  -5   1 41173.6 626.759  71
  -3  -5  -1 42062.6 671.740  69
   3   5   1 39955.8 658.873  68
  -3  -5  -1 41109.4 670.158  66
  -3   5  -1 40947.8 638.390  61
  -3  -5  -1 42330.8 664.552  24
  -3   5  -1 38485.5 711.557  25
  -3  -5  -1 41928.0 634.172  73
   3  -5   1 38652.4 623.406  74
   3   5   1 39575.4 661.214  72
  -3   5  -1 40630.1 659.320  18
   3  -5   2 36865.1 606.018  71
  -3  -5  -2 37892.8 642.157  69
   3   5   2 36693.2 634.865  68
  -3  -5  -2 37689.8 633.853  66
   3   5   2 36240.7 659.379  62
  -3   5  -2 36671.1 613.887  61
   3  -5   2 38527.4 598.245  74
  -3   5  -2 38214.9 701.860  25
   3  -5   2 38255.7 604.982  72
   3   5   2 34584.6 642.406  72
  -3   5  -2 37452.2 630.815  18
   3  -5   3 88471.2 1112.63  72
   3   5   3 88251.2 1166.56  72
   3  -5   3 94263.4 1111.42  71
  -3  -5  -3 90680.1 1142.41  69
   3   5   3 86422.0 1138.40  68
  -3  -5  -3 90672.1 1137.03  66
   3   5   3 91525.8 1192.46  62
  -3   5  -3 90156.3 1111.34  61
   3  -5   3 88877.8 1088.35  74
  -3   5  -3 93169.3 1234.00  25
  -3   5  -3 93603.4 1143.37  18
  -3   5  -3 85194.7 1178.24  27
  -3  -5  -4 66418.9 918.307  66
   3   5   4 68540.1 995.151  62
  -3   5  -4 65346.1 906.730  61
   3  -5   4 65410.8 904.467  71
  -3  -5  -4 66294.7 931.013  69
   3  -5   4 66103.1 895.940  74
  -3   5  -4 66951.0 937.377  18
   3  -5   4 67486.1 924.288  72
   3   5   4 68551.0 984.611  72
   3  -5   5 3266.13 278.236  71
  -3  -5  -5 3915.05 280.167  69
  -3  -5  -5 3781.30 264.705  66
   3   5   5 3468.94 324.124  62
  -3   5  -5 3213.31 271.637  61
  -3   5  -5 3398.70 274.148  68
   3  -5   5 3385.40 262.899  74
  -3   5  -5 3507.14 271.360  18
   3  -5   5 3192.30 273.353  72
   3   5   5 3053.72 327.519  72
   3  -5   6 1332.85 260.752  71
  -3  -5  -6 709.389 238.401  66
   3   5   6 1113.89 281.852  62
  -3   5  -6 1015.20 240.451  61
  -3   5  -6 878.988 237.496  68
  -3  -5  -6 712.329 236.885  69
  -3   5  -6 1036.67 243.061  18
   3  -5   6 1339.18 265.394  72
   3   5   6 1204.68 314.310  72
   3  -5   6 1380.83 249.770  74
  -3  -5  -7 17790.7 457.724  69
   3   5   7 17014.9 515.846  71
   3  -5   7 17578.1 459.545  71
  -3   5  -7 17612.5 477.997  68
  -3  -5  -7 17482.8 439.385  66
   3   5   7 15767.6 485.960  62
  -3   5  -7 16778.5 451.296  61
   3  -5   7 17257.5 452.195  74
   3  -5   7 17604.8 486.696  72
   3   5   7 16255.4 539.431  72
  -3   5  -7 17810.6 481.192  18
  -3  -5  -8 7380.73 349.192  69
   3   5   8 7921.76 424.979  71
  -3   5  -8 7357.03 360.083  68
  -3  -5  -8 7259.61 334.398  66
   3   5   8 6939.54 369.240  62
  -3   5  -8 7102.88 347.600  61
   3  -5   8 7702.81 345.053  74
   3   5   8 7553.16 326.779  23
  -3   5  -8 7752.63 354.064  18
   3   5   8 6948.46 436.053  72
   3  -5   8 6663.28 369.416  72
   3   5   9 523.382 331.468  71
  -3   5  -9 747.857 256.810  68
  -3  -5  -9 1122.15 258.110  69
  -3  -5  -9 653.373 235.423  66
  -3   5  -9 762.540 265.515  61
   3  -5   9 425.768 278.611  72
   3  -5   9 1040.11 260.889  74
   3   5   9 845.758 234.551  23
  -3   5  -9 718.866 269.865  18
  -3  -5 -10 8081.35 328.515  66
  -3   5 -10 8218.55 363.232  61
  -3   5 -10 8337.75 378.154  18
   3  -5  10 8294.75 365.923  74
  -3  -5 -10 8004.30 360.966  69
   3   5  10 6485.97 441.866  71
   3  -5  10 8074.97 358.744  71
   3  -5  10 7126.96 384.227  72
   3   5  10 7430.79 435.991  72
   3   5  11 15414.1 297.800  32
  -3   5 -11 14198.0 439.564  61
  -3   5 -11 14955.1 446.183  18
   3  -5  11 15206.1 442.690  74
  -3  -5 -11 15133.7 434.180  69
   3   5  11 13939.3 526.390  71
   3  -5  11 15703.8 433.752  71
   3   5  11 15855.7 522.776  72
   3   5  12 1359.70 317.661  71
  -3  -5 -12 1897.82 248.368  69
   3  -5  12 1589.85 251.476  71
  -3   5 -12 1610.83 262.326  18
   3   5  12 1224.47 181.722  32
  -3   5 -12 1723.91 185.526  35
   3  -5  12 1602.77 255.951  74
  -3  -5 -12 1483.33 189.136  77
  -3   5 -12 1811.87 263.234  61
   3   5  12 1193.91 291.222  72
  -3  -5 -12 1771.97 167.860  41
  -3  -5 -13 40423.9 489.170  77
  -3  -5 -13 40037.3 479.714  41
  -3   5 -13 40183.8 495.220  35
   3   5  13 41105.9 489.232  32
  -3  -5 -14 3944.47 163.611  41
  -3   5 -14 4276.70 175.946  35
   3   5  14 4338.00 179.598  32
  -3  -5 -15 461.331 128.324  77
  -3  -5 -15 478.345 122.287  41
  -3   5 -15 560.626 130.285  35
  -3  -5 -16 8752.36 164.375  77
  -3  -5 -16 8815.55 162.432  41
   3   5  16 8551.89 167.419  32
  -3   5 -16 8812.97 169.978  35
  -3  -5 -17 8580.79 137.182  41
  -3   5 -17 8570.39 135.875  35
  -3  -5 -17 8148.79 137.953  77
  -3   5 -18 3233.42 77.8397  48
   3   6 -18 3849.56 84.2252  36
   3   6 -18 4072.08 86.0884  34
   3   6 -17 680.945 90.0378  36
   3   6 -17 721.151 90.5669  34
   3   6 -16 7960.36 173.699  36
   3   6 -16 8087.55 172.411  34
   3   6 -15 13224.1 235.753  36
   3   6 -15 12989.9 234.058  34
  -3  -6  14 31386.0 401.839  46
  -3   6  14 31741.1 387.789  52
   3   6 -14 31559.6 407.613  36
  -3   6  14 32564.9 393.541  32
   3   6 -14 31572.4 404.328  34
   3   6 -13 4291.93 193.065  36
  -3   6  13 3919.50 173.631  32
   3   6 -13 4265.54 189.712  34
  -3   6  12 33490.5 432.360  52
   3   6 -12 33098.6 434.536  34
   3   6 -12 33110.0 439.162  36
  -3  -6  11 1066.26 249.525  17
  -3   6  11 1014.89 276.385  70
   3   6 -11 1041.69 244.020  67
   3   6 -11 1017.19 237.500  68
   3   6 -11 1052.11 254.358  69
  -3  -6  11 1370.11 258.151  66
   3  -6 -11 922.767 225.442  64
  -3   6  11 1203.97 249.477  63
  -3  -6  11 1446.29 292.723  73
  -3   6  11 1232.99 201.796  52
   3   6 -11 715.923 170.923  36
  -3   6  11 1237.81 172.382  32
   3   6 -11 742.265 172.910  34
  -3  -6  10 28894.7 590.371  66
   3   6 -10 29276.5 580.259  68
   3   6 -10 28603.9 569.766  67
   3  -6 -10 26532.3 550.113  64
  -3   6  10 27800.8 576.013  63
  -3   6  10 28669.2 594.816  70
  -3  -6  10 27705.6 652.053  73
  -3  -6  10 27023.1 547.281  17
  -3   6  10 28408.9 387.067  32
   3   6  -9 24087.2 524.431  67
  -3  -6   9 25728.1 565.327  66
   3   6  -9 24857.7 541.944  68
   3  -6  -9 24005.5 511.373  64
  -3   6   9 25599.0 552.214  63
  -3   6   9 24760.1 568.704  70
  -3  -6   9 26039.3 570.747  69
  -3  -6   9 25371.0 620.986  73
  -3  -6   9 25276.0 527.862  17
  -3   6   9 25294.5 366.261  32
   3   6  -8 39916.3 666.316  27
   3   6  -8 38953.2 670.156  67
   3   6  -8 39838.3 691.189  68
  -3  -6   8 39472.7 705.955  66
   3  -6  -8 39027.2 653.385  64
  -3   6   8 38519.0 703.702  70
  -3  -6   8 38322.1 707.245  69
  -3  -6   8 38871.2 754.206  73
  -3  -6   8 38140.8 652.248  17
  -3   6   8 39235.7 480.237  32
   3   6  -7 2220.72 240.942  27
   3   6  -7 1657.42 233.160  25
   3   6  -7 1853.17 253.744  67
   3   6  -7 1584.18 261.551  68
   3  -6  -7 1394.70 231.866  64
  -3  -6   7 1421.29 275.779  66
   3   6  -7 1673.48 249.423  62
  -3   6   7 1522.43 280.697  63
  -3   6   7 1652.76 282.402  70
  -3  -6   7 1698.45 282.870  69
  -3  -6   7 1472.75 281.405  73
   3  -6  -7 1482.78 239.455  74
  -3  -6   7 1696.77 253.497  17
  -3   6   7 1483.90 168.854  32
   3   6  -6 45991.8 730.847  67
  -3  -6   6 48368.1 785.317  66
   3  -6  -6 45423.2 716.566  64
   3   6  -6 48816.7 752.913  62
  -3   6   6 49033.0 792.861  63
  -3   6   6 46615.0 764.976  70
  -3  -6   6 47366.8 784.188  69
   3  -6  -6 49123.9 732.823  74
  -3  -6   6 47433.9 808.135  73
  -3   6   6 45945.8 799.401  18
   3   6  -6 46281.1 759.013  25
   3   6  -5 10547.6 376.941  25
   3   6  -5 11063.1 363.165  67
  -3  -6   5 10487.0 384.180  66
   3   6  -5 10725.1 385.405  68
   3  -6  -5 9823.14 342.677  64
   3   6  -5 10751.7 367.509  62
  -3   6   5 9774.63 386.965  63
  -3  -6   5 11059.1 390.326  69
   3  -6  -5 10430.5 358.422  74
  -3  -6   5 9959.34 394.135  73
  -3   6   5 9645.25 389.224  18
  -3   6   5 9202.59 246.006  31
  -3  -6   4 59260.1 878.409  66
   3   6  -4 57550.5 854.704  68
   3  -6  -4 54054.6 792.218  64
   3   6  -4 57567.4 844.251  62
  -3   6   4 57317.9 864.898  63
  -3  -6   4 60036.3 875.146  69
   3  -6  -4 56477.9 814.669  74
  -3  -6   4 57767.6 877.271  73
  -3   6   4 56835.5 877.283  18
  -3   6   4 55375.8 655.944  31
  -3  -6   3 15002.3 441.177  66
   3   6  -3 15777.1 435.337  68
   3  -6  -3 14920.7 392.029  64
   3   6  -3 14081.4 430.325  62
  -3   6   3 14901.9 429.782  63
  -3  -6   3 14891.3 445.241  69
   3  -6  -3 14853.1 406.720  74
  -3  -6   3 14482.5 431.254  73
  -3   6   3 14611.4 441.458  18
  -3   6   3 14552.9 279.926  31
  -3  -6   2 24396.9 544.620  66
   3   6  -2 22350.8 515.406  68
   3  -6  -2 23087.0 479.173  64
   3   6  -2 23235.7 524.028  62
  -3   6   2 23835.9 528.925  63
  -3  -6   2 25008.6 543.032  69
   3  -6  -2 23098.3 496.572  74
  -3  -6   2 24648.6 517.591  73
  -3   6   2 24790.9 537.271  18
  -3   6   2 24216.6 364.921  31
  -3  -6   1 511.129 217.777  24
   3   6  -1 495.813 230.822  68
  -3  -6   1 1502.72 254.121  66
  -3   6   1 1480.51 270.325  63
   3   6  -1 404.524 245.476  62
  -3  -6   1 657.082 249.911  69
   3   6  -1 200.849 235.045  72
  -3  -6   1 846.041 221.104  73
   3  -6  -1 604.560 229.361  74
  -3   6   1 865.486 243.610  18
  -3   6   1 864.249 163.777  31
   3  -6   0 5439.52 287.566  71
  -3  -6   0 5643.26 329.253  69
   3   6   0 4730.88 298.463  68
  -3   6   0 4849.67 183.904  31
   3   6   0 4949.90 323.574  62
  -3   6   0 4708.56 306.292  18
   3  -6   0 5765.63 297.845  74
   3   6   0 5236.19 306.759  72
  -3  -6   0 4628.44 275.645  73
  -3  -6   0 4842.82 287.891  24
  -3   6   0 4459.56 312.691  25
   3  -6   1 6853.08 324.534  71
  -3  -6  -1 8401.66 357.679  69
   3   6   1 7084.69 332.415  68
  -3   6  -1 8088.97 219.128  31
   3   6   1 6643.63 344.914  72
  -3  -6  -1 8720.51 337.007  73
  -3  -6  -1 7716.46 327.053  24
  -3   6  -1 7222.76 370.773  25
   3  -6   1 6782.75 313.527  74
  -3   6  -1 8068.20 344.832  18
  -3  -6  -2 35651.3 657.781  66
   3  -6   2 35109.5 610.259  74
   3   6   2 36121.1 692.004  62
  -3  -6  -2 33390.6 623.215  24
   3  -6   2 35186.6 624.028  72
   3   6   2 33848.0 669.984  72
  -3  -6  -2 34566.0 616.546  73
   3  -6   2 35953.6 620.642  71
  -3   6  -2 36072.7 461.264  31
  -3   6  -3 622.384 153.689  31
  -3  -6  -3 611.645 257.116  66
   3   6   3 797.509 282.638  62
   3   6   3 636.328 277.151  72
   3  -6   3 889.753 238.352  74
   3  -6   3 847.991 246.331  72
   3  -6   3 898.824 246.158  71
  -3  -6  -3 689.810 237.163  24
  -3   6  -4 44493.4 550.225  31
  -3  -6  -4 44321.0 753.204  66
   3   6   4 47386.8 822.227  62
   3  -6   4 46053.9 746.493  72
   3   6   4 45184.8 809.574  72
  -3  -6  -4 43905.7 737.102  24
   3  -6   4 44979.9 730.941  71
   3  -6   4 45077.0 717.112  74
  -3  -6  -5 3645.36 301.856  66
   3   6   5 3125.91 337.209  62
  -3   6  -5 3133.27 187.325  31
   3  -6   5 3534.05 297.579  72
   3   6   5 3121.61 352.684  72
  -3  -6  -5 3616.04 302.709  69
   3  -6   5 3005.70 294.045  71
   3  -6   5 3537.44 279.328  74
   3  -6   6 63308.7 928.970  74
  -3  -6  -6 67419.7 955.082  66
   3   6   6 65832.9 1006.39  62
   3  -6   6 65403.9 971.125  72
   3   6   6 63384.2 1057.43  72
  -3   6  -6 64451.6 957.182  18
  -3  -6  -6 67845.0 962.471  69
   3  -6   6 65125.4 937.499  71
  -3  -6  -7 24396.2 554.299  69
  -3   6  -7 23097.9 526.539  68
  -3  -6  -7 24317.5 534.802  66
   3   6   7 25083.6 571.452  62
   3  -6   7 25611.0 541.638  74
  -3   6  -7 23923.5 550.983  18
   3   6   7 26062.5 542.696  23
   3   6   7 24508.5 649.376  72
   3  -6   7 23464.5 566.441  72
  -3  -6  -8 79260.0 1041.26  66
   3   6   8 79039.2 1041.46  23
  -3  -6  -8 80037.9 1068.39  69
   3  -6   8 77035.3 1044.99  74
  -3   6  -8 78549.8 1074.10  18
   3   6   8 77505.4 1176.22  72
   3  -6   9 131.242 265.962  72
   3  -6   9 651.106 244.453  74
   3   6   9 311.203 301.526  71
   3  -6   9 411.329 243.809  71
  -3  -6  -9 708.073 250.872  69
  -3  -6  -9 693.355 223.630  66
   3   6   9 523.700 226.279  23
   3   6   9 505.806 178.858  32
  -3   6  -9 932.070 185.857  35
  -3  -6  -9 822.759 193.168  77
  -3   6  -9 780.733 254.860  18
  -3   6 -10 23488.1 362.695  35
   3   6  10 23358.9 352.223  32
  -3  -6 -10 24533.4 362.162  77
   3   6  11 9201.57 220.487  32
  -3   6 -11 9697.85 235.701  35
  -3  -6 -11 9668.19 233.939  77
   3   6  12 5925.71 178.140  32
  -3  -6 -12 4890.48 182.737  77
   3   6  13 6077.32 164.080  32
  -3  -6 -13 6480.52 174.871  77
  -3   6 -14 10321.3 189.043  35
  -3  -6 -14 10209.4 177.918  77
  -3  -6 -15 325.588 89.3334  77
   3  -6  15 210.833 71.1134  45
  -3   6 -15 477.805 93.4226  35
  -3   6 -16 14457.5 169.614  48
  -3   6 -16 14696.3 169.757  35
   3   7 -15 13628.1 186.915  34
   3   7 -15 13263.7 186.989  36
  -3  -7  14 1321.08 109.718  46
   3   7 -14 1202.51 111.741  34
   3   7 -14 1305.18 111.794  36
   3   7 -13 24795.0 312.688  34
   3   7 -13 24743.0 315.218  36
  -3   7  12 5987.51 188.239  52
  -3   7  12 6329.43 177.343  37
  -3   7  11 7753.94 216.637  52
  -3   7  11 8485.17 214.540  37
  -3   7  10 387.546 182.931  52
  -3   7  10 452.601 178.791  37
  -3   7   9 5707.88 221.934  52
   3   7  -9 5485.75 196.930  34
  -3   7   9 5638.65 228.895  37
   3   7  -9 5434.43 197.726  36
  -3   7   8 3070.28 216.863  52
  -3   7   8 3307.83 221.079  37
   3   7  -8 3536.54 188.997  36
  -3   7   8 3015.04 194.049  42
   3   7  -8 3685.59 186.704  34
   3   7  -7 10244.0 363.861  68
  -3  -7   7 11500.8 380.225  66
   3   7  -7 10575.5 238.393  34
  -3   7   7 10508.5 385.484  63
  -3  -7   7 11329.4 385.457  69
   3   7  -7 10471.8 238.250  36
  -3   7   7 10484.4 283.424  37
  -3   7   7 10288.4 257.214  42
  -3  -7   7 10842.8 405.235  73
   3  -7  -6 4158.09 270.699  74
  -3  -7   6 3913.20 308.257  73
  -3  -7   6 3552.50 294.315  69
  -3  -7   6 3825.66 281.324  66
   3   7  -6 4730.44 302.428  68
   3  -7  -6 3988.65 257.414  64
   3   7  -6 4522.22 281.961  62
  -3   7   6 3758.40 298.157  63
   3   7  -6 4522.09 278.568  27
   3   7  -6 4671.77 285.214  25
   3   7  -6 4861.23 196.750  34
  -3   7   6 3843.80 235.634  37
   3   7  -6 4602.54 199.460  36
  -3   7   6 3619.10 218.972  42
  -3  -7   5 28731.8 581.726  66
   3   7  -5 27883.6 577.625  68
   3  -7  -5 25884.9 514.790  64
   3   7  -5 29153.4 565.633  62
  -3   7   5 27874.0 584.043  63
   3  -7  -5 27880.6 530.897  74
  -3  -7   5 28544.3 600.082  73
   3   7  -5 29193.9 572.306  27
   3   7  -5 29548.2 581.173  25
  -3   7   5 27090.1 400.535  47
  -3  -7   5 28165.2 582.876  69
  -3  -7   4 3924.33 288.299  66
   3   7  -4 3516.22 291.556  68
   3  -7  -4 2923.35 243.073  64
   3   7  -4 3761.32 288.736  62
  -3   7   4 2999.02 297.800  63
  -3  -7   4 3872.32 291.162  69
   3   7  -4 3382.72 288.394  25
  -3   7   4 3274.89 299.464  18
   3  -7  -4 3211.67 268.904  74
  -3  -7   4 4002.91 296.025  73
   3  -7  -3 80171.9 1035.62  74
  -3  -7   3 82975.8 1097.72  73
  -3  -7   3 83739.0 1100.86  66
   3   7  -3 81071.7 1096.63  68
   3  -7  -3 79569.9 1013.74  64
   3   7  -3 80749.3 1090.26  62
  -3   7   3 80196.0 1091.59  63
  -3  -7   3 80147.6 1087.92  69
   3   7  -3 79719.6 1116.47  25
  -3   7   3 83619.5 1111.27  18
  -3   7   3 81255.5 871.665  31
  -3  -7   2 10350.8 342.666  72
   3  -7  -2 10460.3 349.449  74
  -3  -7   2 11853.1 392.535  73
   3  -7  -2 11056.8 355.658  71
  -3  -7   2 12486.3 399.786  69
   3   7  -2 10801.6 385.414  68
  -3  -7   2 11382.0 405.336  66
   3  -7  -2 10214.1 326.107  64
   3   7  -2 10882.2 398.205  62
   3   7  -2 11090.8 411.010  25
  -3   7   2 11214.3 253.715  31
  -3   7   2 11291.2 403.831  18
  -3  -7   1 40687.9 715.224  69
   3  -7  -1 39580.9 663.094  71
  -3  -7   1 38683.0 708.789  66
   3   7  -1 40356.8 715.985  68
  -3  -7   1 39410.4 686.882  73
   3   7  -1 42186.3 734.215  62
   3   7  -1 42812.9 762.180  25
  -3   7   1 41070.4 512.988  31
   3  -7  -1 41369.7 668.715  74
  -3   7   1 41199.7 710.813  18
   3  -7   0 829.479 234.086  71
  -3  -7   0 672.097 259.937  69
  -3   7   0 659.955 160.449  31
  -3  -7   0 652.611 247.814  66
   3   7   0 324.389 255.184  72
  -3  -7   0 712.242 227.790  73
   3  -7   0 626.877 232.469  74
  -3   7   0 641.611 243.735  18
   3   7   0 340.958 268.984  25
  -3  -7  -1 3796.91 289.054  66
  -3   7  -1 3594.47 296.791  18
   3   7   1 3631.15 324.962  62
  -3   7  -1 3687.28 191.245  31
   3  -7   1 3926.65 270.762  74
   3  -7   1 3442.53 280.761  71
  -3  -7  -1 4137.31 308.974  69
   3   7   1 3454.69 303.222  72
  -3  -7  -1 4318.90 281.897  73
  -3   7  -2 7987.90 354.433  18
   3   7   2 9159.47 406.526  62
  -3   7  -2 8349.03 228.794  31
   3  -7   2 9546.74 336.236  74
   3  -7   2 8754.78 346.677  71
  -3  -7  -2 8674.84 367.850  69
   3   7   2 9036.28 394.816  72
   3  -7   3 2441.37 262.997  71
  -3  -7  -3 3158.69 284.583  69
  -3   7  -3 3478.19 186.841  31
  -3   7  -3 3054.23 274.561  18
   3   7   3 2439.92 308.751  62
   3  -7   3 3096.92 261.632  74
   3  -7   3 2566.07 263.803  72
   3   7   3 2508.62 314.115  72
  -3   7  -3 3317.77 212.709  42
  -3   7  -3 2964.90 224.046  37
   3  -7   4 326.149 237.821  71
  -3  -7  -4 296.756 239.872  69
  -3   7  -4 290.552 160.005  31
  -3  -7  -4 433.032 241.425  66
   3   7   4 342.411 269.021  62
  -3   7  -4-44.7491 228.771  47
   3   7   4 341.327 277.277  72
   3  -7   4 342.934 228.539  74
   3  -7   4 155.137 231.521  72
  -3  -7  -4 313.964 181.891  77
  -3   7  -4 385.004 226.833  18
  -3   7  -5 14328.0 278.711  31
  -3  -7  -5 15150.6 288.804  77
   3  -7   5 14362.7 398.168  74
  -3   7  -5 14271.8 287.236  51
  -3   7  -5 13105.7 316.592  47
  -3  -7  -5 14842.1 423.270  66
  -3  -7  -5 15055.8 425.122  69
   3  -7   5 14185.5 413.038  71
   3  -7   5 13980.6 414.827  72
   3   7   5 13843.2 475.489  72
  -3   7  -6 6176.99 222.683  51
  -3   7  -6 5946.28 242.273  47
  -3   7  -6 6547.99 206.223  31
  -3  -7  -6 6817.49 224.566  77
  -3   7  -7 65367.3 707.293  51
  -3   7  -7 65358.7 707.344  31
  -3  -7  -7 66185.4 703.937  77
  -3   7  -8 16743.7 284.768  51
  -3   7  -8 16128.2 277.870  35
  -3   7  -8 16641.1 279.206  31
  -3  -7  -8 16272.7 284.142  77
  -3   7  -9 48234.5 532.488  51
  -3   7  -9 46802.0 533.797  35
  -3   7  -9 48503.7 538.258  31
  -3  -7  -9 47714.4 534.427  77
  -3   7 -10 2111.18 137.232  51
  -3   7 -10 2538.25 144.567  35
  -3  -7 -10 2084.54 149.339  77
  -3   7 -10 2368.41 132.089  31
  -3   7 -11 6985.25 165.261  35
  -3  -7 -11 6497.29 163.819  77
  -3   7 -12 2467.78 115.574  35
  -3  -7 -12 2260.69 111.413  77
  -3   7 -13 1484.89 88.3759  35
  -3  -7 -13 1830.50 81.8861  77
   3   8 -12 3099.49 86.5280  36
  -3  -8  12 3151.81 85.1580  46
   3   8 -12 3092.12 86.2496  34
   3   8 -11 12650.3 181.585  36
  -3  -8  11 12317.6 183.714  46
   3   8 -11 12632.9 180.038  34
  -3   8  10 8436.89 174.953  37
   3   8 -10 8093.66 162.967  36
   3   8 -10 7992.51 160.578  34
   3   8  -9 171.598 113.273  36
  -3   8   9 303.341 138.205  37
   3   8  -9 198.161 111.956  34
   3   8  -8 316.479 127.035  36
  -3   8   8 380.166 150.015  37
  -3   8   8 432.494 136.336  42
   3   8  -8 299.657 125.502  34
   3   8  -7 30858.4 379.419  36
  -3   8   7 32140.0 393.886  42
  -3   8   7 30938.6 410.270  37
   3   8  -7 30783.9 376.124  34
   3   8  -6 7675.58 191.449  36
   3   8  -6 7589.52 189.849  34
  -3   8   5 20987.8 334.533  37
   3   8  -5 20301.3 295.494  36
  -3   8   5 21447.7 328.596  42
  -3   8   5 20633.6 322.831  47
   3   8  -5 20222.1 292.243  34
  -3   8   4 5061.22 214.934  37
   3   8  -4 5133.30 175.946  36
  -3   8   4 5079.07 210.624  42
  -3   8   4 4914.63 207.196  47
   3   8  -4 5277.25 174.255  34
  -3   8   3 702.536 186.313  37
   3   8  -3 715.142 146.026  36
   3   8  -3 813.779 145.692  34
  -3   8   3 523.450 181.690  47
  -3   8   2 125.032 186.964  47
  -3   8   2 374.289 185.335  37
   3   8  -2 414.653 145.722  36
  -3   8   2 696.033 184.584  42
   3   8  -2 403.043 142.462  34
  -3  -8   2 305.609 151.584  77
  -3   8   1 6166.88 193.231  51
  -3   8   1 6672.87 239.225  47
  -3   8   1 7165.92 231.251  42
  -3   8   1 6339.26 229.930  37
   3   8  -1 7167.86 193.005  36
   3   8  -1 7166.57 188.299  34
  -3  -8   1 6857.98 197.167  77
  -3   8   0 9516.79 227.328  51
   3   8   0 10452.4 219.669  36
  -3   8   0 9916.23 250.513  42
  -3   8   0 9538.95 249.169  37
  -3   8   0 9865.33 215.887  31
   3   8   0 10345.3 215.535  34
  -3  -8   0 9898.06 219.157  77
  -3   8  -1 40.1179 197.725  47
  -3   8  -1 188.490 162.902  51
  -3   8  -1 368.181 175.386  42
  -3   8  -1 319.769 173.706  37
  -3   8  -1 265.316 133.562  31
  -3  -8  -1 306.844 152.316  77
  -3   8  -2-128.155 164.790  51
  -3   8  -2 166.329 168.578  37
  -3   8  -2 228.150 166.828  42
  -3   8  -2 108.776 128.735  31
  -3  -8  -2 199.209 151.582  77
  -3   8  -3 6368.43 207.612  51
  -3   8  -3 6952.48 232.896  47
  -3  -8  -3 6669.44 190.089  77
  -3   8  -3 6976.83 185.747  31
  -3   8  -4 2583.32 173.850  51
  -3   8  -4 2379.69 186.866  47
  -3  -8  -4 2816.58 161.010  77
  -3   8  -4 2581.33 143.220  31
  -3  -8  -5 11463.9 218.771  77
  -3   8  -5 11575.3 213.237  31
  -3   8  -6 7143.23 186.582  51
  -3  -8  -6 7492.24 173.615  77
  -3  -8  -7 633.007 118.370  77
  -3   8  -7 440.471 126.513  51
  -3  -8  -8 552.398 100.896  77
  -3   8  -8 307.471 107.937  51
  -3  -8  -9 4973.67 117.296  77
  -3   8  -9 4961.97 115.157  51
  -3  -8 -10 843.324 67.0805  77
  -3   9   6 82.1040 73.2746  42
  -3   9   6 18.2073 84.3669  37
  -3   9   5 2198.21 107.649  37
  -3   9   5 2085.53 102.852  42
  -3   9   4 1360.05 115.151  37
  -3   9   3 23112.1 291.199  42
  -3   9   3 23651.2 287.174  37
  -3   9   3 23222.5 288.079  47
  -3   9   2 3223.36 140.061  42
  -3   9   2 3245.65 147.747  47
  -3   9   1 57489.4 579.954  42
   3   9  -1 54109.9 554.423  47
  -3   9   0 1997.01 119.053  42
  -3   9  -1 28278.1 314.325  42
  -3   9  -1 27381.6 344.220  47
   3   9   2 1197.79 90.1476  42
  -3   9  -2 1370.27 82.0759  42
  -3   9  -2 1369.33 85.5154  51
   3   9   3 9335.80 146.721  42
  -3   9  -3 9025.81 162.414  47
   3   9   4 1055.60 76.6042  42
  -3   9  -4 982.332 73.0627  51
  -3   9  -4 993.109 73.5337  47
  -4   0  22 1034.61 101.096  40
  -4   0  22 1148.73 97.0481  43
  -4   0  21 24.4804 97.2383   5
  -4   0  21 98.6407 127.337  40
  -4   0  21 85.7917 114.712  43
  -4   0  20 6774.97 193.025  40
  -4   0  20 6445.17 190.733  43
  -4   0  20 6491.24 167.719   5
  -4   0  20 6123.76 168.253  45
  -4   0  19 261.349 165.780  40
  -4   0  19 58.1869 172.279  43
  -4   0  19-43.3343 148.943  45
  -4   0  19-78.5848 140.868   5
  -4   0  18 12088.2 245.229   5
  -4   0  18 11296.8 370.597   3
   4   0 -18 11948.0 387.714  69
  -4   0  18 12008.4 267.178  40
   4   0 -18 11322.3 409.961  66
   4   0 -18 11702.6 381.995  75
  -4   0  17 311.373 255.145   3
  -4   0  17 285.812 163.297   5
   4   0 -17 43.3590 236.681  69
   4   0 -17 198.510 271.739  66
   4   0 -17-111.757 247.044  75
  -4   0  16 2696.44 299.401   3
  -4   0  16 2610.45 182.704   5
   4   0 -16 2091.75 281.845  75
   4   0 -16 1967.02 282.108  69
  -4   0  15 199.235 269.340   3
  -4   0  15 128.949 166.801   5
   4   0 -15 2.76665 241.632  75
   4   0 -15 114.131 237.525  69
  -4   0  14 10662.7 395.030   3
  -4   0  14 10506.4 240.381   5
   4   0 -14 10533.5 385.115  75
   4   0 -14 9583.79 376.772  69
   4   0 -13 79.1310 224.661  75
   4   0 -13 210.200 204.942  69
  -4   0  13-41.6659 245.667   3
  -4   0  13 123.843 143.727   5
  -4   0  12 49491.0 739.490   3
   4   0 -12 47790.7 729.409  75
  -4   0  11 363.625 212.823   3
   4   0 -11 15.3480 184.881  75
  -4   0  10 98226.0 1148.20   3
   4   0 -10 99237.6 1156.63  75
  -4   0   9 278.813 149.780  19
   4   0  -9 218.037 157.521  75
  -4   0   9 196.109 169.312   4
  -4   0   9 197.159 183.733   3
  -4   0   9 272.977 157.286  30
   4   0  -8 72794.1 877.272  75
  -4   0   8 72559.8 838.223  19
  -4   0   8 74805.4 885.486   4
  -4   0   8 75256.7 880.086   3
  -4   0   7 110.472 126.482  19
   4   0  -7 154.918 267.266  58
   4   0  -7 123.842 120.204  75
  -4   0   7 228.385 150.545  76
  -4   0   7 194.162 156.563  21
  -4   0   7 244.251 143.078   4
  -4   0   7 237.282 267.025   2
  -4   0   7 185.497 155.813   3
  -4   0   7 162.138 150.713  30
   4   0  -6 11409.5 502.185  58
  -4   0   6 11228.5 277.561  76
  -4   0   6 10555.4 268.957  21
  -4   0   6 10665.1 269.434   4
  -4   0   6 10776.3 267.523   3
  -4   0   6 10146.0 498.501   2
  -4   0   6 10842.8 499.994   1
  -4   0   6 11095.1 282.582  30
   4   0  -5 117.499 234.317  58
  -4   0   5 33.1429 249.193   1
  -4   0   5 6.14171 236.932   2
  -4   0   5 157.281 136.334   3
  -4   0   5 142.374 138.514  21
  -4   0   4 2610.44 306.231   1
  -4   0   4 2542.79 309.452   2
   4   0  -4 2583.05 285.536  58
  -4   0   3 118.666 235.453   1
  -4   0   3 155.448 235.075   2
   4   0  -3 429.485 212.262  58
  -4   0   2 72764.1 1257.94   2
  -4   0   1 247.898 232.589   2
   4   0  -1 230.648 213.584  60
  -4   0   0 132955. 1863.37   2
   4   0   0 130145. 1894.87  60
  -4   0  -1 132.700 228.755   2
   4   0   1 163.874 233.841  60
  -4   0  -2 73984.7 1318.32   2
   4   0   3 34.7517 244.590  60
  -4   0  -3 92.5758 154.291  16
  -4   0  -3-12.6158 133.876   4
  -4   0  -3 60.3806 258.126   2
  -4   0  -4 27160.4 456.755  65
   4   0   4 27419.5 469.043  62
   4   0   4 26050.0 789.515  60
  -4   0  -4 27875.2 455.508  76
  -4   0  -4 26171.6 455.101  26
  -4   0  -4 29157.0 487.813  16
  -4   0  -4 28830.9 830.954   2
  -4   0  -4 27570.8 450.176   4
  -4   0  -5 147.042 150.091  28
  -4   0  -5 43.3747 148.463  65
   4   0   5 85.1572 260.883  60
   4   0   5 43.3775 152.128  62
  -4   0  -5 162.020 154.463  76
  -4   0  -5 40.1853 143.246  26
  -4   0  -5 122.376 153.004   4
   4   0   5 99.5328 148.301  72
   4   0   6 80737.9 950.898  71
  -4   0  -6 76660.3 957.626  65
   4   0   6 80772.3 981.197  62
  -4   0  -6 77165.8 976.953  26
  -4   0  -6 79397.2 978.472  16
   4   0   6 75690.0 958.941  72
  -4   0  -6 79087.1 961.651  28
   4   0   7 102.103 175.484  71
  -4   0  -7 131.643 172.725  28
  -4   0  -7 204.056 188.607  65
  -4   0  -7 40.3794 182.615  26
  -4   0  -7 50.6180 193.302  16
   4   0   7 164.093 171.622  72
   4   0   8 27928.1 521.638  71
  -4   0  -8 28257.7 528.763  28
  -4   0  -8 28138.5 530.205  65
   4   0   8 29276.5 525.273  62
  -4   0  -8 27546.4 490.887  75
  -4   0  -8 27763.1 544.334  26
   4   0   8 28329.0 526.848  72
  -4   0  -8 29204.7 529.878  16
   4   0   9 248.260 200.596  71
  -4   0  -9 67.1066 214.144  65
   4   0   9 149.312 194.765  62
  -4   0  -9 94.9614 213.834  28
  -4   0  -9 42.1675 187.517  75
   4   0   9 115.753 198.859  72
  -4   0  -9 275.293 219.177  16
  -4   0 -10 51129.9 785.928  65
   4   0  10 50598.0 754.513  62
   4   0  10 47970.2 765.744  72
  -4   0 -10 50059.4 780.040  28
   4   0  10 50436.4 759.824  71
  -4   0 -11-80.5865 249.757  65
   4   0  11 254.672 207.623  62
   4   0  11 155.505 232.373  72
  -4   0 -11 17.9587 238.117  26
  -4   0 -11 2.87170 247.281  28
   4   0  11 370.697 244.128  71
  -4   0 -12 18513.2 495.316  65
   4   0  12 19643.3 446.372  62
   4   0  12 19652.4 475.965  72
  -4   0 -12 18197.7 487.056  26
  -4   0 -12 19132.6 498.568  28
   4   0  12 20185.2 480.780  71
  -4   0 -13 124.631 257.690  65
  -4   0 -13 237.854 260.671  26
   4   0  13 258.989 211.120  62
  -4   0 -13 47.5782 258.187  28
   4   0  13 316.726 254.234  71
  -4   0 -14 21138.3 512.420  26
   4   0  14 20676.3 495.448  71
  -4   0 -14 21019.9 513.234  65
  -4   0 -14 21302.4 510.169  28
  -4   0 -15 349.624 251.174  20
   4   0  15 60.4187 244.928  71
   4   0  15 245.205 229.996  72
  -4   0 -15-115.062 237.654  28
  -4   0 -15 98.4109 234.891  65
  -4   0 -16 3704.44 179.070   7
  -4   0 -16 3583.22 190.105  34
  -4   0 -16 3707.19 188.971  36
  -4   0 -17-23.5513 138.956   7
   4   0  17 25.8081 127.079   5
  -4   0 -17 119.906 145.194  34
  -4   0 -17 146.501 147.462  36
  -4   0 -18 10545.9 192.574   7
   4   0  18 10607.4 183.821   5
  -4   0 -18 9635.75 202.368  36
  -4   0 -18 9884.28 201.514  34
  -4   0 -19 23.4542 93.4206   7
  -4   0 -20 5906.29 104.253   7
  -4  -1  22 18279.8 210.391  40
  -4   1  22 18313.6 211.105  43
  -4  -1  21 718.650 99.7254   5
  -4  -1  21 888.762 127.223  40
  -4   1  21 558.820 127.921  40
  -4  -1  21 747.713 118.821  43
  -4   1  21 679.877 122.661  43
  -4   1  20 36340.7 421.713  45
  -4  -1  20 38136.0 427.415   5
  -4   1  20 38874.9 426.695   5
  -4  -1  20 38562.1 433.008  40
  -4   1  20 38719.5 440.257  43
  -4   1  20 37141.3 432.157  40
  -4   1  19 1805.24 163.694  45
  -4   1  19 2259.95 192.138  40
  -4   1  19 2075.10 188.987  43
  -4   1  19 1927.51 146.915   5
  -4  -1  19 2036.70 148.313   5
   4   1 -18 1058.69 246.558  69
   4  -1 -18 1152.61 247.495  66
  -4   1  18 1887.11 161.008   5
  -4  -1  18 1530.81 158.994   5
  -4   1  18 1564.18 183.552  45
  -4   1  18 1753.21 208.761  40
  -4  -1  18 1511.52 189.061  43
  -4   1  18 1633.20 205.804  43
   4   1 -18 1472.39 254.997  75
   4  -1 -17 749.362 267.935  66
  -4  -1  17 865.467 261.584   3
  -4   1  17 865.663 262.574   3
  -4  -1  17 908.964 163.424   5
  -4   1  17 800.333 161.518   5
  -4  -1  17 907.082 234.845  19
  -4  -1  17 1015.77 264.053  21
  -4   1  17 822.976 258.546  21
   4   1 -17 751.496 255.623  69
   4   1 -17 891.116 256.097  75
  -4   1  16 11357.9 393.817   3
  -4  -1  16 11910.8 397.588   3
  -4   1  16 11161.7 247.884   5
  -4  -1  16 11862.0 252.357   5
   4   1 -16 10847.3 399.097  75
  -4  -1  16 11335.2 397.928  21
  -4   1  16 11125.5 386.244  21
  -4  -1  16 10912.2 366.724  19
   4   1 -16 9631.71 359.446  65
   4  -1 -16 10826.3 416.370  66
   4   1 -16 10263.7 399.401  69
  -4   1  15 3405.09 303.075   3
  -4  -1  15 2739.81 297.984   3
  -4   1  15 3289.36 184.436   5
  -4  -1  15 2832.45 180.784   5
   4   1 -15 2551.80 301.273  75
  -4  -1  15 2825.08 274.264  19
  -4  -1  15 3038.97 305.267  21
  -4   1  15 3104.69 301.019  21
   4   1 -15 2829.49 263.402  65
   4  -1 -15 2618.85 308.509  66
   4   1 -15 3078.28 302.721  69
  -4   1  14 2509.21 289.105   3
  -4  -1  14 2713.16 289.422   3
  -4   1  14 2374.24 174.757   5
  -4  -1  14 3015.36 174.954   5
   4   1 -14 2280.83 285.134  75
  -4  -1  14 2936.87 268.462  19
  -4  -1  14 2883.12 298.628  21
  -4   1  14 2600.05 288.456  21
   4   1 -14 2911.42 259.016  65
   4  -1 -14 2498.73 288.417  66
   4   1 -14 2190.36 291.189  69
   4   1 -13 51427.9 767.830  65
  -4   1  13 53376.2 787.130   3
  -4  -1  13 53780.8 789.043   3
  -4   1  13 52305.3 588.846   5
  -4  -1  13 51632.0 588.987   5
  -4  -1  13 51999.0 823.744  73
  -4  -1  13 52950.2 763.759  19
  -4  -1  13 53700.5 787.044  21
  -4   1  13 53200.6 782.196  21
   4   1 -13 54293.8 812.666  75
   4   1 -13 53479.9 831.700  69
   4   1 -12 65025.6 878.936  65
  -4   1  12 67395.3 902.591   3
  -4  -1  12 67344.5 903.208   3
  -4  -1  12 68523.5 970.577  73
  -4  -1  12 66342.8 880.782  19
  -4  -1  12 68478.3 905.267  21
  -4   1  12 68689.0 902.341  21
   4   1 -12 67933.9 915.646  75
   4   1 -12 65345.9 938.451  69
  -4   1  11 47582.7 716.218  30
   4   1 -11 47881.8 699.803  65
  -4   1  11 48638.3 715.713   3
  -4  -1  11 48759.4 714.698   3
  -4  -1  11 50091.0 767.085  73
  -4  -1  11 48613.0 697.246  19
  -4  -1  11 48635.4 714.346  21
  -4   1  11 47530.2 707.855  21
   4   1 -11 49527.3 729.375  75
   4   1 -11 48780.2 741.659  69
  -4   1  10 158332. 1741.40  30
   4   1 -10 158903. 1700.61  65
  -4   1  10 166395. 1725.63   3
  -4  -1  10 168155. 1728.63   3
  -4  -1  10 165077. 1818.33  73
  -4  -1  10 166388. 1726.37  21
  -4   1  10 166794. 1726.57  21
  -4  -1  10 167606. 1712.35  19
   4   1 -10 163718. 1734.31  75
   4   1 -10 160878. 1759.25  69
   4   1  -9 870.961 156.151  65
  -4  -1   9 1285.25 184.088   4
  -4  -1   9 1325.13 201.990   3
  -4   1   9 850.308 188.051   3
  -4   1   9 886.485 177.328   4
   4   1  -9 853.519 169.761  69
  -4  -1   9 1446.85 203.158  21
  -4   1   9 1004.25 196.255  21
  -4  -1   9 1517.98 188.080  19
   4   1  -9 951.952 181.761  75
  -4   1   9 1036.79 194.602  30
   4   1  -8 71090.4 841.241  65
  -4  -1   8 71721.4 842.348  19
  -4  -1   8 70204.8 848.816  21
  -4   1   8 69187.9 845.148  21
  -4  -1   8 70327.1 889.094  24
  -4   1   8 69167.9 852.371   4
  -4  -1   8 68031.3 849.249   4
  -4   1   8 69922.8 851.203   3
  -4  -1   8 69738.3 848.930   3
  -4   1   8 71524.5 888.618  30
  -4  -1   8 69137.0 825.340  17
  -4  -1   7 6268.45 211.049  17
   4   1  -7 5491.83 200.933  67
  -4  -1   7 5747.31 252.994  66
   4   1  -7 5864.78 203.776  65
   4  -1  -7 6123.46 425.793  58
  -4  -1   7 6121.86 232.393  30
  -4   1   7 5601.51 241.882  30
  -4   1   7 5879.65 220.318   4
  -4  -1   7 5865.61 220.021   4
  -4   1   7 6046.77 229.055   3
  -4  -1   7 6379.61 234.100   3
  -4   1   7 5541.20 413.881   2
  -4  -1   7 6077.16 428.048   2
  -4   1   7 5760.34 218.818  70
  -4  -1   7 6298.20 232.216  21
  -4   1   7 5935.18 229.741  21
  -4  -1   7 6159.19 216.862  19
  -4  -1   7 6051.20 236.980  24
  -4  -1   6 2924.85 189.174  30
  -4   1   6 2941.21 206.050  30
   4  -1  -6 3468.74 338.337  58
   4   1  -6 3767.31 171.439  65
  -4  -1   6 3314.84 183.523   4
  -4   1   6 3363.28 180.962   4
  -4   1   6 3361.52 184.669   3
  -4  -1   6 3287.83 187.114   3
  -4  -1   6 3323.00 352.619   1
  -4   1   6 3297.83 348.721   1
  -4   1   6 3069.96 342.032   2
  -4  -1   6 3074.80 342.542   2
  -4  -1   6 3137.91 181.096  24
  -4  -1   6 3454.49 181.442  19
  -4  -1   6 3399.86 189.379  21
  -4   1   6 3360.90 188.482  21
  -4  -1   6 3259.46 171.608  17
  -4   1   5 895.740 158.532  30
   4  -1  -5 1347.69 272.850  58
  -4  -1   5 1048.74 151.998  21
  -4   1   5 953.972 151.284  21
  -4  -1   5 1081.07 147.477  19
  -4  -1   5 965.079 151.471   3
  -4  -1   5 1099.52 295.168   1
  -4   1   5 1229.24 278.260   2
  -4  -1   5 818.044 266.128   2
  -4   1   5 984.991 151.727   3
  -4   1   5 988.502 283.194   1
  -4  -1   4 2712.82 316.959   1
  -4   1   4 2860.78 326.155   1
  -4   1   4 2874.35 320.831   2
  -4  -1   4 2672.92 312.418   2
   4   1  -4 2219.30 289.836  58
   4  -1  -4 2284.60 278.107  58
  -4   1   3 119208. 1732.36   2
  -4  -1   3 119317. 1741.64   2
  -4  -1   3 121967. 1688.89   1
  -4   1   3 120353. 1674.55   1
   4  -1  -3 115410. 1620.78  58
   4  -1  -3 117072. 1686.71  60
  -4   1   2 143007. 1936.91   2
  -4  -1   2 139553. 1929.03   2
   4  -1  -2 136944. 1787.62  58
   4  -1  -2 139678. 1944.79  60
  -4   1   1 66242.1 1192.11   2
  -4  -1   1 68329.8 1216.74   2
   4  -1  -1 69498.3 1252.47  60
  -4   1   0 216555. 2680.96   2
  -4  -1   0 218726. 2694.52   2
  -4   1  -1 30594.2 792.836   2
  -4  -1  -1 30891.0 803.286   2
   4  -1   1 30559.8 840.489  60
   4  -1   2 101106. 1693.33  60
  -4   1  -2 103103. 1626.12   2
  -4  -1  -2 104447. 1641.74   2
  -4  -1  -2 103880. 1177.90  16
  -4  -1  -3 1425.38 183.913  16
  -4   1  -3 1384.64 192.372  16
   4   1   3 1462.63 164.774  68
  -4  -1  -3 1612.75 168.197  65
  -4   1  -3 1649.50 151.265  61
   4   1   3 1323.08 166.386  62
   4  -1   3 1688.92 169.896  62
  -4   1  -3 1573.87 155.105   4
  -4  -1  -3 1482.96 155.384   4
  -4   1  -3 1662.03 312.546   2
  -4  -1  -3 1371.49 308.112   2
  -4   1  -3 1771.85 166.462  76
  -4  -1  -3 1646.40 162.180  28
  -4  -1  -4 10447.0 307.170  16
  -4   1  -4 9115.98 314.129  16
  -4  -1  -4 10035.0 281.495  28
  -4  -1  -4 9680.49 285.609  65
  -4   1  -4 9746.81 256.731  61
   4  -1   4 10581.7 300.047  62
   4   1   4 11560.4 311.474  62
   4  -1   4 9981.47 531.876  60
  -4   1  -4 9743.05 267.255   4
  -4  -1  -4 10147.1 271.458   4
  -4   1  -4 10269.2 530.556   2
  -4  -1  -4 10386.4 537.161   2
  -4   1  -4 9766.36 262.891  20
  -4   1  -4 9391.20 266.548  26
   4   1   4 10611.8 291.098  72
  -4  -1  -4 9429.35 273.744  75
  -4   1  -4 9868.27 280.095  76
   4   1   5 14576.4 358.546  72
   4  -1   5 15701.5 352.939  72
  -4  -1  -5 14061.2 629.620  12
   4   1   5 16120.7 374.268  68
  -4   1  -5 15178.9 367.728  67
  -4   1  -5 14916.6 328.010  65
  -4   1  -5 15966.0 337.167  61
   4   1   5 15869.6 375.391  62
   4  -1   5 15641.7 369.781  62
  -4   1  -5 15094.3 338.341   4
  -4  -1  -5 14330.5 334.401   4
  -4   1  -5 14536.4 338.370  26
  -4   1  -5 16087.1 354.013  20
  -4  -1  -5 14436.0 341.817  28
  -4  -1  -5 14805.6 336.773  75
  -4   1  -5 14999.1 350.971  76
  -4  -1  -6 34427.2 550.762  75
  -4   1  -6 35654.6 573.293  26
  -4   1  -6 36153.2 587.537  20
  -4   1  -6 35289.3 556.570   4
  -4  -1  -6 35395.2 558.865   4
   4   1   6 36758.8 592.943  72
   4  -1   6 38419.1 583.150  72
   4  -1   6 36772.5 564.746  71
   4   1   6 36724.9 599.457  68
  -4   1  -6 34814.4 592.082  67
  -4   1  -6 34358.0 549.040  65
  -4   1  -6 35740.4 550.099  61
   4  -1   6 36906.5 595.394  62
  -4  -1  -6 35191.8 586.838  28
  -4  -1  -6 34573.3 590.104  16
   4   1   7 38666.0 654.957  72
   4  -1   7 39760.2 637.028  72
   4   1   7 43246.9 651.183  71
   4  -1   7 39256.9 630.088  71
   4   1   7 42848.3 664.643  68
  -4   1  -7 40598.4 657.844  67
  -4   1  -7 40597.4 626.462  65
  -4   1  -7 41235.4 615.311  61
   4   1   7 42805.0 665.508  62
  -4  -1  -7 39785.8 618.569  75
  -4   1  -7 39202.2 641.772  26
  -4   1  -7 40818.4 656.227  20
  -4  -1  -7 41986.0 653.766  28
  -4   1  -7 40215.5 615.831  28
  -4  -1  -7 41332.6 648.892  16
   4   1   8 7329.44 315.120  72
   4  -1   8 7184.79 293.473  72
   4   1   8 7859.29 311.468  71
   4  -1   8 7267.19 294.201  71
   4   1   8 7778.71 310.438  68
  -4   1  -8 7349.15 316.272  67
  -4   1  -8 7289.66 285.053  65
  -4   1  -8 7492.35 285.483  61
   4  -1   8 7199.71 294.972  62
   4   1   8 7931.87 305.727  62
  -4  -1  -8 7561.76 292.253  75
  -4   1  -8 7025.82 305.595  26
  -4   1  -8 7439.63 320.789  20
  -4  -1  -8 7809.28 322.715  28
  -4   1  -8 7557.96 288.454  28
  -4  -1  -8 8018.21 310.421  16
   4   1   9 10578.3 371.976  72
   4  -1   9 10414.7 354.180  72
   4   1   9 10908.1 365.460  71
   4  -1   9 10687.8 355.093  71
   4   1   9 12141.7 359.222  68
  -4  -1  -9 11649.7 371.606  65
  -4   1  -9 11475.2 362.161  65
  -4   1  -9 11425.9 347.118  61
   4   1   9 11346.6 356.780  62
   4  -1   9 11242.3 351.260  62
  -4  -1  -9 11709.0 356.052  75
  -4   1  -9 11135.1 376.177  26
  -4   1  -9 12787.6 397.888  20
  -4  -1  -9 11885.5 378.029  28
  -4  -1  -9 12296.7 369.101  16
   4   1  10 91252.8 1185.78  72
   4  -1  10 93776.2 1166.20  72
   4   1  10 92242.6 1181.16  71
   4  -1  10 90081.7 1161.57  71
   4   1  10 94374.0 1160.02  68
  -4  -1 -10 94844.7 1199.88  65
  -4   1 -10 94028.2 1178.75  65
  -4   1 -10 92595.0 1148.32  61
   4  -1  10 90963.2 1154.02  62
   4   1  10 94920.7 1157.68  62
  -4  -1 -10 91022.1 1159.34  75
  -4   1 -10 94252.0 1205.00  26
  -4   1 -10 96690.6 1228.92  20
  -4  -1 -10 95089.7 1209.99  28
  -4  -1 -10 94760.6 1158.74  16
   4   1  11 1625.32 273.558  72
   4  -1  11 1755.51 257.930  72
   4   1  11 1655.83 269.380  71
   4  -1  11 1591.61 261.109  71
   4   1  11 1741.61 230.739  68
  -4   1 -11 1842.18 289.972  67
  -4  -1 -11 2278.69 286.236  65
  -4   1 -11 2207.15 276.739  65
  -4   1 -11 1737.43 246.811  61
   4   1  11 1955.40 236.589  62
   4  -1  11 1592.49 233.716  62
  -4  -1 -11 1982.65 253.878  75
  -4   1 -11 2185.47 270.862  26
  -4   1 -11 2190.21 288.073  20
  -4  -1 -11 2006.20 289.363  28
  -4   1 -11 2188.08 258.878  28
  -4  -1 -11 1917.58 257.228  16
   4   1  12 114626. 1424.19  71
   4  -1  12 121784. 1417.26  71
   4   1  12 109412. 1354.42  68
  -4   1 -12 121341. 1468.22  67
  -4   1 -12 120728. 1439.43  65
  -4  -1 -12 119760. 1450.50  65
  -4   1 -12 118829. 1407.01  61
   4   1  12 118397. 1371.02  62
   4  -1  12 115781. 1371.90  62
  -4  -1 -12 117386. 1417.58  75
  -4   1 -12 121913. 1472.09  20
  -4   1 -12 120900. 1457.78  26
   4   1  12 119989. 1427.55  72
   4  -1  12 115144. 1398.04  72
  -4   1 -12 123301. 1442.47  28
  -4   1 -13 7930.58 364.790  65
  -4  -1 -13 8607.27 372.939  65
  -4   1 -13 6833.30 331.483  61
   4   1  13 7816.12 306.723  62
   4  -1  13 7981.03 310.979  62
  -4  -1 -13 7940.65 343.257  75
  -4   1 -13 8665.22 384.094  20
   4   1  13 8030.76 370.431  71
   4  -1  13 7866.76 352.066  71
  -4   1 -13 7751.16 351.182  28
  -4   1 -14 17521.7 462.893  28
  -4   1 -14 18614.5 475.864  65
  -4  -1 -14 18401.9 482.448  65
  -4   1 -14 17718.5 453.142  61
   4  -1  14 16807.7 403.897  62
  -4  -1 -14 18541.7 464.550  75
  -4   1 -14 19032.1 490.234  20
   4   1  14 17100.7 464.785  72
   4   1  14 16918.7 477.440  71
   4  -1  14 17040.5 456.420  71
   4   1  15 8536.39 344.354  72
   4  -1  15 8889.74 333.543  72
   4   1  15 8245.42 355.443  71
   4  -1  15 9073.74 340.157  71
  -4  -1 -15 8583.81 355.115  28
  -4   1 -15 8667.91 346.464  28
  -4  -1 -15 8320.12 239.293  34
  -4   1 -15 8453.22 230.907  34
  -4   1 -15 8616.59 347.980  65
  -4  -1 -15 8643.58 359.650  65
  -4   1 -15 8287.67 331.633  61
  -4  -1 -15 8208.10 332.968  75
  -4  -1 -15 8053.98 217.296   7
  -4   1 -15 8376.38 220.688   7
  -4  -1 -15 8435.42 240.033  36
  -4   1 -15 8382.88 229.450  36
  -4   1 -15 8149.26 353.110  26
  -4  -1 -16 7363.57 224.140  36
  -4   1 -16 7580.00 216.585  36
  -4  -1 -16 7356.86 224.360  34
  -4   1 -16 7383.13 214.238  34
  -4  -1 -16 7706.65 201.538   7
  -4   1 -16 7782.75 203.986   7
  -4   1 -17 43063.4 511.502  36
  -4   1 -17 43425.6 508.275  34
  -4  -1 -17 45382.0 496.841   7
  -4   1 -17 45000.7 498.595   7
   4   1  17 46542.3 491.859   5
   4  -1  17 47020.4 493.445   5
  -4   1 -18 765.470 121.573  36
  -4   1 -18 837.788 120.768  34
  -4  -1 -18 714.773 115.530   7
  -4   1 -18 952.194 116.752   7
   4   1  18 853.882 105.493   5
   4  -1  18 760.592 107.734   5
  -4  -1 -19 13815.1 187.808   7
  -4   1 -19 13694.3 188.591   7
  -4  -1 -20 7273.33 103.302   7
  -4   1 -20 7424.84 106.359   7
  -4  -1 -20 7157.75 106.294   6
  -4  -2  22 1381.89 79.3430  43
  -4  -2  22 1181.96 72.2683  40
  -4  -2  21 3029.44 119.770  40
  -4   2  21 2803.73 120.407  43
  -4   2  20 8.24619 95.6987   5
  -4  -2  20 74.0098 99.9123   5
  -4   2  20-205.163 150.050  40
  -4   2  20 198.286 137.392  43
  -4   2  19 13410.8 221.875   5
  -4  -2  19 13991.0 224.347   5
  -4  -2  19 13932.7 246.964  43
  -4   2  19 14182.8 257.997  43
  -4   2  18 5638.70 173.345   5
  -4  -2  18 5420.42 172.974   5
  -4   2  18 5358.64 229.291  40
  -4   2  18 5935.09 218.732  43
  -4  -2  18 5745.24 205.334  50
   4   2 -17 25921.4 534.815  65
   4  -2 -17 23456.6 543.700  66
  -4  -2  17 26899.6 523.314  21
  -4   2  17 26243.0 512.087  21
  -4  -2  17 26747.8 523.584  19
  -4   2  17 28023.2 397.197  40
  -4   2  17 28776.0 399.829  43
  -4  -2  17 28054.5 396.361  50
  -4   2  17 26083.9 384.294  45
   4   2 -17 23893.0 558.313  69
  -4   2  17 26785.6 521.294   3
  -4  -2  17 26942.7 526.026   3
  -4   2  17 27732.3 364.343   5
  -4  -2  17 27487.5 364.446   5
   4  -2 -16 374.357 258.143  66
   4   2 -16 559.247 251.638  65
  -4  -2  16 375.805 250.193  21
  -4   2  16 468.295 246.537  21
   4   2 -16 464.578 253.347  69
  -4  -2  16 401.577 247.074  19
  -4   2  16 503.315 247.060   3
  -4  -2  16 220.775 242.285   3
  -4   2  16 190.410 150.747   5
  -4  -2  16 294.594 152.964   5
   4   2 -15 11490.0 395.288  65
   4  -2 -15 9988.15 408.893  66
  -4  -2  15 11698.4 386.861  21
  -4   2  15 11568.4 382.834  21
  -4  -2  15 12093.1 393.174  19
  -4  -2  15 11352.8 418.033  73
  -4   2  15 11097.1 382.519   3
  -4  -2  15 12106.2 392.197   3
  -4   2  15 11415.1 242.955   5
  -4  -2  15 11732.3 243.145   5
   4   2 -15 11252.5 421.821  69
   4   2 -14 23107.9 508.973  65
   4  -2 -14 21809.8 542.839  66
   4   2 -14 23139.4 535.123  75
  -4  -2  14 22859.4 499.910  21
  -4   2  14 22347.0 493.933  21
  -4  -2  14 22290.6 501.200  19
  -4  -2  14 21969.1 551.123  73
   4   2 -14 24197.0 551.198  69
  -4   2  14 21831.1 495.829   3
  -4  -2  14 22123.6 494.139   3
  -4   2  14 22091.1 333.329   5
  -4  -2  14 22774.6 333.866   5
  -4   2  13 28872.0 546.293   3
  -4  -2  13 26762.4 531.458   3
  -4   2  13 28152.8 371.237   5
  -4  -2  13 26153.7 364.719   5
   4   2 -13 26424.7 553.439  65
   4  -2 -13 27297.3 593.763  66
   4   2 -13 26713.0 560.355  75
  -4  -2  13 26747.4 533.061  21
  -4   2  13 28471.3 539.010  21
  -4  -2  13 28090.4 550.564  19
  -4  -2  13 26274.8 602.034  73
  -4  -2  13 26544.8 509.950  17
   4   2 -13 28877.8 592.049  69
  -4   2  12 26406.2 516.010   3
  -4  -2  12 27230.2 519.857   3
  -4  -2  12 26020.9 353.216   5
   4   2 -12 27137.7 530.489  65
   4   2 -12 26212.1 542.248  75
  -4  -2  12 27415.9 518.822  21
  -4   2  12 26525.1 514.132  21
  -4  -2  12 27092.5 530.939  19
  -4  -2  12 28271.2 588.213  73
  -4  -2  12 26392.4 503.662  17
   4   2 -12 25361.6 565.012  69
  -4   2  12 26085.4 518.309  70
   4   2 -11 1857.60 257.779  69
  -4   2  11 1619.08 229.228  70
   4   2 -11 2205.70 222.460  67
   4   2 -11 2209.22 221.495  65
   4   2 -11 2034.79 241.747  75
  -4  -2  11 1407.09 235.804  21
  -4   2  11 1325.04 235.526  21
  -4  -2  11 1436.10 246.711  19
  -4  -2  11 1194.45 253.199  73
  -4   2  11 1672.93 235.367   3
  -4  -2  11 1287.37 229.651   3
  -4  -2  11 1338.44 216.678  17
  -4   2  10 15320.7 384.282  70
   4   2 -10 15146.0 387.891  69
   4   2 -10 13394.5 348.053  67
  -4  -2  10 13851.1 417.360  66
   4   2 -10 13126.7 353.529  65
   4   2 -10 13589.0 361.328  75
  -4  -2  10 14626.2 365.429  21
  -4   2  10 15848.7 372.914  21
  -4  -2  10 14367.7 373.915  19
  -4  -2  10 13626.6 419.237  73
  -4   2  10 15320.5 371.823   3
  -4  -2  10 14224.7 363.859   3
  -4  -2  10 14466.4 364.629  17
  -4   2   9 7789.91 278.441   3
  -4  -2   9 7932.92 278.511   3
  -4  -2   9 8312.73 328.336  73
  -4   2   9 8600.84 303.568  70
   4   2  -9 6730.57 263.432  67
  -4  -2   9 8479.96 323.856  66
   4   2  -9 7084.15 276.071  65
  -4  -2   9 8074.09 281.085  17
  -4  -2   9 7940.47 282.127  21
  -4   2   9 8027.53 282.187  21
  -4  -2   9 8206.54 292.306  19
  -4   2   9 6982.49 312.738  30
   4   2  -9 7902.18 276.179  75
  -4  -2   8 4305.76 231.120  19
  -4  -2   8 4227.23 225.465  21
  -4   2   8 4375.17 229.033  21
  -4   2   8 4541.10 242.422  70
  -4  -2   8 3752.90 240.200  69
   4   2  -8 4083.85 215.713  67
  -4  -2   8 4033.94 249.317  66
   4   2  -8 4580.27 225.864  65
  -4   2   8 4216.51 231.511  63
  -4  -2   8 4127.57 225.546  17
  -4   2   8 4020.63 262.697  30
  -4   2   8 4460.00 221.527   4
  -4  -2   8 4335.60 218.658   4
  -4   2   8 4393.37 226.736   3
  -4  -2   8 4031.69 224.135   3
  -4   2   7 100697. 1134.08  76
  -4  -2   7 100580. 1153.39  24
  -4  -2   7 99706.4 1100.87  21
  -4   2   7 96213.4 1094.85  21
  -4  -2   7 101025. 1116.93  19
  -4   2   7 101525. 1142.30  70
  -4  -2   7 97854.0 1155.34  69
   4   2  -7 98575.3 1107.03  67
  -4  -2   7 99864.2 1180.90  66
   4   2  -7 100413. 1117.88  65
  -4   2   7 99662.9 1157.49  63
  -4  -2   7 102111. 1120.45  17
  -4   2   7 96890.2 1170.50  30
  -4   2   7 97196.2 1101.54   4
  -4  -2   7 98785.2 1105.80   4
  -4   2   7 96364.8 1097.05   3
  -4  -2   7 97531.1 1099.55   3
  -4  -2   6 308.192 150.608  69
  -4   2   6 259.566 163.499  70
   4   2  -6 588.554 146.123  67
   4   2  -6 551.414 150.433  65
  -4  -2   6 364.220 159.379  66
  -4   2   6 273.289 162.461  63
  -4  -2   6 314.851 161.179  17
  -4  -2   6 274.640 162.389  19
  -4  -2   6 320.989 155.937  24
  -4  -2   6 294.710 157.714  21
  -4   2   6 430.957 156.944  21
  -4   2   6 404.434 159.526  76
  -4   2   6 291.764 271.393   2
  -4  -2   6 411.257 143.762   4
  -4   2   6 342.994 143.728   4
  -4  -2   6 354.753 277.792   2
  -4   2   6 250.561 153.390   3
  -4  -2   6 171.952 154.954   3
  -4   2   5 87170.5 996.245  76
  -4  -2   5 86803.9 996.564  24
  -4  -2   5 86113.5 959.864  21
  -4   2   5 84752.3 957.259  21
  -4   2   5 86562.6 998.922  70
  -4  -2   5 85738.7 991.856  69
   4   2  -5 88191.4 975.132  68
  -4  -2   5 86225.3 1008.76  66
   4   2  -5 86786.6 983.771  67
   4   2  -5 86276.0 975.335  65
  -4  -2   5 84965.3 979.425  30
  -4   2   5 86035.3 1029.42  30
  -4   2   5 86672.6 1033.69  63
   4   2  -5 87077.0 1448.18  58
  -4   2   5 85469.2 966.471   4
  -4  -2   5 86234.1 970.389   4
  -4   2   5 82974.6 958.207   3
  -4  -2   5 85860.9 964.706   3
  -4  -2   5 86501.6 1407.28   1
  -4  -2   5 85565.7 1451.90   2
  -4   2   5 86005.0 1450.10   2
  -4   2   5 83411.0 1388.38   1
  -4   2   5 83833.4 985.308  18
  -4  -2   5 86374.5 977.703  17
  -4  -2   4 7377.93 235.878  17
   4   2  -4 7880.48 234.285  68
   4   2  -4 7818.54 244.057  67
  -4  -2   4 6858.58 239.006  30
  -4   2   4 7435.87 262.419  30
   4   2  -4 8262.90 447.187  58
  -4   2   4 7526.49 259.672  63
  -4   2   4 7033.46 249.599  70
  -4  -2   4 7290.99 235.030  24
  -4  -2   4 7571.10 227.595  21
  -4   2   4 7243.94 224.930  21
  -4   2   4 7512.77 240.306  76
  -4  -2   4 7736.82 430.523   1
  -4   2   4 6865.57 410.231   1
  -4   2   4 7067.45 420.326   2
  -4  -2   4 7729.58 437.914   2
  -4  -2   3 64306.7 788.833  17
  -4   2   3 66896.7 819.046  70
  -4  -2   3 63071.1 798.797  30
  -4   2   3 66189.3 844.713  30
  -4   2   3 65856.2 847.191  63
  -4   2   3 65891.9 1204.00   2
  -4  -2   3 64638.9 1203.15   2
  -4  -2   3 65821.2 801.378  24
  -4   2   3 67424.6 805.767  76
   4   2  -3 67142.5 801.521  68
   4   2  -3 67149.2 803.733  67
   4   2  -2 30513.0 481.873  68
   4   2  -2 31829.2 491.306  67
   4  -2  -2 31552.3 853.898  60
   4  -2  -2 31040.1 772.489  59
  -4   2   2 31395.5 481.262  61
  -4   2   2 31197.3 794.020   2
  -4  -2   2 31938.4 805.879   2
  -4  -2   2 32410.9 480.545  24
  -4   2   2 31838.5 505.297  70
  -4   2   2 32035.9 484.079  76
  -4   2   1 2199.67 299.489   2
  -4  -2   1 1965.27 294.475   2
   4  -2  -1 1879.68 322.201  60
  -4   2   1 2358.85 161.843  61
   4  -2  -1 1947.29 294.112  59
  -4   2   1 2063.65 187.607  63
  -4  -2   1 2093.30 154.053  24
  -4  -2   1 1844.37 165.696  75
  -4   2   1 2423.67 172.644  76
   4   2  -1 2644.21 175.096  68
   4   2  -1 2536.46 175.864  67
  -4   2   0 10686.7 291.088  70
   4   2   0 9437.53 280.447  68
  -4   2   0 10817.3 492.546   2
  -4  -2   0 10903.2 501.154   2
   4  -2   0 10350.2 538.742  60
   4   2   0 10031.1 273.088  62
  -4   2   0 10211.5 268.099  61
   4  -2   0 10541.3 491.792  59
  -4   2   0 10076.1 303.417  63
  -4  -2   0 10193.0 257.040  24
  -4  -2   0 10441.2 480.879  56
  -4  -2   0 10257.9 275.964  75
  -4   2   0 10222.1 267.689  76
  -4  -2   0 10353.4 267.057  17
  -4   2  -1 27964.3 763.973   2
  -4  -2  -1 28919.3 781.082   2
   4  -2   1 25121.8 825.599  60
  -4   2  -1 27358.0 442.663  61
   4   2   1 28294.4 475.824  62
   4  -2   1 25873.8 767.253  59
  -4   2  -1 27122.7 494.989  63
   4   2   1 28482.7 475.461  68
  -4  -2  -1 26930.7 774.809  56
  -4   2  -1 28182.2 474.478  70
  -4  -2  -1 28183.0 464.837  75
  -4   2  -1 28222.6 455.223  76
  -4  -2  -2 6816.41 241.443  28
   4  -2   2 6401.16 474.495  60
  -4   2  -2 6930.88 237.170  61
   4   2   2 6998.84 266.132  62
  -4   2  -2 7247.88 264.967  63
  -4  -2  -2 6557.76 443.254  56
  -4   2  -2 6999.85 429.751   2
  -4  -2  -2 6453.82 434.053   2
  -4   2  -2 6905.65 220.087   4
  -4  -2  -2 6883.39 224.075   4
  -4  -2  -2 6643.00 236.142  75
  -4   2  -2 6935.78 242.851  76
  -4  -2  -3 109270. 1229.93  75
  -4   2  -3 109786. 1221.23  76
  -4   2  -3 109369. 1195.09  20
  -4   2  -3 109321. 1736.07   2
  -4  -2  -3 108872. 1741.73   2
  -4   2  -3 107449. 1182.59   4
  -4  -2  -3 107684. 1187.02   4
  -4   2  -3 109378. 1212.10  61
   4   2   3 115524. 1292.61  62
  -4   2  -3 114105. 1266.23  63
  -4  -2  -3 110774. 1273.74  16
   4   2   3 113146. 1270.79  68
[truncated: 192,684 more chars]
