# Supplementary material for: Synthesis, crystal structure and properties of poly[(μ-2-methyl­pyridine N-oxide-κ2 O:O)bis­(μ-thio­cyanato-κ2 N:S)cobalt(II)]
Source: Acta Crystallogr E Crystallogr Commun. 2024 Jan 1;80(Pt 1):67–71. doi: 10.1107/S2056989023010721 (PMC10833374; doi:10.1107/S2056989023010721)
Supplement: Supplementary file 2 [file e-80-00067-Isup2.hkl]

data_I                                                                          
_shelx_title ' ij1006_auto_a.res in P2(1)/c'                                    
_shelx_refln_list_code          4                                               
_shelx_F_calc_maximum      155.57                                               
_exptl_crystal_F_000       572.00                                               
_reflns_d_resolution_high  0.7850                                               
                                                                                
loop_                                                                           
 _space_group_symop_operation_xyz                                               
 'x, y, z'                                                                      
 '-x, y+1/2, -z+1/2'                                                            
 '-x, -y, -z'                                                                   
 'x, -y-1/2, z-1/2'                                                             
                                                                                
_cell_length_a     7.6739                                                       
_cell_length_b     7.6646                                                       
_cell_length_c    18.8755                                                       
_cell_angle_alpha  90.000                                                       
_cell_angle_beta   97.426                                                       
_cell_angle_gamma  90.000                                                       
                                                                                
_shelx_F_squared_multiplier     1.000                                           
                                                                                
loop_                                                                           
 _refln_index_h                                                                 
 _refln_index_k                                                                 
 _refln_index_l                                                                 
 _refln_F_squared_calc                                                          
 _refln_F_squared_meas                                                          
 _refln_F_squared_sigma                                                         
 _refln_observed_status                                                         
   1   0   0       5604.93       5497.77        32.81 o                         
   2   0   0        428.05        421.17        11.25 o                         
   3   0   0       4743.71       4500.87        53.77 o                         
   4   0   0       4184.73       4103.30        43.81 o                         
   5   0   0       4148.05       4094.86        22.23 o                         
   6   0   0        820.28        806.77        10.89 o                         
   7   0   0       3526.20       3675.81        31.29 o                         
   8   0   0       2644.05       2610.50        18.78 o                         
   9   0   0       2250.86       2186.12        21.44 o                         
   1   1   0        652.07        682.14         4.00 o                         
   2   1   0       5134.82       5021.88        20.64 o                         
   3   1   0       1651.10       1670.13        21.37 o                         
   4   1   0       6866.19       6804.88        59.42 o                         
   5   1   0       1154.92       1151.91         8.70 o                         
   6   1   0         11.54         14.74         2.71 o                         
   7   1   0       1033.40       1070.31         7.51 o                         
   8   1   0       1080.84       1067.69         8.30 o                         
   9   1   0         20.52         24.35         1.94 o                         
   0   2   0       1852.62       1815.92        12.07 o                         
   1   2   0       5252.28       5392.40        27.46 o                         
   2   2   0        404.99        406.95         5.32 o                         
   3   2   0        451.30        472.13         6.31 o                         
   4   2   0        344.69        317.98         2.63 o                         
   5   2   0       1217.82       1230.10         9.97 o                         
   6   2   0         91.49         90.03         3.12 o                         
   7   2   0       2136.71       2157.72        17.03 o                         
   8   2   0         65.88         70.69         5.84 o                         
   9   2   0         58.70         59.62         2.22 o                         
   1   3   0        193.19        214.39         4.70 o                         
   2   3   0        822.31        783.98        14.20 o                         
   3   3   0       5182.84       5425.59        29.81 o                         
   4   3   0         18.68         28.83         1.60 o                         
   5   3   0       1377.05       1334.51        11.14 o                         
   6   3   0         37.22         36.99         3.22 o                         
   7   3   0        522.92        525.93         9.79 o                         
   8   3   0          6.67         10.98         2.48 o                         
   9   3   0        156.79        156.53         3.30 o                         
   0   4   0       3376.66       3284.00        33.98 o                         
   1   4   0       3502.56       3453.60        25.20 o                         
   2   4   0       1659.98       1572.47        11.29 o                         
   3   4   0       8501.59       8310.08        27.90 o                         
   4   4   0        822.03        775.64         4.63 o                         
   5   4   0       1512.50       1555.53        11.02 o                         
   6   4   0       3186.64       3246.88        17.96 o                         
   7   4   0         44.99         45.90         2.46 o                         
   8   4   0          2.35         11.79         2.09 o                         
   1   5   0       2133.26       2085.88         9.49 o                         
   2   5   0       5974.23       5733.26        29.51 o                         
   3   5   0         60.66         72.58         2.13 o                         
   4   5   0         66.68         75.43         2.86 o                         
   5   5   0        996.07       1033.65         6.96 o                         
   6   5   0         85.74         91.30         2.20 o                         
   7   5   0        693.67        700.28         8.03 o                         
   8   5   0        370.76        357.16         3.54 o                         
   0   6   0        812.76        842.85         7.25 o                         
   1   6   0        516.03        528.62         4.10 o                         
   2   6   0        155.50        147.81         2.52 o                         
   3   6   0        127.29        155.94         3.56 o                         
   4   6   0        291.62        317.21         5.04 o                         
   5   6   0          2.77          7.56         2.29 o                         
   6   6   0       1004.22       1025.55        23.82 o                         
   7   6   0        305.74        351.85         5.61 o                         
   1   7   0         23.12         52.05         4.81 o                         
   2   7   0         50.73         67.35         4.38 o                         
   3   7   0          8.23         19.30         2.37 o                         
   4   7   0         16.06         23.51         2.46 o                         
   5   7   0        155.48        172.84         3.72 o                         
   6   7   0        285.20        316.00         4.25 o                         
   0   8   0         11.74         14.31         2.70 o                         
   1   8   0          0.29         33.66         2.71 o                         
   2   8   0        694.97        737.69         5.57 o                         
   3   8   0        333.93        309.43         3.54 o                         
   4   8   0          0.02         13.90         1.75 o                         
   5   8   0          0.75         29.84         2.50 o                         
   1   9   0         61.98         78.12         3.42 o                         
   2   9   0        139.94        174.36         3.91 o                         
   3   9   0         26.75         62.00         3.70 o                         
  -9   1   1         90.59         83.59         2.19 o                         
  -8   1   1         12.29         10.05         2.90 o                         
  -7   1   1       1899.25       1960.26        11.65 o                         
  -6   1   1        290.28        296.04         4.08 o                         
  -5   1   1        232.98        240.17         5.36 o                         
  -4   1   1       2098.59       2115.54        26.31 o                         
  -3   1   1        335.93        316.42         4.11 o                         
  -2   1   1       3951.40       3951.37        20.57 o                         
  -1   1   1       2728.83       2670.38        11.73 o                         
   0   1   1       6199.40       6592.90        94.73 o                         
   1   1   1       2198.49       2318.23        30.57 o                         
   2   1   1       5722.88       5748.12        42.91 o                         
   3   1   1        438.02        431.19         5.60 o                         
   4   1   1        885.25        953.44        14.56 o                         
   5   1   1        365.93        373.93         3.25 o                         
   6   1   1         62.50         67.51         2.82 o                         
   7   1   1        152.98        164.88         4.05 o                         
   8   1   1         95.49        100.63         3.14 o                         
   9   1   1         15.94         16.41         1.81 o                         
  -9   2   1        341.68        340.52         3.58 o                         
  -8   2   1       1131.40       1145.36        17.35 o                         
  -7   2   1        146.45        159.98         4.29 o                         
  -6   2   1        523.76        523.35         5.18 o                         
  -5   2   1       3611.98       3667.71        23.28 o                         
  -4   2   1         58.11         70.25         2.46 o                         
  -3   2   1        782.73        718.50         6.83 o                         
  -2   2   1        584.81        667.71         5.08 o                         
  -1   2   1       3194.18       3161.46        15.19 o                         
   0   2   1        493.90        496.67         4.32 o                         
   1   2   1        930.33       1023.05         5.88 o                         
   2   2   1        339.75        316.81         4.33 o                         
   3   2   1        367.87        363.39         9.03 o                         
   4   2   1        879.75        863.88         7.99 o                         
   5   2   1         90.27        116.35         2.28 o                         
   6   2   1        965.41        967.36         6.11 o                         
   7   2   1         99.91        111.27         4.08 o                         
   8   2   1        319.55        327.16         3.37 o                         
   9   2   1        286.52        263.13         3.11 o                         
  -9   3   1        804.86        785.30         8.53 o                         
  -8   3   1         17.71         15.17         2.55 o                         
  -7   3   1       1793.46       1789.78        11.79 o                         
  -6   3   1         98.02        108.79         3.72 o                         
  -5   3   1        104.49         98.08         2.81 o                         
  -4   3   1       4571.96       4522.17        17.03 o                         
  -3   3   1      11660.65      12162.36        52.01 o                         
  -2   3   1        171.37        186.88         5.95 o                         
  -1   3   1       1439.17       1396.22        16.30 o                         
   0   3   1       1441.80       1358.04        10.49 o                         
   1   3   1        357.93        415.94         8.15 o                         
   2   3   1        568.90        587.62        12.66 o                         
   3   3   1       3223.30       3086.60        19.95 o                         
   4   3   1        629.20        595.56         4.67 o                         
   5   3   1        421.95        425.92         5.43 o                         
   6   3   1        748.20        768.47         5.96 o                         
   7   3   1        816.23        795.23         8.47 o                         
   8   3   1         26.34         24.08         2.44 o                         
   9   3   1        121.51        119.75         2.84 o                         
  -8   4   1        769.67        757.69         6.70 o                         
  -7   4   1         21.84         23.84         2.71 o                         
  -6   4   1         36.49         55.35         3.29 o                         
  -5   4   1       1009.90       1032.19         9.64 o                         
  -4   4   1        906.71        866.59         5.65 o                         
  -3   4   1       1101.42       1124.89         8.66 o                         
  -2   4   1         63.38         83.65         7.52 o                         
  -1   4   1       7808.89       7903.75        46.50 o                         
   0   4   1        144.18        161.46         5.45 o                         
   1   4   1       2343.68       2374.29        19.75 o                         
   2   4   1       1407.00       1333.69         8.92 o                         
   3   4   1       1203.30       1212.68         4.89 o                         
   4   4   1       6899.38       6707.80        33.51 o                         
   5   4   1        395.51        432.62        12.21 o                         
   6   4   1        728.77        746.31         6.81 o                         
   7   4   1         50.56         69.35         2.68 o                         
   8   4   1        540.79        534.43         4.20 o                         
  -8   5   1        377.78        325.16         5.04 o                         
  -7   5   1         60.79         65.15         4.29 o                         
  -6   5   1         29.82         32.43         2.05 o                         
  -5   5   1       2038.53       2002.14        14.76 o                         
  -4   5   1         22.94         25.09         2.05 o                         
  -3   5   1        121.92        113.39         2.56 o                         
  -2   5   1       2124.24       2109.29        11.45 o                         
  -1   5   1        613.95        612.62         5.17 o                         
   0   5   1       2192.35       2097.60         9.81 o                         
   1   5   1         86.33        106.96         2.29 o                         
   2   5   1         50.29         79.95         2.02 o                         
   3   5   1       1287.74       1264.06        10.34 o                         
   4   5   1        326.17        316.45         5.52 o                         
   5   5   1         28.48         51.72         5.15 o                         
   6   5   1        345.73        336.95         3.53 o                         
   7   5   1        597.52        599.51         6.61 o                         
   8   5   1        570.73        534.13         4.40 o                         
  -7   6   1         11.49         30.70         3.07 o                         
  -6   6   1        411.71        443.61         4.89 o                         
  -5   6   1         17.40         20.63         2.41 o                         
  -4   6   1        439.60        449.41         4.43 o                         
  -3   6   1          9.36         26.40         3.16 o                         
  -2   6   1        881.47        892.57         8.53 o                         
  -1   6   1       1403.64       1389.67         6.73 o                         
   0   6   1         37.03         50.48         2.64 o                         
   1   6   1         25.99         32.28         1.68 o                         
   2   6   1         15.96         30.48         2.16 o                         
   3   6   1        249.86        238.02         6.63 o                         
   4   6   1       1059.38       1092.24         6.79 o                         
   5   6   1        417.52        415.66         4.65 o                         
   6   6   1          4.35         18.90         4.20 o                         
   7   6   1        474.73        449.89         9.91 o                         
  -6   7   1       1620.72       1526.87        10.99 o                         
  -5   7   1        617.80        599.71         8.05 o                         
  -4   7   1         58.28         56.90         3.18 o                         
  -3   7   1       1248.11       1266.16        10.28 o                         
  -2   7   1        439.47        429.74         6.19 o                         
  -1   7   1        635.98        632.16         5.29 o                         
   0   7   1        120.30        134.32         4.17 o                         
   1   7   1       1369.93       1340.74         6.64 o                         
   2   7   1       1745.59       1722.56        13.97 o                         
   3   7   1         96.07        117.65         2.83 o                         
   4   7   1         91.11         90.81         2.71 o                         
   5   7   1         42.16         45.66         3.15 o                         
   6   7   1       1540.46       1520.56        10.97 o                         
  -5   8   1        671.03        676.33        10.14 o                         
  -4   8   1        514.82        534.18         9.59 o                         
  -3   8   1        201.66        211.96         4.26 o                         
  -2   8   1       1790.50       1704.82         9.82 o                         
  -1   8   1        588.89        566.85         5.76 o                         
   0   8   1        360.18        344.96         3.21 o                         
   1   8   1       1423.78       1313.15         8.33 o                         
   2   8   1       1731.90       1649.73        10.79 o                         
   3   8   1          6.60          7.87         2.06 o                         
   4   8   1        402.59        400.68         8.13 o                         
   5   8   1       1937.13       1876.82        25.33 o                         
  -3   9   1       1811.84       1735.80        52.59 o                         
  -2   9   1        656.35        644.13         6.33 o                         
  -1   9   1        257.46        253.23         7.20 o                         
   0   9   1        199.92        216.49         4.63 o                         
   1   9   1       1539.71       1502.56        16.26 o                         
   2   9   1        683.89        682.19         6.59 o                         
   3   9   1        885.56        866.52        13.93 o                         
  -9   0   2        360.88        358.58        12.64 o                         
  -8   0   2         11.71         11.16         2.97 o                         
  -7   0   2        100.95        110.88         5.53 o                         
  -6   0   2        992.59       1011.05        10.67 o                         
  -5   0   2       2294.58       2171.09        15.83 o                         
  -4   0   2       2316.83       2264.49        39.15 o                         
  -3   0   2        149.78        159.64         5.06 o                         
  -2   0   2       3312.08       3014.52        42.00 o                         
  -1   0   2       9922.97       9384.83       156.82 o                         
   0   0   2      24203.42      24304.93       155.02 o                         
   1   0   2        703.21        680.13        10.27 o                         
   2   0   2       1169.18       1204.05        16.57 o                         
   3   0   2      16790.54      17159.45       187.82 o                         
   4   0   2       2361.86       2302.35        41.03 o                         
   5   0   2        123.02        127.17         3.71 o                         
   6   0   2       2123.79       2122.12        25.80 o                         
   7   0   2       3235.43       3243.15        19.98 o                         
   8   0   2       2964.16       2937.12        20.84 o                         
   9   0   2        290.79        279.25         5.04 o                         
  -9   1   2        198.45        191.24         3.31 o                         
  -8   1   2       1596.57       1613.18        12.29 o                         
  -7   1   2         27.06         30.59         3.56 o                         
  -6   1   2        971.94        977.14         8.13 o                         
  -5   1   2       2644.59       2659.23        13.38 o                         
  -4   1   2       4372.12       4357.04        29.57 o                         
  -3   1   2        220.70        223.87         3.08 o                         
  -2   1   2       2198.83       2322.63        10.02 o                         
  -1   1   2      20452.88      20875.82       190.88 o                         
   0   1   2       1044.52        986.17        12.07 o                         
   1   1   2       4461.36       4488.56        21.44 o                         
   2   1   2      14824.90      14738.75        69.18 o                         
   3   1   2       2266.08       2108.04        38.73 o                         
   4   1   2       3288.82       3217.95        23.10 o                         
   5   1   2        863.49        849.08         5.98 o                         
   6   1   2       2054.13       2011.51        11.11 o                         
   7   1   2       1224.60       1223.11         9.52 o                         
   8   1   2       1489.97       1450.59         7.28 o                         
   9   1   2        728.53        691.10         8.31 o                         
  -9   2   2        624.34        627.19         5.29 o                         
  -8   2   2        563.52        601.14         5.00 o                         
  -7   2   2        518.70        513.21         6.84 o                         
  -6   2   2        127.36        138.54         2.74 o                         
  -5   2   2       1368.49       1358.16         8.28 o                         
  -4   2   2       1031.76        982.85         5.54 o                         
  -3   2   2        141.34        150.11         3.18 o                         
  -2   2   2       2269.14       2264.49        13.53 o                         
  -1   2   2       7869.55       8233.69        33.20 o                         
   0   2   2        244.22        228.44         2.11 o                         
   1   2   2       1446.18       1535.40        11.89 o                         
   2   2   2       5098.75       5299.84        25.29 o                         
   3   2   2       2968.49       2850.99        29.25 o                         
   4   2   2        220.16        213.53         2.46 o                         
   5   2   2         79.55         78.04         2.35 o                         
   6   2   2        547.76        537.60         6.76 o                         
   7   2   2        656.99        633.12         6.14 o                         
   8   2   2        270.96        272.52         3.08 o                         
   9   2   2        390.88        342.51         6.11 o                         
  -9   3   2         19.34         29.18         2.62 o                         
  -8   3   2        440.21        433.26         4.36 o                         
  -7   3   2        345.47        340.97         5.21 o                         
  -6   3   2          8.93         11.27         2.63 o                         
  -5   3   2         25.25         27.82         2.59 o                         
  -4   3   2       1785.44       1850.25         7.81 o                         
  -3   3   2       8210.87       8618.87        67.47 o                         
  -2   3   2        347.35        328.07         5.22 o                         
  -1   3   2        165.83        196.86         4.13 o                         
   0   3   2       3694.13       3673.93        18.75 o                         
   1   3   2         22.43         22.34         2.18 o                         
   2   3   2       1229.69       1217.18        18.74 o                         
   3   3   2        170.83        152.90         3.06 o                         
   4   3   2         26.45         25.90         1.79 o                         
   5   3   2       4912.82       4841.09        20.39 o                         
   6   3   2        140.50        132.59         3.59 o                         
   7   3   2         49.07         50.13         3.84 o                         
   8   3   2        456.10        452.65         4.17 o                         
   9   3   2        156.58        138.96         2.69 o                         
  -8   4   2         55.55         57.37         2.36 o                         
  -7   4   2         46.96         54.30         2.52 o                         
  -6   4   2        930.04        946.86         7.10 o                         
  -5   4   2         45.76         40.38         2.19 o                         
  -4   4   2        156.42        164.58         2.50 o                         
  -3   4   2       2895.04       2788.35        12.74 o                         
  -2   4   2         33.86         33.37         1.40 o                         
  -1   4   2        450.22        499.66         7.90 o                         
   0   4   2       1437.59       1409.22        10.53 o                         
   1   4   2       4787.38       4756.72        32.42 o                         
   2   4   2        204.09        203.31         2.03 o                         
   3   4   2       1641.54       1540.58         6.50 o                         
   4   4   2       2509.77       2367.06        11.23 o                         
   5   4   2        960.09        960.85         7.26 o                         
   6   4   2       1214.49       1239.50         8.10 o                         
   7   4   2        278.24        284.09         3.51 o                         
   8   4   2        111.15        112.44         2.73 o                         
  -8   5   2        320.57        328.55         5.02 o                         
  -7   5   2        677.44        728.23        10.10 o                         
  -6   5   2         43.62         49.76         2.34 o                         
  -5   5   2        153.95        209.35        11.90 o                         
  -4   5   2        806.83        843.18         4.94 o                         
  -3   5   2          4.46          9.39         2.13 o                         
  -2   5   2       3900.82       3777.49        18.27 o                         
  -1   5   2       1893.30       1849.21        10.68 o                         
   0   5   2        671.83        647.94         5.84 o                         
   1   5   2       5046.26       4900.14        18.84 o                         
   2   5   2       2921.66       2808.01        16.97 o                         
   3   5   2       1156.21       1156.98         8.70 o                         
   4   5   2         83.60         93.56         2.86 o                         
   5   5   2       2382.42       2496.47        17.35 o                         
   6   5   2         19.07         34.06         2.13 o                         
   7   5   2        151.88        159.27         3.56 o                         
   8   5   2       1498.41       1378.70        13.35 o                         
  -7   6   2        534.79        548.57         5.16 o                         
  -6   6   2       3818.69       3642.14        25.06 o                         
  -5   6   2          2.25          6.11         2.31 o                         
  -4   6   2       1282.60       1285.21         8.45 o                         
  -3   6   2        686.54        741.99         7.72 o                         
  -2   6   2         56.82         89.69         3.71 o                         
  -1   6   2       1197.03       1218.04         5.96 o                         
   0   6   2        769.68        738.10         6.17 o                         
   1   6   2        616.91        598.19         5.54 o                         
   2   6   2        573.67        580.30         3.93 o                         
   3   6   2       1078.04       1093.66         8.42 o                         
   4   6   2         56.40         63.00         2.71 o                         
   5   6   2         11.72         16.57         3.30 o                         
   6   6   2        472.51        479.01         5.36 o                         
   7   6   2        231.36        233.64         5.39 o                         
  -6   7   2        975.09        992.62         6.37 o                         
  -5   7   2        619.39        643.91         7.05 o                         
  -4   7   2        161.10        168.32         4.05 o                         
  -3   7   2        316.23        343.82         4.33 o                         
  -2   7   2        338.70        344.20         3.70 o                         
  -1   7   2        108.23        113.21         2.64 o                         
   0   7   2        754.47        740.25         4.36 o                         
   1   7   2       1347.57       1301.60         5.97 o                         
   2   7   2        292.58        303.92         8.00 o                         
   3   7   2        278.62        271.12         4.99 o                         
   4   7   2         22.94         31.26         2.29 o                         
   5   7   2         25.39         24.49         3.52 o                         
   6   7   2        114.02        110.06         6.66 o                         
  -5   8   2         31.38         40.01         3.35 o                         
  -4   8   2         55.92         76.08         2.26 o                         
  -3   8   2          6.90         12.34         2.06 o                         
  -2   8   2        336.64        370.88        14.15 o                         
  -1   8   2        410.12        431.29         4.35 o                         
   0   8   2         21.52         47.20         2.41 o                         
   1   8   2          6.04         18.13         2.61 o                         
   2   8   2        127.78        162.59         6.92 o                         
   3   8   2          0.55          3.58         2.13 o                         
   4   8   2         46.11         56.49         2.24 o                         
   5   8   2         32.48         61.73         2.02 o                         
  -3   9   2         26.09        100.40         3.16 o                         
  -2   9   2        175.32        184.79         4.16 o                         
  -1   9   2         36.93         42.68         4.57 o                         
   0   9   2        126.76        129.37         3.92 o                         
   1   9   2        240.26        265.32         2.99 o                         
   2   9   2        105.14        121.40         4.63 o                         
   3   9   2         16.52         41.06         1.60 o                         
  -9   1   3        649.75        661.74         4.85 o                         
  -8   1   3         31.58         35.74         2.59 o                         
  -7   1   3        489.30        504.39         7.14 o                         
  -6   1   3       1496.29       1513.99         9.52 o                         
  -5   1   3         29.18         31.93         1.70 o                         
  -4   1   3       3801.85       3704.89        24.66 o                         
  -3   1   3        272.13        249.06         4.68 o                         
  -2   1   3       1490.96       1497.98         8.16 o                         
  -1   1   3        124.38        134.62         1.85 o                         
   0   1   3       1751.66       1736.91        12.38 o                         
   1   1   3       1696.66       1641.64        10.74 o                         
   2   1   3       8968.85       9122.90        74.67 o                         
   3   1   3       2523.68       2392.91        17.06 o                         
   4   1   3         33.29         48.54         1.51 o                         
   5   1   3         17.95         20.03         1.79 o                         
   6   1   3         86.23         90.25         2.65 o                         
   7   1   3         20.74         37.32         3.02 o                         
   8   1   3          2.66          4.72         2.01 o                         
   9   1   3         47.68         47.18         2.05 o                         
  -9   2   3        213.17        214.50         2.50 o                         
  -8   2   3       1967.85       1984.65         9.34 o                         
  -7   2   3        281.13        309.02         4.67 o                         
  -6   2   3        459.11        472.00         3.99 o                         
  -5   2   3       9049.51       9066.75        36.91 o                         
  -4   2   3       2058.55       2050.87         9.97 o                         
  -3   2   3        487.44        463.59         5.06 o                         
  -2   2   3      20973.21      21640.11       153.36 o                         
  -1   2   3      16519.20      16739.74        84.54 o                         
   0   2   3       1461.88       1497.52        10.28 o                         
   1   2   3        336.85        312.78         8.04 o                         
   2   2   3       2313.75       2227.67        19.42 o                         
   3   2   3       3087.42       3138.95        24.09 o                         
   4   2   3       3513.22       3429.99        18.16 o                         
   5   2   3       1111.86       1070.81         8.33 o                         
   6   2   3        439.12        423.92         6.26 o                         
   7   2   3       2162.83       2097.80        17.66 o                         
   8   2   3        132.16        124.34         2.45 o                         
   9   2   3        133.42        110.24         1.92 o                         
  -9   3   3       1835.07       1834.93        17.59 o                         
  -8   3   3        174.26        178.83         3.26 o                         
  -7   3   3        865.94        856.40         9.83 o                         
  -6   3   3       1005.30       1046.95         6.48 o                         
  -5   3   3          7.64         16.00         2.74 o                         
  -4   3   3       7781.63       7864.27        29.37 o                         
  -3   3   3       2451.34       2417.88        16.15 o                         
  -2   3   3       1204.71       1180.37        16.21 o                         
  -1   3   3       3591.96       3529.72        32.34 o                         
   0   3   3       3778.76       3666.62        29.40 o                         
   1   3   3         39.77         52.44         3.27 o                         
   2   3   3         25.28         44.23         4.26 o                         
   3   3   3       4500.35       4192.79        17.53 o                         
   4   3   3         54.23         61.20         2.03 o                         
   5   3   3       1281.94       1262.61         8.67 o                         
   6   3   3        950.97        932.08         6.59 o                         
   7   3   3        198.03        199.13         4.48 o                         
   8   3   3         23.29         26.97         2.79 o                         
  -8   4   3        421.98        427.36         4.90 o                         
  -7   4   3        108.41        122.18         7.25 o                         
  -6   4   3        372.05        368.00         5.13 o                         
  -5   4   3        108.53        117.53         2.62 o                         
  -4   4   3         44.03         63.95         3.34 o                         
  -3   4   3        427.26        449.09         3.51 o                         
  -2   4   3        955.17        979.40         4.68 o                         
  -1   4   3       1124.50       1052.42        14.83 o                         
   0   4   3        729.73        717.80        13.48 o                         
   1   4   3        485.04        524.75         6.44 o                         
   2   4   3       3923.17       3728.08        16.92 o                         
   3   4   3        247.73        239.64         2.33 o                         
   4   4   3        274.15        300.80         6.07 o                         
   5   4   3       1343.90       1370.13        18.50 o                         
   6   4   3       1975.18       1936.41        11.32 o                         
   7   4   3        348.88        359.04         5.12 o                         
   8   4   3         52.14         61.54         2.35 o                         
  -8   5   3         95.66        110.13         3.37 o                         
  -7   5   3        846.54        811.82         6.35 o                         
  -6   5   3         25.98         25.65         2.87 o                         
  -5   5   3        374.65        371.48         4.52 o                         
  -4   5   3        845.11        828.03         6.21 o                         
  -3   5   3       1072.19       1070.60         7.55 o                         
  -2   5   3       3742.86       3592.21        14.28 o                         
  -1   5   3        575.59        588.99         4.50 o                         
   0   5   3         38.56         38.08         1.43 o                         
   1   5   3        840.68        827.18         5.88 o                         
   2   5   3       1055.61        999.55         9.07 o                         
   3   5   3       2883.02       2805.85        20.75 o                         
   4   5   3         12.42         24.37         2.52 o                         
   5   5   3        671.85        660.55         8.14 o                         
   6   5   3        445.01        435.69         4.35 o                         
   7   5   3       1078.11       1025.65         8.34 o                         
   8   5   3         64.66         81.17         2.17 o                         
  -7   6   3       1193.64       1311.89        11.24 o                         
  -6   6   3        412.82        463.07         5.72 o                         
  -5   6   3        150.62        136.32         2.42 o                         
  -4   6   3        463.73        517.03         4.72 o                         
  -3   6   3        415.96        459.22         3.94 o                         
  -2   6   3        988.28        956.97         5.05 o                         
  -1   6   3        251.49        263.90         3.15 o                         
   0   6   3         79.87        103.03         2.29 o                         
   1   6   3       3900.71       3747.23        26.84 o                         
   2   6   3        138.72        154.00         2.69 o                         
   3   6   3         13.92         23.10         2.52 o                         
   4   6   3        192.59        187.03         6.39 o                         
   5   6   3        211.23        187.48         3.67 o                         
   6   6   3        334.87        325.56         3.90 o                         
   7   6   3        233.73        201.92         2.83 o                         
  -6   7   3        209.17        237.84         3.12 o                         
  -5   7   3        162.67        165.23         7.10 o                         
  -4   7   3        478.65        478.45         6.46 o                         
  -3   7   3       2532.73       2525.56        12.10 o                         
  -2   7   3         28.53         43.50         3.12 o                         
  -1   7   3         46.84         59.24         2.63 o                         
   0   7   3       1283.34       1269.74         8.04 o                         
   1   7   3        346.08        344.37         3.37 o                         
   2   7   3       1064.18       1044.46         9.33 o                         
   3   7   3         76.43         94.37         3.30 o                         
   4   7   3        383.70        399.11        13.76 o                         
   5   7   3        521.06        490.11        14.19 o                         
   6   7   3        371.57        348.80         4.94 o                         
  -5   8   3         99.73        120.14         2.08 o                         
  -4   8   3        525.16        564.03         5.88 o                         
  -3   8   3         21.61         22.30         2.51 o                         
  -2   8   3        735.56        759.84         8.01 o                         
  -1   8   3        224.16        244.32         4.22 o                         
   0   8   3       2123.71       2012.13        14.06 o                         
   1   8   3        594.61        555.42         4.93 o                         
   2   8   3        189.73        217.19         3.96 o                         
   3   8   3        209.12        209.61         4.00 o                         
   4   8   3        211.92        227.87         4.63 o                         
   5   8   3       1841.76       1683.88        11.47 o                         
  -3   9   3        719.25        725.09         5.18 o                         
  -2   9   3         23.04         23.83         4.43 o                         
  -1   9   3        136.72        136.68         4.05 o                         
   0   9   3        494.16        489.23        11.00 o                         
   1   9   3        555.93        532.22         8.44 o                         
   2   9   3         60.53         64.62         2.07 o                         
   3   9   3        303.79        285.71         4.81 o                         
  -9   0   4        128.71        151.01         3.83 o                         
  -8   0   4        729.45        746.03         6.32 o                         
  -7   0   4        156.97        161.89         7.09 o                         
  -6   0   4        733.72        744.00        11.10 o                         
  -5   0   4         15.05         24.10         3.32 o                         
  -4   0   4         66.73         80.08         5.37 o                         
  -3   0   4        167.91        192.74         5.56 o                         
  -2   0   4       1406.20       1356.58        12.09 o                         
  -1   0   4        273.20        280.30         4.38 o                         
   0   0   4        147.55        150.91         4.68 o                         
   1   0   4      12692.57      12845.27       551.04 o                         
   2   0   4         57.47         96.74         4.45 o                         
   3   0   4       1683.89       1742.87        32.12 o                         
   4   0   4        855.73        855.71         9.74 o                         
   5   0   4       3563.30       3486.55        17.10 o                         
   6   0   4       2593.84       2597.47        16.83 o                         
   7   0   4       1268.44       1194.15        28.37 o                         
   8   0   4        784.83        782.61         7.42 o                         
   9   0   4        187.82        194.74         3.90 o                         
  -9   1   4        434.90        444.73         5.72 o                         
  -8   1   4        237.65        256.20         3.87 o                         
  -7   1   4         43.89         45.69         3.87 o                         
  -6   1   4        162.59        167.15         3.68 o                         
  -5   1   4       5978.44       6152.94        18.96 o                         
  -4   1   4         62.06         80.78         3.88 o                         
  -3   1   4        792.08        801.16         5.97 o                         
  -2   1   4        638.20        585.58         5.53 o                         
  -1   1   4       5702.51       5623.28        41.86 o                         
   0   1   4       1881.78       1934.71        24.41 o                         
   1   1   4        253.71        264.61         4.97 o                         
   2   1   4      16624.50      16203.54        85.98 o                         
   3   1   4        202.43        224.68         6.27 o                         
   4   1   4        305.08        311.09         3.35 o                         
   5   1   4        701.63        688.51         4.41 o                         
   6   1   4       1685.61       1657.06        10.61 o                         
   7   1   4       1899.48       1853.05        23.70 o                         
   8   1   4        375.12        353.62         3.99 o                         
   9   1   4        847.97        779.82         6.02 o                         
  -9   2   4        625.44        634.06         7.90 o                         
  -8   2   4        617.68        646.87         4.28 o                         
  -7   2   4        104.33         99.68         3.57 o                         
  -6   2   4        819.47        827.41         5.62 o                         
  -5   2   4        135.07        153.25         2.38 o                         
  -4   2   4        265.74        231.00         2.44 o                         
  -3   2   4        241.33        225.88         3.53 o                         
  -2   2   4       2717.35       2779.20        18.70 o                         
  -1   2   4       7275.18       7364.56        26.69 o                         
   0   2   4         52.35         56.22         2.53 o                         
   1   2   4         25.09         49.82         2.68 o                         
   2   2   4         25.46         27.75         3.38 o                         
   3   2   4       1937.63       1846.64        21.02 o                         
   4   2   4         17.34         16.98         1.51 o                         
   5   2   4        245.57        263.85         3.33 o                         
   6   2   4       1142.88       1106.22         9.99 o                         
   7   2   4        438.50        440.82         5.63 o                         
   8   2   4        114.97        117.57         3.12 o                         
   9   2   4          9.07         10.80         1.82 o                         
  -9   3   4          7.42         10.24         1.65 o                         
  -8   3   4          0.93         10.63         2.69 o                         
  -7   3   4        203.85        209.22         6.03 o                         
  -6   3   4        164.66        196.32         3.06 o                         
  -5   3   4        772.14        761.84         8.22 o                         
  -4   3   4        334.74        343.48         3.65 o                         
  -3   3   4        693.29        701.23         3.56 o                         
  -2   3   4        249.27        250.23         5.72 o                         
  -1   3   4        163.03        169.16         5.64 o                         
   0   3   4       1580.37       1562.99        10.93 o                         
   1   3   4          6.56         22.81         2.47 o                         
   2   3   4        579.43        545.36         8.98 o                         
   3   3   4       2335.32       2240.84         9.06 o                         
   4   3   4         44.99         45.88         2.48 o                         
   5   3   4        238.02        229.61         4.31 o                         
   6   3   4         14.34         23.48         2.96 o                         
   7   3   4         63.52         73.99         2.63 o                         
   8   3   4        680.83        664.95         8.54 o                         
  -8   4   4         10.44         18.11         2.17 o                         
  -7   4   4        755.16        784.38        11.89 o                         
  -6   4   4         95.67        127.95         4.80 o                         
  -5   4   4         93.24        103.08         2.62 o                         
  -4   4   4       1169.71       1150.23         8.21 o                         
  -3   4   4        440.24        438.37         5.24 o                         
  -2   4   4         20.78         35.37         1.93 o                         
  -1   4   4        685.88        691.53         9.55 o                         
   0   4   4        481.74        481.21        10.18 o                         
   1   4   4        586.21        607.89         4.09 o                         
   2   4   4         79.63         88.21         3.71 o                         
   3   4   4         80.65         83.26         2.85 o                         
   4   4   4       3062.24       3075.52        14.55 o                         
   5   4   4         82.76         93.37         3.46 o                         
   6   4   4         58.83         57.40         3.22 o                         
   7   4   4        627.97        601.86         5.25 o                         
   8   4   4        286.67        272.96         3.22 o                         
  -8   5   4        209.51        225.31         4.18 o                         
  -7   5   4        267.82        285.14         5.32 o                         
  -6   5   4        119.76        130.67         3.32 o                         
  -5   5   4        594.53        627.14         8.42 o                         
  -4   5   4       2521.93       2577.88        10.72 o                         
  -3   5   4          9.40         25.82         1.92 o                         
  -2   5   4        788.01        770.70         5.17 o                         
  -1   5   4        451.03        466.51         5.44 o                         
   0   5   4          3.16         10.83         1.49 o                         
   1   5   4       3295.58       3196.14        13.31 o                         
   2   5   4       1751.53       1676.75        10.06 o                         
   3   5   4       2179.16       2075.47        10.62 o                         
   4   5   4        896.07        891.85        12.61 o                         
   5   5   4       2044.12       2054.43        15.16 o                         
   6   5   4         39.79         52.89         2.38 o                         
   7   5   4         50.37         47.61         1.90 o                         
  -7   6   4       1277.73       1295.08        12.69 o                         
  -6   6   4       1454.65       1468.22         7.68 o                         
  -5   6   4         44.46         52.18         2.72 o                         
  -4   6   4       1090.04       1094.43         7.19 o                         
  -3   6   4       1696.74       1774.21        13.06 o                         
  -2   6   4         32.69         39.75         1.86 o                         
  -1   6   4        484.71        470.80         3.33 o                         
   0   6   4       3956.49       3808.88        22.75 o                         
   1   6   4        457.87        532.13         8.11 o                         
   2   6   4       1944.87       1818.36        13.73 o                         
   3   6   4       1419.83       1401.03         8.82 o                         
   4   6   4         54.79         62.17         4.88 o                         
   5   6   4        133.75        128.74         3.28 o                         
   6   6   4        196.56        202.41         2.66 o                         
   7   6   4        230.35        204.11         3.04 o                         
  -6   7   4          4.07          8.60         1.53 o                         
  -5   7   4        960.41        976.05         8.70 o                         
  -4   7   4       1017.81       1071.89        13.38 o                         
  -3   7   4         63.45        108.74         3.40 o                         
  -2   7   4       1792.25       1776.22         9.88 o                         
  -1   7   4        243.54        258.62         3.76 o                         
   0   7   4        190.17        228.07         3.78 o                         
   1   7   4        922.20        926.88         7.66 o                         
   2   7   4        336.33        347.30         4.93 o                         
   3   7   4          0.78          8.93         2.07 o                         
   4   7   4        438.90        428.27        11.44 o                         
   5   7   4        114.47        107.12         2.97 o                         
   6   7   4        221.63        181.31         3.44 o                         
  -5   8   4          1.72          2.34         2.43 o                         
  -4   8   4          2.44         12.59         2.52 o                         
  -3   8   4        163.31        158.73         2.70 o                         
  -2   8   4         31.37         36.77         2.51 o                         
  -1   8   4        292.03        296.14         8.33 o                         
   0   8   4        341.86        358.30         6.41 o                         
   1   8   4          0.33         16.10         2.63 o                         
   2   8   4        431.57        413.61         4.94 o                         
   3   8   4         84.10         81.10         2.54 o                         
   4   8   4          4.25          7.96         2.43 o                         
   5   8   4        194.21        197.23         2.13 o                         
  -3   9   4         40.71         42.22         3.57 o                         
  -2   9   4         61.79         69.98         4.43 o                         
  -1   9   4        258.92        261.19         3.39 o                         
   0   9   4        238.73        222.65        10.73 o                         
   1   9   4        642.59        657.15         5.72 o                         
   2   9   4         29.63         20.97         2.03 o                         
   3   9   4         20.50         31.36         1.33 o                         
  -9   1   5        696.34        700.19         9.42 o                         
  -8   1   5        345.56        352.94         8.03 o                         
  -7   1   5         63.54         71.21         4.03 o                         
  -6   1   5       3197.89       3227.37        16.82 o                         
  -5   1   5       1098.08       1074.45         5.19 o                         
  -4   1   5         27.65         31.75         1.72 o                         
  -3   1   5       1205.35       1163.80        10.16 o                         
  -2   1   5         29.53         65.15        10.47 o                         
  -1   1   5       5166.49       5202.73        35.18 o                         
   0   1   5       6316.72       6164.07        78.04 o                         
   1   1   5       6170.55       5949.53        56.90 o                         
   2   1   5       3185.92       3157.09        34.86 o                         
   3   1   5       4417.84       4357.73        28.93 o                         
   4   1   5        461.79        471.80         4.62 o                         
   5   1   5          4.68          9.15         1.87 o                         
   6   1   5       1062.88       1035.32         9.85 o                         
   7   1   5        291.17        287.41         3.86 o                         
   8   1   5          1.21          2.07         1.80 o                         
   9   1   5        269.17        242.88         2.56 o                         
  -9   2   5         20.58         26.53         2.23 o                         
  -8   2   5       1038.43       1083.13         6.59 o                         
  -7   2   5       1282.38       1321.29         8.51 o                         
  -6   2   5         15.60         21.32         2.34 o                         
  -5   2   5       5202.29       5129.45        22.09 o                         
  -4   2   5       2718.13       2674.15         6.62 o                         
  -3   2   5        846.79        958.75         7.18 o                         
  -2   2   5      15602.63      15790.82        58.05 o                         
  -1   2   5      15889.49      15881.58        73.77 o                         
   0   2   5        397.41        423.36         5.52 o                         
   1   2   5       4044.57       3700.74        21.90 o                         
   2   2   5       5768.96       5273.49        50.36 o                         
   3   2   5       1169.62       1223.70        14.08 o                         
   4   2   5       5063.75       5068.73        32.76 o                         
   5   2   5       2220.77       2170.60        13.65 o                         
   6   2   5        259.01        268.97         4.04 o                         
   7   2   5       2126.96       2018.75         6.28 o                         
   8   2   5        444.30        415.23         3.27 o                         
  -9   3   5        833.08        799.20         5.99 o                         
  -8   3   5          0.43          3.00         2.56 o                         
  -7   3   5        165.36        186.95         5.75 o                         
  -6   3   5       2217.84       2331.52        14.50 o                         
  -5   3   5        135.40        133.27         2.71 o                         
  -4   3   5        941.64        905.51         8.82 o                         
  -3   3   5       6961.53       6912.69        18.61 o                         
  -2   3   5       7423.25       7396.58        60.08 o                         
  -1   3   5       4449.44       4379.61        28.82 o                         
   0   3   5       2157.21       2039.04        33.88 o                         
   1   3   5       1726.14       1531.93        18.31 o                         
   2   3   5        361.92        318.01         4.62 o                         
   3   3   5       1792.01       1678.71         8.31 o                         
   4   3   5        395.25        389.28         3.95 o                         
   5   3   5          5.61         11.89         2.87 o                         
   6   3   5       4167.82       4089.53        28.42 o                         
   7   3   5        356.62        336.61         4.17 o                         
   8   3   5          6.72          9.00         3.18 o                         
  -8   4   5        261.75        260.28         5.55 o                         
  -7   4   5        764.68        759.13         8.60 o                         
  -6   4   5         21.29         21.05         2.93 o                         
  -5   4   5        774.40        767.28         5.21 o                         
  -4   4   5        105.99         91.37         2.75 o                         
  -3   4   5        106.64         93.29         2.05 o                         
  -2   4   5       1918.07       1912.14         9.19 o                         
  -1   4   5         65.45         68.49         3.87 o                         
   0   4   5          0.01          7.68         1.14 o                         
   1   4   5        447.70        450.09         5.32 o                         
   2   4   5       3602.81       3454.67        14.03 o                         
   3   4   5        108.98        108.77         2.10 o                         
   4   4   5        149.65        172.00         6.13 o                         
   5   4   5       2939.57       2940.02        18.92 o                         
   6   4   5        272.96        248.26         4.49 o                         
   7   4   5         39.75         51.06         2.65 o                         
   8   4   5         47.94         55.33         2.81 o                         
  -8   5   5        592.65        628.94        13.23 o                         
  -7   5   5        140.62        138.57         3.12 o                         
  -6   5   5          5.61         14.32         2.07 o                         
  -5   5   5        910.85        975.42        11.03 o                         
  -4   5   5         16.16         46.51         2.53 o                         
  -3   5   5        587.62        563.39         4.23 o                         
  -2   5   5          2.57         13.23         1.53 o                         
  -1   5   5        201.68        202.34         3.12 o                         
   0   5   5       1322.23       1250.51        11.21 o                         
   1   5   5        520.64        524.74         4.58 o                         
   2   5   5          7.09         18.30         1.76 o                         
   3   5   5        108.88        107.01         2.75 o                         
   4   5   5        761.78        754.09         9.25 o                         
   5   5   5       1208.32       1200.30        13.01 o                         
   6   5   5        237.74        235.23         2.90 o                         
   7   5   5         29.09         22.96         2.30 o                         
  -7   6   5        496.80        507.89         8.95 o                         
  -6   6   5         34.74         40.48         1.98 o                         
  -5   6   5         20.91         28.25         2.45 o                         
  -4   6   5       2136.43       2169.24        14.69 o                         
  -3   6   5        303.08        317.35         4.85 o                         
  -2   6   5        160.35        156.00         2.42 o                         
  -1   6   5        753.83        731.77         4.05 o                         
   0   6   5        173.44        231.52         3.63 o                         
   1   6   5       4470.54       4290.72        20.52 o                         
   2   6   5        166.76        162.84         3.33 o                         
   3   6   5         82.20        103.54         3.06 o                         
   4   6   5       1703.99       1683.60        21.30 o                         
   5   6   5        298.20        280.65         3.77 o                         
   6   6   5          1.12         12.00         1.85 o                         
   7   6   5         34.84         29.76         2.06 o                         
  -6   7   5         57.26         62.28         2.41 o                         
  -5   7   5        252.04        285.99         3.29 o                         
  -4   7   5       1721.02       1764.65        14.51 o                         
  -3   7   5        868.47        872.02         7.73 o                         
  -2   7   5          7.71         58.80         3.74 o                         
  -1   7   5        202.19        212.92         8.55 o                         
   0   7   5       2210.00       2168.67         9.20 o                         
   1   7   5         25.09         78.55         5.75 o                         
   2   7   5        240.78        269.32         6.35 o                         
   3   7   5        444.57        445.40         4.54 o                         
   4   7   5        201.70        223.91         8.43 o                         
   5   7   5        700.92        685.55         6.67 o                         
   6   7   5         55.60         60.81         1.67 o                         
  -5   8   5         66.32         66.38         2.08 o                         
  -4   8   5        516.28        523.19         5.13 o                         
  -3   8   5        587.51        642.46         6.10 o                         
  -2   8   5        244.68        264.80        12.55 o                         
  -1   8   5        535.80        542.37         6.98 o                         
   0   8   5        718.29        670.01         6.14 o                         
   1   8   5        640.12        605.41         5.12 o                         
   2   8   5         65.36         97.90        11.81 o                         
   3   8   5        349.93        357.78         4.74 o                         
   4   8   5        288.71        305.70         4.71 o                         
  -3   9   5         52.19         66.46         2.31 o                         
  -2   9   5        206.89        230.26        10.20 o                         
  -1   9   5          8.62         23.01         4.56 o                         
   0   9   5        454.21        459.77         3.82 o                         
   1   9   5        216.10        213.16         9.64 o                         
   2   9   5        161.94        168.67         7.85 o                         
  -9   0   6         68.01         87.02         3.54 o                         
  -8   0   6       1436.34       1499.71         9.89 o                         
  -7   0   6        491.97        507.15        12.62 o                         
  -6   0   6       5729.80       5896.74        36.45 o                         
  -5   0   6        285.03        270.30         4.16 o                         
  -4   0   6        342.81        337.09         3.61 o                         
  -3   0   6       2533.98       2482.34        21.97 o                         
  -2   0   6        769.73        777.22         7.75 o                         
  -1   0   6       2734.32       2526.21        82.29 o                         
   0   0   6       7528.44       7769.73        55.76 o                         
   1   0   6       3863.80       3688.93        49.31 o                         
   2   0   6       4650.90       4978.10        60.32 o                         
   3   0   6       2931.35       3061.15        34.95 o                         
   4   0   6       2311.56       2443.24        21.66 o                         
   5   0   6        385.63        364.56         4.62 o                         
   6   0   6       1381.79       1341.58        15.63 o                         
   7   0   6         60.56         65.47         4.03 o                         
   8   0   6       1578.94       1529.93        11.56 o                         
   9   0   6        639.63        582.32         6.28 o                         
  -9   1   6        942.27        956.30        10.51 o                         
  -8   1   6        157.24        166.87         2.72 o                         
  -7   1   6        189.07        214.33         5.33 o                         
  -6   1   6       2102.06       2183.50        11.43 o                         
  -5   1   6       2071.28       2064.60         7.44 o                         
  -4   1   6         89.89        102.98         1.56 o                         
  -3   1   6        220.20        247.79         4.28 o                         
  -2   1   6       4210.56       3943.61        22.20 o                         
  -1   1   6         44.62         52.90         2.20 o                         
   0   1   6        240.48        219.36         5.10 o                         
   1   1   6       4954.13       4860.90        44.15 o                         
   2   1   6       3067.53       2936.97        34.02 o                         
   3   1   6        802.35        811.34        10.27 o                         
   4   1   6       1146.21       1113.00         7.61 o                         
   5   1   6        923.39        873.76        11.23 o                         
   6   1   6         12.44         17.19         2.75 o                         
   7   1   6        101.33         94.51         1.92 o                         
   8   1   6        125.70        124.29         2.03 o                         
  -9   2   6         24.71         24.36         2.15 o                         
  -8   2   6         20.64         22.80         2.14 o                         
  -7   2   6        216.93        220.14         4.62 o                         
  -6   2   6        626.58        634.68         4.10 o                         
  -5   2   6        534.67        515.35         3.68 o                         
  -4   2   6          4.10         11.04         1.18 o                         
  -3   2   6       1876.97       1841.91        11.35 o                         
  -2   2   6       1163.44       1210.62        10.46 o                         
  -1   2   6       2752.46       2778.25        16.61 o                         
   0   2   6         17.46         25.98         2.87 o                         
   1   2   6       2462.05       2250.96        38.96 o                         
   2   2   6         15.00         28.33         4.73 o                         
   3   2   6        126.40        128.13         2.21 o                         
   4   2   6        751.84        765.95         5.27 o                         
   5   2   6         15.39         25.35         2.11 o                         
   6   2   6        956.45        952.80         8.59 o                         
   7   2   6        500.55        469.38         2.95 o                         
   8   2   6          7.00          9.67         1.35 o                         
  -9   3   6          2.24          5.93         1.51 o                         
  -8   3   6        305.21        331.77         4.79 o                         
  -7   3   6        682.26        714.64         8.47 o                         
  -6   3   6        125.06        134.34         3.00 o                         
  -5   3   6         19.97         21.01         2.15 o                         
  -4   3   6         38.70         38.81         1.77 o                         
  -3   3   6       4932.84       4922.80        21.28 o                         
  -2   3   6        524.78        519.64        10.50 o                         
  -1   3   6         48.01         56.81         3.66 o                         
   0   3   6       1149.01       1088.39        20.57 o                         
   1   3   6        420.48        479.37        10.53 o                         
   2   3   6        413.33        407.91         2.86 o                         
   3   3   6       2027.46       2043.78         7.41 o                         
   4   3   6         56.72         59.73         2.34 o                         
   5   3   6       2599.52       2554.53        12.78 o                         
   6   3   6         45.79         73.80         3.09 o                         
   7   3   6         56.80         62.21         2.86 o                         
   8   3   6          3.80          3.94         2.07 o                         
  -8   4   6         58.98         71.27         4.30 o                         
  -7   4   6       1798.26       1869.23        11.68 o                         
  -6   4   6        122.05        127.98         3.25 o                         
  -5   4   6        157.01        151.03         3.08 o                         
  -4   4   6        896.49        992.85         6.71 o                         
  -3   4   6        145.23        144.75         2.28 o                         
  -2   4   6          6.17         17.86         1.46 o                         
  -1   4   6         29.70         31.09         1.18 o                         
   0   4   6       1546.21       1524.62        10.18 o                         
   1   4   6        557.63        505.70         4.83 o                         
   2   4   6         44.24         48.63         1.56 o                         
   3   4   6         56.28         66.25         2.02 o                         
   4   4   6        942.04        927.31        11.38 o                         
   5   4   6         74.28         82.31         3.07 o                         
   6   4   6         29.62         31.41         1.91 o                         
   7   4   6        462.05        462.74         5.27 o                         
   8   4   6          1.17          2.19         1.96 o                         
  -8   5   6        641.38        669.61         7.61 o                         
  -7   5   6         74.34         74.07         3.38 o                         
  -6   5   6        518.57        521.13         5.57 o                         
  -5   5   6       1851.27       1844.29        10.48 o                         
  -4   5   6       1338.44       1373.87         7.73 o                         
  -3   5   6         80.94         85.18         2.34 o                         
  -2   5   6        434.80        462.59         6.14 o                         
  -1   5   6        565.74        531.83         4.00 o                         
   0   5   6        458.73        461.90         4.97 o                         
   1   5   6       1429.54       1383.49         8.79 o                         
   2   5   6        679.10        664.66         6.31 o                         
   3   5   6         23.96         34.32         2.49 o                         
   4   5   6       2495.48       2436.70        28.00 o                         
   5   5   6        658.86        694.17         6.18 o                         
   6   5   6        286.95        280.63         4.69 o                         
   7   5   6         71.89         77.57         1.99 o                         
  -7   6   6        170.60        168.92         2.73 o                         
  -6   6   6        164.21        191.11        10.67 o                         
  -5   6   6       1001.01        986.49        13.62 o                         
  -4   6   6        496.82        551.99         5.59 o                         
  -3   6   6       1470.54       1470.72        11.23 o                         
  -2   6   6        258.80        260.05         4.17 o                         
  -1   6   6         30.57         66.51         5.40 o                         
   0   6   6       3350.09       3288.94        16.55 o                         
   1   6   6        539.42        527.78         3.83 o                         
   2   6   6         21.64         28.80         2.27 o                         
   3   6   6       2025.91       2033.63        15.03 o                         
   4   6   6        794.57        805.41         6.05 o                         
   5   6   6         64.61         78.15         3.18 o                         
   6   6   6        186.18        193.28         3.19 o                         
  -6   7   6         29.44         29.64         1.93 o                         
  -5   7   6        320.77        336.46         3.43 o                         
  -4   7   6       1169.20       1233.54         7.61 o                         
  -3   7   6        114.30        132.55         3.56 o                         
  -2   7   6        684.41        692.29         8.19 o                         
  -1   7   6        998.09        980.34         6.45 o                         
   0   7   6        151.26        169.08         3.50 o                         
   1   7   6       1795.19       1798.54        10.32 o                         
   2   7   6       2652.53       2582.39        25.17 o                         
   3   7   6        171.57        199.04         5.57 o                         
   4   7   6        264.99        252.35         6.27 o                         
   5   7   6        366.17        357.07        10.54 o                         
  -5   8   6         60.34         75.77         2.02 o                         
  -4   8   6        178.26        197.81         5.86 o                         
  -3   8   6        240.35        236.99         4.19 o                         
  -2   8   6        439.64        465.25         3.71 o                         
  -1   8   6         62.44         80.29         3.36 o                         
   0   8   6         27.49         23.49         3.07 o                         
   1   8   6         24.88         24.27         4.57 o                         
   2   8   6        234.70        224.40         3.71 o                         
   3   8   6        209.21        227.73         5.42 o                         
   4   8   6        115.37        119.74         2.65 o                         
  -3   9   6          2.42          1.63         1.72 o                         
  -2   9   6        292.92        293.91         4.00 o                         
  -1   9   6        253.89        276.01         4.74 o                         
   0   9   6        162.49        169.37         2.88 o                         
   1   9   6        169.19        166.34         3.04 o                         
   2   9   6        247.75        267.13         5.95 o                         
  -9   1   7         27.11         30.74         2.84 o                         
  -8   1   7         46.18         55.34         2.34 o                         
  -7   1   7         99.97        117.79         3.91 o                         
  -6   1   7       1043.15       1069.22         6.78 o                         
  -5   1   7        979.25        980.28         7.35 o                         
  -4   1   7        176.30        185.27         1.75 o                         
  -3   1   7       1342.60       1306.07        11.01 o                         
  -2   1   7        891.78        816.51         9.95 o                         
  -1   1   7         49.98         64.56         3.21 o                         
   0   1   7        476.59        432.33         7.55 o                         
   1   1   7       7169.40       7079.93        43.06 o                         
   2   1   7        756.62        778.42        11.73 o                         
   3   1   7       3988.66       4125.33        25.38 o                         
   4   1   7       1317.47       1269.16         9.45 o                         
   5   1   7         28.84         38.05         1.97 o                         
   6   1   7       1263.27       1244.97        15.78 o                         
   7   1   7        272.32        259.49         2.96 o                         
   8   1   7         59.82         60.76         2.48 o                         
  -9   2   7         18.45         18.25         2.00 o                         
  -8   2   7        122.17        143.82         2.22 o                         
  -7   2   7        826.03        862.77         6.49 o                         
  -6   2   7         26.42         33.78         2.12 o                         
  -5   2   7        237.92        263.28         2.79 o                         
  -4   2   7       3072.95       3085.78        12.38 o                         
  -3   2   7         89.15         88.00         2.28 o                         
  -2   2   7       4880.70       4739.07        32.35 o                         
  -1   2   7       6067.73       5854.13        36.78 o                         
   0   2   7       2375.26       2333.04        26.11 o                         
   1   2   7       3570.51       3339.29        58.83 o                         
   2   2   7       3292.27       3052.86        38.09 o                         
   3   2   7        842.28        805.79         9.72 o                         
   4   2   7       1124.18       1142.89         6.42 o                         
   5   2   7       3611.26       3506.61        14.58 o                         
   6   2   7        191.91        194.25         3.54 o                         
   7   2   7        398.27        372.97         2.74 o                         
   8   2   7       1720.75       1615.40        10.09 o                         
  -9   3   7        110.70         91.76         6.81 o                         
  -8   3   7        409.84        403.73         5.10 o                         
  -7   3   7        164.92        192.08         3.87 o                         
  -6   3   7       1742.77       1757.89         9.52 o                         
  -5   3   7         11.92         12.39         2.07 o                         
  -4   3   7         53.81         58.83         2.10 o                         
  -3   3   7       3289.77       3314.94        13.99 o                         
  -2   3   7       1575.03       1525.26        11.55 o                         
  -1   3   7        793.36        762.66        13.76 o                         
   0   3   7       6772.38       6560.82       132.68 o                         
   1   3   7       7133.41       6949.87        28.59 o                         
   2   3   7        289.72        268.84         3.42 o                         
   3   3   7        796.16        775.69         7.23 o                         
   4   3   7       2484.75       2454.74        12.85 o                         
   5   3   7        274.01        289.98         3.77 o                         
   6   3   7       3673.67       3597.28        29.23 o                         
   7   3   7        493.22        488.22         3.98 o                         
   8   3   7        207.02        181.93         2.59 o                         
  -8   4   7        398.20        401.60         6.50 o                         
  -7   4   7       1149.31       1193.98         8.28 o                         
  -6   4   7        375.39        371.77         3.86 o                         
  -5   4   7        232.86        241.33         4.70 o                         
  -4   4   7         34.17         66.20         4.80 o                         
  -3   4   7         55.23         57.96         2.13 o                         
  -2   4   7       5293.30       5133.75        28.45 o                         
  -1   4   7         51.35         81.51         5.12 o                         
   0   4   7          8.62         26.42         1.32 o                         
   1   4   7       1285.34       1270.51         9.78 o                         
   2   4   7        334.57        321.70         3.23 o                         
   3   4   7        663.75        685.57         4.81 o                         
   4   4   7         53.50         60.07         2.70 o                         
   5   4   7       1369.66       1329.06         8.63 o                         
   6   4   7         62.38         68.39         3.12 o                         
   7   4   7         25.91         31.82         2.72 o                         
   8   4   7        227.67        167.66         2.61 o                         
  -8   5   7         11.65         24.78         2.47 o                         
  -7   5   7        254.14        280.10         4.27 o                         
  -6   5   7        245.38        235.09         3.35 o                         
  -5   5   7        462.56        538.84         6.08 o                         
  -4   5   7        165.77        186.75         3.33 o                         
  -3   5   7        459.21        471.71         4.04 o                         
  -2   5   7       1760.90       1711.62        15.95 o                         
  -1   5   7         43.85         42.30         1.75 o                         
   0   5   7        101.72        102.31         1.92 o                         
   1   5   7         29.65         41.42         1.95 o                         
   2   5   7        443.42        423.81         5.99 o                         
   3   5   7        540.54        535.13         5.02 o                         
   4   5   7          7.61         20.44         2.59 o                         
   5   5   7        186.42        196.00         3.13 o                         
   6   5   7        152.32        163.29         3.77 o                         
   7   5   7        172.23        167.81         3.28 o                         
  -7   6   7          9.57          8.49         1.90 o                         
  -6   6   7        831.67        846.73         8.14 o                         
  -5   6   7         75.81         85.85         3.15 o                         
  -4   6   7        276.97        292.73         4.40 o                         
  -3   6   7         37.06         51.20         2.04 o                         
  -2   6   7        301.93        317.61         3.59 o                         
  -1   6   7       2639.41       2597.34        15.36 o                         
   0   6   7         60.61         91.03         3.16 o                         
   1   6   7         47.11         62.86         2.20 o                         
   2   6   7        353.31        350.64         3.84 o                         
   3   6   7        737.13        761.83         8.09 o                         
   4   6   7       1075.12       1069.81        13.09 o                         
   5   6   7         17.00         15.99         3.20 o                         
   6   6   7        298.63        288.41         4.14 o                         
  -6   7   7         63.95         56.50         2.25 o                         
  -5   7   7        677.10        694.06         5.35 o                         
  -4   7   7        944.40        989.95         6.49 o                         
  -3   7   7        343.61        329.68         3.60 o                         
  -2   7   7        370.14        342.98         4.49 o                         
  -1   7   7         35.92         61.21         5.03 o                         
   0   7   7       1344.61       1341.26         8.27 o                         
   1   7   7        305.82        309.87         3.09 o                         
   2   7   7        494.83        501.88         9.02 o                         
   3   7   7       2020.86       2041.27        12.68 o                         
   4   7   7         41.23         58.73         2.03 o                         
   5   7   7          2.41         12.12         2.00 o                         
  -5   8   7       1068.61       1082.96         7.71 o                         
  -4   8   7        114.22        139.30         3.96 o                         
  -3   8   7        919.33        968.79         8.60 o                         
  -2   8   7        275.96        279.94        13.97 o                         
  -1   8   7        894.09        885.16         6.93 o                         
   0   8   7        957.02        953.14         5.80 o                         
   1   8   7        239.53        224.41         3.65 o                         
   2   8   7         99.77        121.31         3.68 o                         
   3   8   7          6.44         17.39         2.99 o                         
   4   8   7        519.78        525.63         6.44 o                         
  -2   9   7         33.71         47.68         2.32 o                         
  -1   9   7        347.92        365.74         4.86 o                         
   0   9   7        451.66        479.05         7.44 o                         
   1   9   7        227.42        211.39         7.98 o                         
   2   9   7         26.70         54.25         3.19 o                         
  -9   0   8        316.29        335.57         5.38 o                         
  -8   0   8          2.03          7.86         2.89 o                         
  -7   0   8       3023.45       3097.38        29.38 o                         
  -6   0   8       4381.78       4493.99        29.37 o                         
  -5   0   8         19.73         21.82         3.42 o                         
  -4   0   8       2291.92       2297.03        21.14 o                         
  -2   0   8         16.59         34.53         4.76 o                         
  -1   0   8        105.89        138.64         5.31 o                         
   0   0   8        208.90        224.11        41.16 o                         
   1   0   8         57.70         74.05         7.58 o                         
   2   0   8      15868.50      16790.46       419.09 o                         
   3   0   8       3984.05       4263.21        37.28 o                         
   4   0   8        953.65        879.46         5.76 o                         
   5   0   8        963.71        989.28         8.28 o                         
   6   0   8        258.95        254.10         6.34 o                         
   7   0   8        122.43        117.85         4.01 o                         
   8   0   8        913.16        873.12         7.15 o                         
  -9   1   8        276.46        283.36         3.41 o                         
  -8   1   8        284.61        311.26         2.84 o                         
  -7   1   8        912.61        958.23         8.09 o                         
  -6   1   8       2924.67       2985.79        13.50 o                         
  -5   1   8        929.12        909.65        10.12 o                         
  -4   1   8       2177.25       2177.59         8.66 o                         
  -3   1   8        628.53        631.23         4.77 o                         
  -2   1   8       9158.59       8971.87        56.82 o                         
  -1   1   8         82.29        105.05         3.86 o                         
   0   1   8         38.08         55.44         4.06 o                         
   1   1   8       6232.40       5892.51        54.17 o                         
   2   1   8         74.41         78.89         6.56 o                         
   3   1   8        136.87        168.93         2.43 o                         
   4   1   8        227.56        233.14         2.35 o                         
   5   1   8       2289.97       2242.02        12.36 o                         
   6   1   8        622.97        610.23         7.28 o                         
   7   1   8         23.93         35.65         2.15 o                         
   8   1   8        404.65        383.68         8.29 o                         
  -9   2   8         40.34         45.42         3.52 o                         
  -8   2   8        857.60        866.02         9.39 o                         
  -7   2   8        120.80        132.14         3.34 o                         
  -6   2   8         86.61         89.96         2.75 o                         
  -5   2   8        478.36        466.00         4.69 o                         
  -4   2   8        143.38        131.95         1.85 o                         
  -3   2   8       1311.25       1250.93         5.80 o                         
  -2   2   8        268.09        273.31         5.74 o                         
  -1   2   8        138.21        148.26         4.14 o                         
   0   2   8       4669.61       4547.85        90.86 o                         
   1   2   8       3391.42       3262.94       113.15 o                         
   2   2   8       1169.00       1170.74         8.32 o                         
   3   2   8        332.20        347.62         4.85 o                         
   4   2   8       1562.87       1550.19         9.22 o                         
   5   2   8         71.35         72.99         2.19 o                         
   6   2   8         22.20         26.96         2.83 o                         
   7   2   8         10.55         14.89         1.65 o                         
   8   2   8          6.53         10.30         1.47 o                         
  -9   3   8         30.79         27.96         2.00 o                         
  -8   3   8        754.43        758.48         6.83 o                         
  -7   3   8         23.93         34.63         2.34 o                         
  -6   3   8         49.07         47.75         3.38 o                         
  -5   3   8       1156.75       1188.78         8.50 o                         
  -4   3   8         71.06         80.35         2.46 o                         
  -3   3   8       3249.42       3318.36        16.07 o                         
  -2   3   8        584.83        533.80         3.78 o                         
  -1   3   8        799.12        765.49         6.50 o                         
   0   3   8        834.60        764.37         8.00 o                         
   1   3   8        159.17        173.21         2.59 o                         
   2   3   8        131.73        128.00         2.00 o                         
   3   3   8        185.38        171.50         3.19 o                         
   4   3   8        146.23        140.52         2.78 o                         
   5   3   8       1360.73       1336.90        10.16 o                         
   6   3   8          2.09         13.19         1.89 o                         
   7   3   8         86.72         85.19         2.28 o                         
   8   3   8        100.69         96.90         3.50 o                         
  -8   4   8         89.95         81.06         4.01 o                         
  -7   4   8        670.59        696.97         4.46 o                         
  -6   4   8        814.98        839.15         6.04 o                         
  -5   4   8          4.93          9.83         2.45 o                         
  -4   4   8       2802.40       2920.60        12.37 o                         
  -3   4   8        256.97        269.53         5.16 o                         
  -2   4   8        845.88        859.37         5.75 o                         
  -1   4   8       3906.24       3858.92        16.07 o                         
   0   4   8       2734.35       2711.26        12.62 o                         
   1   4   8        604.98        595.41         4.85 o                         
   2   4   8        111.57        101.48         2.14 o                         
   3   4   8       1328.36       1322.32         6.17 o                         
   4   4   8         67.31         69.45         3.05 o                         
   5   4   8          8.83         16.34         2.62 o                         
   6   4   8        417.47        412.94         4.53 o                         
   7   4   8         47.25         53.44         2.58 o                         
  -8   5   8        862.49        756.55         7.74 o                         
  -7   5   8         61.70         60.61         2.48 o                         
  -6   5   8        259.10        255.89         3.34 o                         
  -5   5   8       2895.33       2985.86        12.60 o                         
  -4   5   8        750.11        806.43         4.95 o                         
  -3   5   8         30.87         47.08         2.23 o                         
  -2   5   8        268.72        283.72         4.98 o                         
  -1   5   8        316.40        318.09         3.02 o                         
   0   5   8        655.67        620.37         4.39 o                         
   1   5   8        637.75        636.33         5.61 o                         
   2   5   8       1159.02       1119.44         6.88 o                         
   3   5   8        239.91        228.21         3.38 o                         
   4   5   8       1133.07       1133.64         7.45 o                         
   5   5   8        556.32        554.93         8.01 o                         
   6   5   8        352.61        321.29         9.99 o                         
   7   5   8        223.98        204.22         2.93 o                         
  -7   6   8         79.63         94.13         3.10 o                         
  -6   6   8         62.51         63.36         4.57 o                         
  -5   6   8        418.89        421.79         5.42 o                         
  -4   6   8        371.47        359.93         4.43 o                         
  -3   6   8       1236.00       1213.69         6.43 o                         
  -2   6   8        756.77        777.52         6.83 o                         
  -1   6   8         23.84         56.78         5.95 o                         
   0   6   8       1908.96       1888.11        18.57 o                         
   1   6   8        638.81        630.23         7.04 o                         
   2   6   8         19.61         35.24         3.42 o                         
   3   6   8       2405.05       2445.20        13.61 o                         
   4   6   8       1169.79       1152.37        12.22 o                         
   5   6   8          3.52         12.27         2.88 o                         
   6   6   8        225.98        268.19         3.04 o                         
  -6   7   8        106.29        124.31         1.97 o                         
  -5   7   8         18.18         24.28         2.26 o                         
  -4   7   8         99.24        108.74         2.81 o                         
  -3   7   8        103.83        104.45         3.70 o                         
  -2   7   8         21.49         30.96         1.86 o                         
  -1   7   8        538.80        532.68         4.57 o                         
   0   7   8        354.35        353.94         6.12 o                         
   1   7   8         22.17         45.71         2.01 o                         
   2   7   8       1075.46       1023.34        34.14 o                         
   3   7   8        467.15        510.82         4.41 o                         
   4   7   8         62.38         79.44         2.03 o                         
   5   7   8        380.92        347.29        15.71 o                         
  -4   8   8        344.27        320.72        14.62 o                         
  -3   8   8          1.94         11.05         2.08 o                         
  -2   8   8        196.59        216.71         4.99 o                         
  -1   8   8        540.07        550.17         6.48 o                         
   0   8   8         52.59         67.89         2.53 o                         
   1   8   8         21.94         20.65         2.61 o                         
   2   8   8         55.45         55.63         3.57 o                         
   3   8   8         11.66         14.57         3.80 o                         
  -2   9   8        147.13        147.32         3.75 o                         
  -1   9   8         30.62         45.90         7.16 o                         
   0   9   8         21.47         30.20         2.24 o                         
   1   9   8         14.64         13.62         1.32 o                         
  -9   1   9         11.83         13.33         1.97 o                         
  -8   1   9         44.14         49.07         2.18 o                         
  -7   1   9         19.21         30.66         3.53 o                         
  -6   1   9         66.27         73.92         2.76 o                         
  -5   1   9        120.50        126.12         2.63 o                         
  -4   1   9         26.00         34.90         2.23 o                         
  -3   1   9       1042.33       1067.10         9.34 o                         
  -2   1   9        514.75        545.69         8.68 o                         
  -1   1   9         97.56         83.79         3.96 o                         
   0   1   9         46.30         72.00        10.04 o                         
   1   1   9       1813.61       1867.31        19.74 o                         
   2   1   9        560.45        567.17         8.44 o                         
   3   1   9        221.38        238.12         2.82 o                         
   4   1   9        360.24        355.84         4.24 o                         
   5   1   9         82.75         88.04         2.15 o                         
   6   1   9        836.02        789.88        13.64 o                         
   7   1   9       1084.11       1048.15         6.31 o                         
   8   1   9        359.85        364.52         2.71 o                         
  -9   2   9        175.81        175.83         2.36 o                         
  -8   2   9        117.48        125.76         3.62 o                         
  -7   2   9         73.17         86.45         2.27 o                         
  -6   2   9         95.56        101.84         3.05 o                         
  -5   2   9        146.19        151.71         2.44 o                         
  -4   2   9        227.55        243.91         3.87 o                         
  -3   2   9        369.01        360.86         3.00 o                         
  -2   2   9        105.35        114.67         2.37 o                         
  -1   2   9        713.54        661.90         9.07 o                         
   0   2   9       1417.73       1366.94        24.08 o                         
   1   2   9       1102.99       1086.03        16.53 o                         
   2   2   9       1333.23       1331.46        11.30 o                         
   3   2   9       2752.40       2811.53        17.51 o                         
   4   2   9        277.29        275.61         2.74 o                         
   5   2   9       1258.20       1241.34         5.72 o                         
   6   2   9        190.97        191.82         3.51 o                         
   7   2   9         68.52         77.24         1.77 o                         
   8   2   9       1292.63       1102.91        10.75 o                         
  -8   3   9        185.63        195.44         5.42 o                         
  -7   3   9       1125.04       1151.85         9.89 o                         
  -6   3   9        538.10        543.25         5.80 o                         
  -5   3   9        158.53        179.74         4.07 o                         
  -4   3   9        126.18        132.77         2.72 o                         
  -3   3   9       1647.63       1591.18        11.07 o                         
  -2   3   9         26.64         34.51         1.72 o                         
  -1   3   9        308.49        329.36         3.48 o                         
   0   3   9       7438.93       7603.36        28.78 o                         
   1   3   9       1603.87       1549.23        11.71 o                         
   2   3   9        359.91        375.03         4.33 o                         
   3   3   9        246.76        269.20         3.61 o                         
   4   3   9       2674.50       2631.09         9.81 o                         
   5   3   9          6.74         12.36         2.26 o                         
   6   3   9        707.46        698.13         6.00 o                         
   7   3   9        921.66        902.92         5.30 o                         
  -8   4   9        419.76        446.49         6.26 o                         
  -7   4   9        480.27        471.94         3.57 o                         
  -6   4   9        142.13        192.53         3.75 o                         
  -5   4   9        654.66        681.20         6.19 o                         
  -4   4   9       1303.25       1324.23         7.31 o                         
  -3   4   9        420.75        442.26         3.82 o                         
  -2   4   9        561.07        582.92         6.07 o                         
  -1   4   9        560.94        555.77         5.16 o                         
   0   4   9        267.03        262.73         3.02 o                         
   1   4   9       1586.84       1513.23        12.19 o                         
   2   4   9        127.55        122.44         2.28 o                         
   3   4   9         78.37         78.05         2.53 o                         
   4   4   9        756.23        735.84         7.27 o                         
   5   4   9        366.35        350.73         4.15 o                         
   6   4   9        211.16        209.61         3.39 o                         
   7   4   9         25.89         25.20         1.69 o                         
  -7   5   9        873.81        895.12        38.57 o                         
  -6   5   9        107.04        119.68         3.16 o                         
  -5   5   9         43.15         72.78         2.78 o                         
  -4   5   9         22.47         37.79         2.33 o                         
  -3   5   9       2868.45       2868.59        10.83 o                         
  -2   5   9       1003.42        960.32         5.59 o                         
  -1   5   9        381.97        392.51         4.26 o                         
   0   5   9       1211.86       1216.78         9.04 o                         
   1   5   9         59.97         72.48         2.31 o                         
   2   5   9        754.53        750.62         8.61 o                         
   3   5   9         20.65         24.69         2.71 o                         
   4   5   9         50.44         55.43         2.81 o                         
   5   5   9       1506.63       1494.80         9.75 o                         
   6   5   9         69.14         68.07         2.79 o                         
   7   5   9          1.14          4.49         1.44 o                         
  -6   6   9         76.69         91.08         4.53 o                         
  -5   6   9        124.70        137.77         4.44 o                         
  -4   6   9        397.28        392.14         6.32 o                         
  -3   6   9        749.44        779.73         5.58 o                         
  -2   6   9         57.27         59.22         2.53 o                         
  -1   6   9        175.26        185.61         3.30 o                         
   0   6   9         55.75         69.58         2.12 o                         
   1   6   9       1201.13       1193.23        11.35 o                         
   2   6   9        598.56        586.89         9.94 o                         
   3   6   9          1.43         19.81         2.11 o                         
   4   6   9        112.25        112.81         6.54 o                         
   5   6   9         14.75         20.82         2.54 o                         
   6   6   9        725.58        598.43         6.36 o                         
  -6   7   9        402.28        390.70         4.85 o                         
  -5   7   9        220.81        195.91         3.39 o                         
  -4   7   9        421.32        427.18         4.54 o                         
  -3   7   9        190.96        172.48         3.26 o                         
  -2   7   9        148.50        146.85         5.46 o                         
  -1   7   9        805.58        806.46         4.69 o                         
   0   7   9        474.23        484.72         5.69 o                         
   1   7   9        461.45        452.28         7.95 o                         
   2   7   9         18.12         17.82         3.52 o                         
   3   7   9       1463.38       1486.50         9.97 o                         
   4   7   9         68.63         70.23         2.13 o                         
   5   7   9          9.59         12.06         1.91 o                         
  -4   8   9         40.84         49.47         2.35 o                         
  -3   8   9          3.21          6.81         2.14 o                         
  -2   8   9       1160.10       1144.90         7.60 o                         
  -1   8   9       1030.26        989.65        20.37 o                         
   0   8   9        732.11        751.41         8.50 o                         
   1   8   9         58.73         81.60         3.58 o                         
   2   8   9       1621.16       1636.79        10.06 o                         
   3   8   9        148.87        154.25         2.55 o                         
  -1   9   9        978.90        989.06         7.34 o                         
   0   9   9        818.68        762.79        15.04 o                         
  -9   0  10       1040.96       1031.50        10.55 o                         
  -8   0  10        668.62        681.15        17.68 o                         
  -7   0  10       1917.56       1845.31        26.91 o                         
  -6   0  10       2142.75       2178.04        52.20 o                         
  -5   0  10       2395.24       2449.44        41.30 o                         
  -4   0  10       2972.21       3072.91        25.36 o                         
  -3   0  10      11556.87      11975.12        62.82 o                         
  -2   0  10       2011.14       1989.82        24.01 o                         
  -1   0  10       1085.00       1186.43        29.50 o                         
   0   0  10       8292.89       8291.33       218.82 o                         
   1   0  10        111.47        186.64         9.50 o                         
   2   0  10       1304.43       1445.75         8.44 o                         
   3   0  10       7083.51       7309.25        52.96 o                         
   4   0  10       1591.26       1555.93        12.70 o                         
   5   0  10       2886.08       2902.64        18.33 o                         
   6   0  10        967.22        939.84        15.71 o                         
   7   0  10       1496.69       1520.45        11.63 o                         
   8   0  10        391.36        398.77         4.72 o                         
  -9   1  10        226.87        217.24         2.72 o                         
  -8   1  10        847.09        903.42         7.68 o                         
  -7   1  10        504.83        492.97        21.24 o                         
  -6   1  10        435.22        456.38         4.59 o                         
  -5   1  10        161.55        173.18         2.91 o                         
  -4   1  10       5125.70       5123.11        31.16 o                         
  -3   1  10       1792.22       1819.17        13.37 o                         
  -2   1  10       1838.76       1812.69        10.10 o                         
  -1   1  10       2332.21       2082.67        14.16 o                         
   0   1  10        944.58       1037.38        21.86 o                         
   1   1  10       6692.31       6768.67        71.42 o                         
   2   1  10        186.16        218.23         2.50 o                         
   3   1  10        699.68        728.69         5.19 o                         
   4   1  10       2864.44       2905.92        13.53 o                         
   5   1  10        837.85        841.87         4.91 o                         
   6   1  10        100.60         99.84         3.18 o                         
   7   1  10         70.04         71.42         2.23 o                         
   8   1  10        900.57        841.64         5.74 o                         
  -9   2  10         22.45         23.43         2.19 o                         
  -8   2  10        377.04        387.80         7.10 o                         
  -7   2  10        333.22        344.08         2.61 o                         
  -6   2  10         78.28         84.89         3.80 o                         
  -5   2  10        100.59         95.85         1.99 o                         
  -4   2  10        451.29        447.53         6.18 o                         
  -3   2  10        469.29        461.69         3.37 o                         
  -2   2  10         43.10         38.52         1.36 o                         
  -1   2  10        648.03        594.92         4.87 o                         
   0   2  10       3249.32       3255.43        26.85 o                         
   1   2  10        209.69        215.79         2.69 o                         
   2   2  10        126.68        129.98         2.33 o                         
   3   2  10         17.67         24.08         2.09 o                         
   4   2  10       1217.51       1227.01         6.39 o                         
   5   2  10         31.84         36.28         2.22 o                         
   6   2  10        219.60        224.68         3.03 o                         
   7   2  10        494.76        496.37         7.16 o                         
  -8   3  10          8.72          8.45         3.81 o                         
  -7   3  10        314.17        349.56         3.95 o                         
  -6   3  10         93.67        104.41         3.28 o                         
  -5   3  10        551.08        607.97         7.32 o                         
  -4   3  10         89.65         96.95         3.17 o                         
  -3   3  10         10.57         15.14         2.01 o                         
  -2   3  10       2388.86       2377.06        10.80 o                         
  -1   3  10        802.01        803.95         5.43 o                         
   0   3  10        145.86        157.24         2.57 o                         
   1   3  10        484.21        481.59         4.57 o                         
   2   3  10        916.72        851.18         7.00 o                         
   3   3  10        335.75        308.32         3.07 o                         
   4   3  10         17.81         28.59         2.30 o                         
   5   3  10         15.53         19.28         2.49 o                         
   6   3  10        105.44        111.14         3.87 o                         
   7   3  10        268.65        285.95         3.61 o                         
  -8   4  10         51.53         64.40         2.02 o                         
  -7   4  10         23.43         28.31         2.58 o                         
  -6   4  10       2692.60       2734.11        22.43 o                         
  -5   4  10         81.43         92.24         2.86 o                         
  -4   4  10       1702.91       1721.53        11.26 o                         
  -3   4  10       2190.78       2191.74        10.28 o                         
  -2   4  10       2188.21       2116.26         8.47 o                         
  -1   4  10       2803.60       2778.85        17.09 o                         
   0   4  10       1382.79       1363.22        10.87 o                         
   1   4  10        803.64        776.37         5.20 o                         
   2   4  10       1496.35       1458.96         8.68 o                         
   3   4  10       3319.25       3337.58        23.27 o                         
   4   4  10         24.63         41.67         2.76 o                         
   5   4  10         11.39         19.42         2.08 o                         
   6   4  10       1844.35       1797.19        13.24 o                         
   7   4  10         31.42         37.77         2.47 o                         
  -7   5  10        106.49         96.72         6.68 o                         
  -6   5  10         58.26         63.42         2.98 o                         
  -5   5  10       2171.65       2243.83        12.27 o                         
  -4   5  10        630.72        606.65         4.73 o                         
  -3   5  10        238.23        257.12         4.21 o                         
  -2   5  10        427.12        423.25         5.22 o                         
  -1   5  10       1591.38       1591.64        12.85 o                         
   0   5  10          5.02         21.28         1.94 o                         
   1   5  10        621.46        599.73         5.95 o                         
   2   5  10       1252.44       1227.46        10.88 o                         
   3   5  10        255.35        245.18         5.22 o                         
   4   5  10        662.32        660.92         7.99 o                         
   5   5  10       1271.70       1298.93         8.59 o                         
   6   5  10        498.66        503.87         8.15 o                         
  -6   6  10         83.44        101.24         3.05 o                         
  -5   6  10         30.39         22.15         2.73 o                         
  -4   6  10        438.19        435.81         4.84 o                         
  -3   6  10        894.66        874.11         8.12 o                         
  -2   6  10         44.75         51.64         2.40 o                         
  -1   6  10        538.62        531.25         5.26 o                         
   0   6  10         80.86         91.67         2.45 o                         
   1   6  10        192.08        193.22         5.30 o                         
   2   6  10         24.76         24.13         2.43 o                         
   3   6  10        734.15        739.20        10.86 o                         
   4   6  10        477.91        484.84        12.96 o                         
   5   6  10          4.74         10.22         2.93 o                         
  -5   7  10         19.50         24.33         2.20 o                         
  -4   7  10        184.92        190.43         3.94 o                         
  -3   7  10         14.90         13.05         3.97 o                         
  -2   7  10         27.59         40.54         2.85 o                         
  -1   7  10        219.93        221.42         4.27 o                         
   0   7  10         93.29         99.69         5.01 o                         
   1   7  10         18.55         54.32         5.49 o                         
   2   7  10        202.19        193.14         4.22 o                         
   3   7  10         52.29         71.20         3.19 o                         
   4   7  10         34.90         42.08         3.29 o                         
  -3   8  10        243.33        253.53         3.77 o                         
  -2   8  10          5.58         41.36         2.71 o                         
  -1   8  10        259.76        280.73        22.32 o                         
   0   8  10        183.86        183.34         4.95 o                         
   1   8  10        208.62        214.97        10.90 o                         
   2   8  10        194.17        233.55        11.20 o                         
   3   8  10         31.07         26.18         2.08 o                         
  -9   1  11         65.25         56.81         2.45 o                         
  -8   1  11        658.47        669.51        12.37 o                         
  -7   1  11       1170.03       1200.92         9.00 o                         
  -6   1  11         19.43         28.73         3.16 o                         
  -5   1  11          0.22          7.05         1.86 o                         
  -4   1  11       1470.22       1510.14         7.07 o                         
  -3   1  11        365.98        365.36         3.18 o                         
  -2   1  11         15.55         15.71         1.38 o                         
  -1   1  11        281.00        274.76         2.07 o                         
   0   1  11        228.35        196.59         2.96 o                         
   1   1  11        117.64        128.70         2.23 o                         
   2   1  11        788.13        842.02         9.25 o                         
   3   1  11         97.42        106.68         2.33 o                         
   4   1  11         44.13         59.64         1.97 o                         
   5   1  11        565.88        549.01         7.59 o                         
   6   1  11         86.37         85.14         2.45 o                         
   7   1  11        185.75        175.54         2.35 o                         
  -8   2  11        605.68        572.82         5.15 o                         
  -7   2  11         24.55         24.41         1.92 o                         
  -6   2  11        435.89        454.33         5.66 o                         
  -5   2  11         78.29         91.80         2.14 o                         
  -4   2  11         40.40         53.28         3.04 o                         
  -3   2  11        181.26        165.53         2.90 o                         
  -2   2  11        182.75        169.76         2.36 o                         
  -1   2  11         71.01         74.44         2.12 o                         
   0   2  11        155.46        137.13         1.90 o                         
   1   2  11       1256.06       1292.69         5.50 o                         
   2   2  11        810.34        860.78         9.00 o                         
   3   2  11       1141.04       1203.12         9.27 o                         
   4   2  11        178.02        181.44         3.26 o                         
   5   2  11        137.26        138.82         2.46 o                         
   6   2  11        556.31        538.41         3.46 o                         
   7   2  11         52.37         46.47         1.70 o                         
  -8   3  11          8.60         12.55         1.80 o                         
  -7   3  11       1090.84       1156.65        11.42 o                         
  -6   3  11        337.70        364.32         4.95 o                         
  -5   3  11        336.00        341.32         4.43 o                         
  -4   3  11       2017.78       2049.18        12.14 o                         
  -3   3  11        108.72        124.97         4.33 o                         
  -2   3  11        444.87        463.91         4.18 o                         
  -1   3  11        233.90        251.07         3.73 o                         
   0   3  11       4537.78       4451.22        28.77 o                         
   1   3  11         25.93         35.62         2.55 o                         
   2   3  11         55.20         64.38         2.15 o                         
   3   3  11       1366.41       1434.36        10.36 o                         
   4   3  11        757.43        751.77         5.25 o                         
   5   3  11        144.86        142.92         3.65 o                         
   6   3  11         69.06         73.14         4.62 o                         
   7   3  11        594.46        575.69         6.06 o                         
  -8   4  11        369.62        333.27         4.38 o                         
  -7   4  11         17.16         18.30         2.15 o                         
  -6   4  11         31.82         48.05         2.90 o                         
  -5   4  11        674.09        677.72         6.41 o                         
  -4   4  11       1787.03       1777.20         9.26 o                         
  -3   4  11          9.71         27.52         2.24 o                         
  -2   4  11        338.87        349.28         7.33 o                         
  -1   4  11       4354.28       4365.06        32.92 o                         
   0   4  11         18.80         25.65         2.14 o                         
   1   4  11        454.74        478.26         9.55 o                         
   2   4  11        218.19        221.34         3.72 o                         
   3   4  11         38.66         64.28         2.75 o                         
   4   4  11       1396.89       1415.84        13.27 o                         
   5   4  11         64.62         65.57         3.86 o                         
   6   4  11        208.52        223.55         3.57 o                         
   7   4  11        931.42        794.34         7.98 o                         
  -7   5  11         36.88         34.77         3.20 o                         
  -6   5  11          5.05          5.44         2.77 o                         
  -5   5  11       1815.20       1839.08        37.25 o                         
  -4   5  11          3.93         12.19         2.77 o                         
  -3   5  11        546.06        544.14         4.28 o                         
  -2   5  11          4.00          7.68         2.16 o                         
  -1   5  11         58.33         69.24         2.44 o                         
   0   5  11       1527.26       1475.94        14.37 o                         
   1   5  11         40.66         50.42         2.20 o                         
   2   5  11        244.54        226.53         5.83 o                         
   3   5  11        475.89        470.05         5.80 o                         
   4   5  11        600.94        585.18         5.51 o                         
   5   5  11        968.70       1013.13         8.32 o                         
   6   5  11         14.90         16.29         1.23 o                         
  -6   6  11        323.96        333.21         3.94 o                         
  -5   6  11        177.64        163.19         5.01 o                         
  -4   6  11        222.63        255.19         4.84 o                         
  -3   6  11         26.06         33.78         1.90 o                         
  -2   6  11        345.56        333.49         3.98 o                         
  -1   6  11        321.03        336.39         5.05 o                         
   0   6  11        482.29        469.87         7.55 o                         
   1   6  11        659.56        658.62        10.04 o                         
   2   6  11         14.52         16.34         2.02 o                         
   3   6  11        268.72        295.43         4.76 o                         
   4   6  11        345.40        330.08         8.54 o                         
   5   6  11        286.25        306.90        14.30 o                         
  -5   7  11        122.37        147.80         2.49 o                         
  -4   7  11         50.63         68.68         2.99 o                         
  -3   7  11        248.14        252.74        11.35 o                         
  -2   7  11         25.97         29.92         2.26 o                         
  -1   7  11       1379.94       1353.46        17.97 o                         
   0   7  11         60.70         66.44         2.72 o                         
   1   7  11        537.97        520.69        11.01 o                         
   2   7  11        405.87        415.35         7.51 o                         
   3   7  11        198.97        209.52         7.58 o                         
   4   7  11        130.01        111.89         3.11 o                         
  -3   8  11        349.61        389.40         3.26 o                         
  -2   8  11       1347.05       1415.19        10.47 o                         
  -1   8  11        278.31        284.05         5.94 o                         
   0   8  11         12.35         25.06         2.50 o                         
   1   8  11        690.99        766.95         6.74 o                         
   2   8  11       2628.54       2634.36        63.55 o                         
  -8   0  12        208.21        224.08         3.93 o                         
  -7   0  12        740.20        789.90        11.96 o                         
  -6   0  12         80.25        122.62         5.26 o                         
  -5   0  12       1379.00       1433.35        13.46 o                         
  -4   0  12       1438.00       1511.87        26.42 o                         
  -3   0  12       2685.88       2727.33        16.39 o                         
  -2   0  12       2576.87       2433.89        14.02 o                         
  -1   0  12        117.86        130.27         3.35 o                         
   0   0  12       6375.70       6379.74        51.45 o                         
   1   0  12        124.58        111.19         3.02 o                         
   2   0  12         65.48         87.23         2.81 o                         
   3   0  12       5304.52       5566.39        26.30 o                         
   4   0  12        574.11        598.47         8.42 o                         
   5   0  12        244.54        240.91         7.28 o                         
   6   0  12        645.21        715.68         7.20 o                         
   7   0  12        779.36        821.56         6.77 o                         
  -8   1  12        343.02        361.18         2.86 o                         
  -7   1  12         45.16         56.17         1.95 o                         
  -6   1  12        945.14       1018.86        10.98 o                         
  -5   1  12        870.23        936.81         7.39 o                         
  -4   1  12       2044.85       2090.58        12.16 o                         
  -3   1  12         24.07         27.70         1.62 o                         
  -2   1  12        153.74        172.15         2.29 o                         
  -1   1  12       7514.29       7654.92        31.96 o                         
   0   1  12          0.01          4.62         1.26 o                         
   1   1  12        306.19        343.27         2.88 o                         
   2   1  12       1831.05       1926.34        11.82 o                         
   3   1  12       1545.88       1609.01        11.73 o                         
   4   1  12       3597.19       3692.13        23.31 o                         
   5   1  12        705.17        702.61         6.41 o                         
   6   1  12       1127.40       1161.43         7.35 o                         
   7   1  12        257.33        265.72         2.41 o                         
  -8   2  12         46.06         45.78         1.85 o                         
  -7   2  12        249.78        270.18         2.63 o                         
  -6   2  12         16.55         24.70         3.12 o                         
  -5   2  12         67.61         69.08         2.42 o                         
  -4   2  12        835.58        827.06         5.77 o                         
  -3   2  12         13.11         16.51         1.81 o                         
  -2   2  12         23.02         24.03         1.56 o                         
  -1   2  12        111.46        113.92         1.89 o                         
   0   2  12       1001.24        955.37         4.17 o                         
   1   2  12         88.21         93.54         2.05 o                         
   2   2  12         23.51         29.80         2.21 o                         
   3   2  12        472.43        487.56         4.54 o                         
   4   2  12         36.49         49.07         2.26 o                         
   5   2  12         13.16         16.52         2.09 o                         
   6   2  12         16.02         19.18         1.68 o                         
   7   2  12        758.03        698.10         4.43 o                         
  -8   3  12        397.73        368.98        10.25 o                         
  -7   3  12        578.66        624.50         6.97 o                         
  -6   3  12         30.21         37.79         2.97 o                         
  -5   3  12         66.75         67.31         3.00 o                         
  -4   3  12        170.61        202.97         3.35 o                         
  -3   3  12       2744.01       2678.00        12.26 o                         
  -2   3  12        605.19        633.74         7.33 o                         
  -1   3  12          4.10         17.22         1.86 o                         
   0   3  12       1231.15       1237.86         9.00 o                         
   1   3  12        500.03        487.48         3.90 o                         
   2   3  12       1432.01       1480.89        10.06 o                         
   3   3  12          1.18         15.97         2.36 o                         
   4   3  12        122.92        138.60         3.23 o                         
   5   3  12       2156.14       2188.86        28.57 o                         
   6   3  12          0.14          3.18         2.72 o                         
   7   3  12          4.55          7.22         1.22 o                         
  -7   4  12         67.51         72.83         3.09 o                         
  -6   4  12        820.83        849.57         8.23 o                         
  -5   4  12         34.39         41.84         2.80 o                         
  -4   4  12         38.08         51.53         3.13 o                         
  -3   4  12       1091.49       1072.96         5.90 o                         
  -2   4  12        322.82        313.12         4.33 o                         
  -1   4  12         23.30         46.04         2.53 o                         
   0   4  12        717.53        705.51         7.24 o                         
   1   4  12       1732.35       1692.29        13.83 o                         
   2   4  12       1029.94       1011.70         8.64 o                         
   3   4  12        680.68        705.85         5.09 o                         
   4   4  12        270.91        301.80         3.32 o                         
   5   4  12         40.50         35.94         2.98 o                         
   6   4  12       1029.31       1008.28         7.71 o                         
  -7   5  12        310.99        309.06         4.60 o                         
  -6   5  12         26.78         28.13         2.38 o                         
  -5   5  12        531.75        547.08         6.39 o                         
  -4   5  12        288.07        279.87         4.56 o                         
  -3   5  12         71.48         71.45         2.60 o                         
  -2   5  12       2197.74       2184.70        16.45 o                         
  -1   5  12       2062.25       2064.64        14.32 o                         
   0   5  12        232.29        230.01         2.94 o                         
   1   5  12        324.00        313.77         3.91 o                         
   2   5  12       1116.24       1116.25         6.42 o                         
   3   5  12         34.08         50.03         2.09 o                         
   4   5  12        254.22        262.60         3.77 o                         
   5   5  12       1205.76       1250.29        11.31 o                         
   6   5  12         95.80         80.73         1.67 o                         
  -6   6  12        366.19        411.61        26.00 o                         
  -5   6  12        320.33        329.18         2.98 o                         
  -4   6  12        267.35        263.46         3.66 o                         
  -3   6  12       1057.15       1032.66         7.81 o                         
  -2   6  12         11.05         21.03         1.89 o                         
  -1   6  12        336.61        334.33         4.22 o                         
   0   6  12         81.95         97.22         4.09 o                         
   1   6  12        436.89        400.27         4.49 o                         
   2   6  12        339.38        358.31         5.59 o                         
   3   6  12        173.89        169.85        16.07 o                         
   4   6  12        267.22        255.42         7.37 o                         
   5   6  12          2.02          3.73         1.01 o                         
  -5   7  12        417.05        391.21         3.50 o                         
  -4   7  12         22.62         26.47         2.15 o                         
  -3   7  12        166.74        191.67         5.31 o                         
  -2   7  12        209.83        220.03         3.35 o                         
  -1   7  12         13.99         35.68         4.99 o                         
   0   7  12        774.24        748.72         9.12 o                         
   1   7  12         16.72         25.86         2.86 o                         
   2   7  12        119.41        109.47         3.23 o                         
   3   7  12         74.46         73.42         3.21 o                         
   4   7  12         99.66        109.15         2.34 o                         
  -3   8  12        104.72         96.72         1.54 o                         
  -2   8  12         13.76         32.77         1.55 o                         
  -1   8  12         21.02         21.10         2.92 o                         
   0   8  12         26.52         29.01         1.91 o                         
   1   8  12          0.36         22.73         4.52 o                         
   2   8  12         14.01         42.90         6.69 o                         
  -8   1  13        237.39        232.69         2.71 o                         
  -7   1  13       1037.94       1065.75         6.63 o                         
  -6   1  13        147.95        161.67         3.22 o                         
  -5   1  13        220.23        238.11         6.48 o                         
  -4   1  13       1617.22       1641.43         8.04 o                         
  -3   1  13        686.91        655.80         4.25 o                         
  -2   1  13        154.99        143.84         3.45 o                         
  -1   1  13        826.12        781.36         4.73 o                         
   0   1  13         88.39         85.56         2.19 o                         
   1   1  13        936.34        978.24         6.80 o                         
   2   1  13          7.01         16.46         1.94 o                         
   3   1  13        160.46        168.69         2.74 o                         
   4   1  13        225.16        246.36         3.40 o                         
   5   1  13        110.69        122.91         1.94 o                         
   6   1  13         26.27         29.84         1.89 o                         
   7   1  13         29.94         25.64         1.24 o                         
  -8   2  13       1641.93       1624.55        11.41 o                         
  -7   2  13        289.74        286.54         2.54 o                         
  -6   2  13        141.38        149.83         3.15 o                         
  -5   2  13       2833.52       2915.41        12.09 o                         
  -4   2  13        850.36        848.93         7.95 o                         
  -3   2  13        554.97        545.80         4.41 o                         
  -2   2  13       1776.29       1799.01         6.51 o                         
  -1   2  13        475.52        473.59         3.86 o                         
   0   2  13       1166.71       1213.76         6.65 o                         
   1   2  13       2945.20       3111.46        24.59 o                         
   2   2  13       1823.62       1969.85        14.05 o                         
   3   2  13          9.02         11.15         2.10 o                         
   4   2  13        510.75        529.08         4.10 o                         
   5   2  13        594.38        601.69         6.64 o                         
   6   2  13         12.38         14.80         1.47 o                         
   7   2  13        153.40        114.27         2.22 o                         
  -8   3  13        200.25        166.77         2.32 o                         
  -7   3  13        477.23        489.04         3.79 o                         
  -6   3  13       1262.02       1343.64        11.24 o                         
  -5   3  13         55.21         58.24         2.91 o                         
  -4   3  13       1103.49       1098.91         8.49 o                         
  -3   3  13         94.85        108.67         3.96 o                         
  -2   3  13         61.96         60.77         2.14 o                         
  -1   3  13       1891.62       1874.98         9.70 o                         
   0   3  13       1448.88       1480.02        10.85 o                         
   1   3  13         63.55         66.42         1.88 o                         
   2   3  13        113.51        121.49         4.14 o                         
   3   3  13       2025.34       2157.09        13.49 o                         
   4   3  13        197.45        193.15         3.35 o                         
   5   3  13        157.89        173.41         4.17 o                         
   6   3  13         92.57        115.38         2.84 o                         
  -7   4  13        156.85        147.11         4.41 o                         
  -6   4  13         53.48         43.75         3.77 o                         
  -5   4  13        726.70        738.19         6.76 o                         
  -4   4  13        745.75        745.85         9.64 o                         
  -3   4  13         56.25         59.70         2.59 o                         
  -2   4  13         34.79         41.55         2.23 o                         
  -1   4  13       1539.88       1588.48        14.28 o                         
   0   4  13         12.38         15.38         2.19 o                         
   1   4  13         40.90         72.13         4.49 o                         
   2   4  13        649.27        679.88         5.67 o                         
   3   4  13        351.83        352.84         3.64 o                         
   4   4  13        473.80        487.09         8.23 o                         
   5   4  13         69.86         73.42        10.87 o                         
   6   4  13         29.67         30.98         1.82 o                         
  -7   5  13        202.49        196.58         3.50 o                         
  -6   5  13          2.70          6.21         2.05 o                         
  -5   5  13        349.93        346.06         4.97 o                         
  -4   5  13        133.53        128.37         4.56 o                         
  -3   5  13        121.90        114.01         2.89 o                         
  -2   5  13       1863.01       1891.66        12.87 o                         
  -1   5  13         44.14         50.52         2.60 o                         
   0   5  13        192.74        193.73         4.67 o                         
   1   5  13        266.39        266.35         3.96 o                         
   2   5  13        460.20        488.23         4.13 o                         
   3   5  13       1276.52       1256.73         7.59 o                         
   4   5  13        106.05        110.22         2.37 o                         
   5   5  13        216.49        248.82         2.98 o                         
  -6   6  13        773.86        663.68         7.10 o                         
  -5   6  13        193.91        189.94         2.13 o                         
  -4   6  13        112.29        113.96         2.56 o                         
  -3   6  13        105.20        128.85         3.57 o                         
  -2   6  13       1032.44       1083.32         9.68 o                         
  -1   6  13         19.86         29.76         2.10 o                         
   0   6  13        113.45        116.27         3.68 o                         
   1   6  13        678.91        654.05        10.85 o                         
   2   6  13         14.88         21.19         4.47 o                         
   3   6  13        196.22        194.76         6.26 o                         
   4   6  13          2.86         -0.63         2.10 o                         
  -4   7  13        195.45        192.55         2.53 o                         
  -3   7  13        701.51        769.49         6.90 o                         
  -2   7  13        133.82        143.08         8.70 o                         
  -1   7  13        442.77        417.82         7.91 o                         
   0   7  13        151.73        169.71         9.57 o                         
   1   7  13        305.60        286.09         3.52 o                         
   2   7  13        408.40        424.14         6.58 o                         
   3   7  13         37.64         52.42         5.36 o                         
  -2   8  13        172.23        142.29         2.01 o                         
  -1   8  13         71.65         52.93         2.88 o                         
   0   8  13        348.75        303.29         7.26 o                         
   1   8  13        820.48        737.73         7.51 o                         
  -8   0  14        179.61        150.42         4.23 o                         
  -7   0  14        340.33        380.66         5.37 o                         
  -6   0  14        570.49        617.71         8.29 o                         
  -5   0  14         98.34        115.71         4.96 o                         
  -4   0  14        320.53        322.27         6.10 o                         
  -3   0  14         64.46         81.39         6.55 o                         
  -2   0  14       3000.53       3072.33        22.78 o                         
  -1   0  14        165.30        154.22         3.33 o                         
   0   0  14       1158.69       1237.37         6.86 o                         
   1   0  14        276.24        302.33         3.80 o                         
   2   0  14       3901.59       4176.80        20.76 o                         
   3   0  14        401.11        430.08         8.69 o                         
   4   0  14        610.57        653.20         7.88 o                         
   5   0  14        163.33        185.84         6.17 o                         
   6   0  14        841.81        873.19         7.41 o                         
   7   0  14        726.59        712.79         5.59 o                         
  -8   1  14        200.81        179.75         3.17 o                         
  -7   1  14         72.40         80.85         2.70 o                         
  -6   1  14         89.06         98.49         1.85 o                         
  -5   1  14       1128.67       1192.50        13.21 o                         
  -4   1  14         79.38         83.23         2.40 o                         
  -3   1  14        126.32        126.98         1.97 o                         
  -2   1  14        621.92        641.19         5.52 o                         
  -1   1  14       1778.47       1839.14         8.33 o                         
   0   1  14         10.33         11.31         1.58 o                         
   1   1  14         78.24         84.94         2.31 o                         
   2   1  14       4000.79       4285.90        32.34 o                         
   3   1  14        407.00        426.15         4.44 o                         
   4   1  14        554.79        551.36         7.23 o                         
   5   1  14        506.56        509.87         4.90 o                         
   6   1  14       1188.74       1213.68         6.57 o                         
   7   1  14        574.75        487.17         7.68 o                         
  -8   2  14        356.05        354.91        23.54 o                         
  -7   2  14         12.44         14.00         2.28 o                         
  -6   2  14        407.84        427.13         3.66 o                         
  -5   2  14        444.19        459.19         3.36 o                         
  -4   2  14        685.78        699.68         5.20 o                         
  -3   2  14         23.43         22.99         1.69 o                         
  -2   2  14        555.33        549.93         4.31 o                         
  -1   2  14        676.71        669.80         5.52 o                         
   0   2  14         30.72         38.01         1.76 o                         
   1   2  14         62.09         74.55         1.97 o                         
   2   2  14         18.64         28.52         2.00 o                         
   3   2  14       1228.78       1308.65         6.56 o                         
   4   2  14         35.50         40.99         2.17 o                         
   5   2  14        126.80        143.65         2.62 o                         
   6   2  14        350.61        354.43         2.44 o                         
  -7   3  14          4.97         13.33         2.07 o                         
  -6   3  14         52.90         58.42         2.29 o                         
  -5   3  14        320.56        315.45         7.10 o                         
  -4   3  14        155.30        165.87         4.12 o                         
  -3   3  14        276.11        287.26         3.57 o                         
  -2   3  14          5.28          6.72         1.89 o                         
  -1   3  14         93.30        107.22         2.60 o                         
   0   3  14        361.81        356.25         4.75 o                         
   1   3  14        172.67        161.20         3.00 o                         
   2   3  14         19.08         34.31         2.31 o                         
   3   3  14        118.42        143.27         2.59 o                         
   4   3  14         14.40         10.34         2.48 o                         
   5   3  14       1433.26       1443.37        11.17 o                         
   6   3  14          6.93         13.96         1.86 o                         
  -7   4  14         17.04         14.55         2.05 o                         
  -6   4  14         37.10         47.49         2.58 o                         
  -5   4  14         11.15         22.39         2.93 o                         
  -4   4  14        104.06        121.29         2.87 o                         
  -3   4  14         87.69         92.69         2.73 o                         
  -2   4  14         19.71         27.22         2.30 o                         
  -1   4  14       1350.45       1391.77         7.89 o                         
   0   4  14        177.66        171.65         2.87 o                         
   1   4  14        848.93        848.42         9.11 o                         
   2   4  14         17.04         22.76         2.13 o                         
   3   4  14         34.87         37.26         1.71 o                         
   4   4  14        843.05        893.87         6.68 o                         
   5   4  14          1.16          4.28         3.34 o                         
   6   4  14         39.17         44.57         1.26 o                         
  -6   5  14        107.20        121.76         3.40 o                         
  -5   5  14         65.29         75.89         2.72 o                         
  -4   5  14        327.93        308.66         4.21 o                         
  -3   5  14         54.16         62.90         2.53 o                         
  -2   5  14       1630.81       1677.76        12.09 o                         
  -1   5  14        532.48        532.35         4.25 o                         
   0   5  14        353.66        341.32         4.46 o                         
   1   5  14        714.76        713.41         9.85 o                         
   2   5  14        545.37        542.31        22.78 o                         
   3   5  14        134.67        129.77         3.59 o                         
   4   5  14         69.77         76.32         2.31 o                         
   5   5  14        416.80        409.59         2.99 o                         
  -5   6  14          3.24         17.06         6.11 o                         
  -4   6  14        249.49        280.20         8.31 o                         
  -3   6  14        948.08        987.35         5.54 o                         
  -2   6  14         73.29         79.90         3.78 o                         
  -1   6  14        590.92        613.00         4.89 o                         
   0   6  14        700.40        721.01         9.46 o                         
   1   6  14         37.50         35.61         3.10 o                         
   2   6  14        473.66        472.41        10.52 o                         
   3   6  14        299.15        318.68         4.02 o                         
   4   6  14        383.30        386.48         8.73 o                         
  -4   7  14        107.18        105.22         1.68 o                         
  -3   7  14         34.27         39.70         1.99 o                         
  -2   7  14        710.08        736.33         6.62 o                         
  -1   7  14         67.94         67.57         2.82 o                         
   0   7  14          7.72         13.59         1.63 o                         
   1   7  14        119.75        125.93         3.06 o                         
   2   7  14         21.90         15.95         2.83 o                         
  -8   1  15        159.57        150.13         2.26 o                         
  -7   1  15        247.68        242.26         2.96 o                         
  -6   1  15        642.44        666.35         9.68 o                         
  -5   1  15        172.30        187.78         3.08 o                         
  -4   1  15         91.22         92.58         2.42 o                         
  -3   1  15       1412.44       1437.43        10.49 o                         
  -2   1  15        455.79        457.50         3.83 o                         
  -1   1  15        340.94        350.21         3.25 o                         
   0   1  15       1223.19       1278.36         5.88 o                         
   1   1  15        287.57        304.88         4.53 o                         
   2   1  15         83.49         88.92         2.47 o                         
   3   1  15        222.97        249.46         3.74 o                         
   4   1  15        257.10        261.75         2.16 o                         
   5   1  15         37.25         38.92         4.31 o                         
   6   1  15        367.86        392.57         3.40 o                         
  -7   2  15        543.55        512.36        10.36 o                         
  -6   2  15         17.11         21.80         2.55 o                         
  -5   2  15       3363.75       3438.98        11.73 o                         
  -4   2  15        350.41        357.03         3.66 o                         
  -3   2  15          2.18          8.50         1.76 o                         
  -2   2  15       2927.88       2934.12        19.32 o                         
  -1   2  15       1423.74       1467.08         8.45 o                         
   0   2  15       1474.17       1474.07        11.08 o                         
   1   2  15       1879.48       1986.08        12.24 o                         
   2   2  15       2113.48       2294.24        13.59 o                         
   3   2  15        451.05        451.99         6.47 o                         
   4   2  15        918.40        951.80         7.94 o                         
   5   2  15        286.17        324.16         3.02 o                         
   6   2  15         14.09         17.47         1.32 o                         
  -7   3  15         62.37         64.78         6.50 o                         
  -6   3  15       1155.29       1184.48         7.19 o                         
  -5   3  15        173.37        169.90         2.47 o                         
  -4   3  15        492.46        482.26         9.03 o                         
  -3   3  15       1528.82       1533.43        14.43 o                         
  -2   3  15        268.60        276.35         3.33 o                         
  -1   3  15        420.82        428.36         5.43 o                         
   0   3  15        332.45        348.53         4.02 o                         
   1   3  15       1209.96       1264.07         7.11 o                         
   2   3  15        721.67        752.39         8.78 o                         
   3   3  15       1788.24       1864.32        14.83 o                         
   4   3  15        256.20        278.20         6.50 o                         
   5   3  15         97.25        108.13         3.34 o                         
   6   3  15        739.13        633.59         6.52 o                         
  -7   4  15         35.59         30.73         2.16 o                         
  -6   4  15         46.90         42.25         2.00 o                         
  -5   4  15        857.70        851.93         7.49 o                         
  -4   4  15         23.19         24.06         2.18 o                         
  -3   4  15        392.79        387.58         5.63 o                         
  -2   4  15        109.23        104.87         2.47 o                         
  -1   4  15        338.15        335.22         5.09 o                         
   0   4  15         68.53         69.29         2.49 o                         
   1   4  15         19.61         22.01         2.43 o                         
   2   4  15        909.00        924.94         7.83 o                         
   3   4  15         24.90         21.73         2.45 o                         
   4   4  15         25.62         33.30         6.50 o                         
   5   4  15         96.00        107.86         3.46 o                         
  -6   5  15          5.95         13.50         4.95 o                         
  -5   5  15        236.29        256.30         4.74 o                         
  -4   5  15         38.29         41.77         2.74 o                         
  -3   5  15        366.09        378.06         7.27 o                         
  -2   5  15         63.86         84.81         2.21 o                         
  -1   5  15        228.59        208.31         3.45 o                         
   0   5  15        602.42        595.04         6.34 o                         
   1   5  15         52.00         55.20         2.72 o                         
   2   5  15          1.40          5.93         2.35 o                         
   3   5  15          3.52         15.60         2.27 o                         
   4   5  15          7.77          7.47         1.72 o                         
  -5   6  15        163.68        143.26        11.45 o                         
  -4   6  15       1014.94        989.87        10.35 o                         
  -3   6  15        396.42        407.05         5.16 o                         
  -2   6  15        246.27        247.56         5.97 o                         
  -1   6  15         99.44        103.16         3.00 o                         
   0   6  15          1.12         10.27         2.17 o                         
   1   6  15       1194.19       1194.67        11.38 o                         
   2   6  15         46.16         47.51         6.97 o                         
   3   6  15          2.49         10.89         2.14 o                         
  -3   7  15        420.01        417.74         5.66 o                         
  -2   7  15          6.56         19.31         2.29 o                         
  -1   7  15          7.64          4.95         2.11 o                         
   0   7  15        568.06        552.37         5.44 o                         
   1   7  15         12.06         24.43         2.00 o                         
   2   7  15         60.96         49.93         3.88 o                         
  -8   0  16         59.38         43.44         2.04 o                         
  -7   0  16         35.32         35.87         2.83 o                         
  -6   0  16        659.33        639.19         6.12 o                         
  -5   0  16        935.60        961.23        10.41 o                         
  -4   0  16         76.81         75.79         5.59 o                         
  -3   0  16        309.16        299.96         4.86 o                         
  -2   0  16        160.57        167.44         3.51 o                         
  -1   0  16       1705.74       1704.23        27.84 o                         
   0   0  16        244.28        257.80         4.42 o                         
   1   0  16       3189.58       3345.23        24.07 o                         
   2   0  16        232.24        248.89         4.23 o                         
   3   0  16        126.87        138.35         3.56 o                         
   4   0  16        112.46        113.86         3.33 o                         
   5   0  16        185.25        225.13         5.34 o                         
   6   0  16        801.03        822.28         6.38 o                         
  -7   1  16         13.88         22.24         2.00 o                         
  -6   1  16         82.15         81.90         2.29 o                         
  -5   1  16        397.75        411.70         4.06 o                         
  -4   1  16        351.36        345.87         4.61 o                         
  -3   1  16         16.18         26.97         1.89 o                         
  -2   1  16        746.61        766.95         7.33 o                         
  -1   1  16         36.57         49.87         1.88 o                         
   0   1  16         45.03         54.29         1.78 o                         
   1   1  16         79.27         89.21         1.98 o                         
   2   1  16        255.35        282.14         2.71 o                         
   3   1  16        410.43        449.15         5.86 o                         
   4   1  16        225.89        234.29         2.71 o                         
   5   1  16        736.90        748.28         8.16 o                         
   6   1  16         54.00         44.55         1.15 o                         
  -7   2  16        156.72        138.70         3.42 o                         
  -6   2  16        837.00        830.45         5.53 o                         
  -5   2  16          6.23         18.51         1.54 o                         
  -4   2  16          3.79         11.44         2.12 o                         
  -3   2  16        135.87        132.28         2.23 o                         
  -2   2  16        193.84        194.05         2.44 o                         
  -1   2  16        459.11        449.79         3.62 o                         
   0   2  16        712.05        721.56         8.39 o                         
   1   2  16        625.34        652.89         4.49 o                         
   2   2  16        282.02        301.86         4.60 o                         
   3   2  16        902.28        937.60         7.19 o                         
   4   2  16         72.57         70.99         2.26 o                         
   5   2  16         15.65         20.12         1.30 o                         
  -7   3  16        191.80        184.08         4.16 o                         
  -6   3  16        121.64        122.71         2.71 o                         
  -5   3  16         30.30         46.43         2.71 o                         
  -4   3  16          5.65          8.51         2.35 o                         
  -3   3  16        289.21        281.69         4.07 o                         
  -2   3  16        688.60        658.00         5.58 o                         
  -1   3  16        661.22        648.42         7.17 o                         
   0   3  16        237.59        220.61         4.18 o                         
   1   3  16         49.97         50.33         2.24 o                         
   2   3  16        291.98        317.99         5.57 o                         
   3   3  16         65.91         71.57         2.62 o                         
   4   3  16         84.09         85.50         3.33 o                         
   5   3  16         55.99         66.45         2.39 o                         
  -6   4  16         28.95         31.12         6.28 o                         
  -5   4  16          0.44          6.99         2.13 o                         
  -4   4  16        121.28        118.59         6.79 o                         
  -3   4  16         72.38         65.37         2.09 o                         
  -2   4  16         62.84         68.56         2.21 o                         
  -1   4  16        185.47        178.05         2.86 o                         
   0   4  16        435.57        410.31         7.70 o                         
   1   4  16         12.03         18.52         1.96 o                         
   2   4  16         34.95         32.22         2.05 o                         
   3   4  16        114.92        107.19         3.82 o                         
   4   4  16        209.41        201.51         2.74 o                         
   5   4  16         13.11         13.40         2.01 o                         
  -6   5  16        102.45         75.49         5.49 o                         
  -5   5  16         48.55         57.27         3.54 o                         
  -4   5  16        270.50        252.31         8.51 o                         
  -3   5  16       1019.24       1026.08         7.37 o                         
  -2   5  16        843.63        837.22         6.05 o                         
  -1   5  16        454.17        453.34        15.73 o                         
   0   5  16        156.71        157.21         3.41 o                         
   1   5  16        300.14        303.54         6.46 o                         
   2   5  16         54.21         56.83         1.63 o                         
   3   5  16        269.93        271.25         2.58 o                         
   4   5  16        162.41        174.31        10.29 o                         
  -4   6  16         26.23         37.85         1.60 o                         
  -3   6  16        241.02        249.18         3.80 o                         
  -2   6  16        385.79        370.33         3.86 o                         
  -1   6  16        146.98        153.28         2.54 o                         
   0   6  16        853.47        831.91         6.12 o                         
   1   6  16        103.43        114.69         5.03 o                         
   2   6  16        125.41        126.52         9.08 o                         
   3   6  16        454.00        452.89         3.73 o                         
  -2   7  16        325.62        298.24         3.16 o                         
  -1   7  16        291.66        274.26         2.19 o                         
   0   7  16         37.30         41.78         1.99 o                         
   1   7  16        647.70        554.44         5.02 o                         
  -7   1  17         11.01         10.80         2.40 o                         
  -6   1  17        375.59        344.48         3.92 o                         
  -5   1  17         95.68        110.57         2.21 o                         
  -4   1  17         23.60         26.78         2.21 o                         
  -3   1  17        636.76        645.08         6.45 o                         
  -2   1  17        427.91        433.54         3.39 o                         
  -1   1  17         75.91         73.16         1.93 o                         
   0   1  17       1777.87       1811.28        11.87 o                         
   1   1  17        420.23        479.72         5.12 o                         
   2   1  17        484.99        476.15         6.09 o                         
   3   1  17        599.41        630.14         3.49 o                         
   4   1  17       1300.43       1403.58        17.27 o                         
   5   1  17          8.93         13.22         1.50 o                         
  -7   2  17        263.32        210.91         2.93 o                         
  -6   2  17          6.78         12.32         2.35 o                         
  -5   2  17        411.62        414.99         3.93 o                         
  -4   2  17        844.84        839.21         9.33 o                         
  -3   2  17        600.67        604.82         6.54 o                         
  -2   2  17        622.32        628.68         3.66 o                         
  -1   2  17        380.05        399.54         4.46 o                         
   0   2  17        176.40        177.21         2.70 o                         
   1   2  17        192.95        214.85         3.26 o                         
   2   2  17       1424.61       1536.36        15.19 o                         
   3   2  17         14.81         13.43         1.86 o                         
   4   2  17        154.97        162.44         1.95 o                         
   5   2  17        920.04        964.02         5.76 o                         
  -7   3  17         31.52         28.06         1.34 o                         
  -6   3  17        576.40        508.11        12.10 o                         
  -5   3  17         85.48         88.49         2.87 o                         
  -4   3  17         96.48         89.07         5.63 o                         
  -3   3  17       1741.00       1654.91        29.76 o                         
  -2   3  17        690.81        646.70         7.36 o                         
  -1   3  17         44.81         48.30         2.33 o                         
   0   3  17        677.83        668.38        11.01 o                         
   1   3  17        762.89        806.44        10.88 o                         
   2   3  17        416.04        425.65        10.31 o                         
   3   3  17        758.75        759.97         5.96 o                         
   4   3  17        496.78        541.78         6.75 o                         
   5   3  17        103.92         90.69         1.68 o                         
  -6   4  17        338.41        276.43         4.28 o                         
  -5   4  17        128.56        123.43         3.42 o                         
  -4   4  17         31.18         29.74         7.67 o                         
  -3   4  17         10.42          9.45         2.38 o                         
  -2   4  17       1301.83       1317.71         9.07 o                         
  -1   4  17        229.85        209.66         3.66 o                         
   0   4  17         39.73         34.31         2.32 o                         
   1   4  17        429.00        436.88         3.68 o                         
   2   4  17        516.99        505.63         5.67 o                         
   3   4  17          6.96          6.88         2.08 o                         
   4   4  17         55.13         62.08         2.13 o                         
  -5   5  17        676.97        646.84        49.32 o                         
  -4   5  17          0.88         -1.05         2.42 o                         
  -3   5  17         63.17         53.53         2.46 o                         
  -2   5  17          0.20          5.73         1.88 o                         
  -1   5  17         66.48         70.58         4.19 o                         
   0   5  17        231.41        234.94         3.44 o                         
   1   5  17         43.97         43.73         2.13 o                         
   2   5  17        133.59        149.72         3.05 o                         
   3   5  17        268.32        262.10         4.12 o                         
  -4   6  17         76.00         76.14         2.50 o                         
  -3   6  17         16.79         21.78         1.98 o                         
  -2   6  17         27.79         24.37         1.97 o                         
  -1   6  17        773.72        759.14         5.33 o                         
   0   6  17         39.95         54.83         3.46 o                         
   1   6  17         47.85         43.79         1.61 o                         
   2   6  17        115.03        120.70         4.31 o                         
  -7   0  18        763.95        664.13         7.52 o                         
  -6   0  18        930.16        875.35         7.36 o                         
  -5   0  18        760.64        758.36         9.33 o                         
  -4   0  18        378.89        367.49         4.10 o                         
  -3   0  18       2092.38       2007.76        29.56 o                         
  -2   0  18        592.46        557.03        14.21 o                         
  -1   0  18        956.32        965.83        19.12 o                         
   0   0  18        878.64        917.51        19.02 o                         
   1   0  18        529.57        546.75         6.20 o                         
   2   0  18       2112.07       2320.23        26.40 o                         
   3   0  18        190.04        193.48         5.58 o                         
   4   0  18        298.58        317.21         7.32 o                         
   5   0  18        192.04        246.50         3.79 o                         
  -7   1  18        348.29        265.50        10.80 o                         
  -6   1  18        382.85        351.50         3.44 o                         
  -5   1  18        239.70        235.43         2.90 o                         
  -4   1  18         42.22         49.50         2.15 o                         
  -3   1  18          2.01          5.03         1.76 o                         
  -2   1  18       1013.96       1044.95         8.68 o                         
  -1   1  18         22.38         26.31         1.85 o                         
   0   1  18          5.75         10.08         1.79 o                         
   1   1  18        420.41        478.55         7.30 o                         
   2   1  18        112.27        123.59         2.17 o                         
   3   1  18         12.52         20.91         1.74 o                         
   4   1  18         17.20         25.50         1.45 o                         
   5   1  18        362.62        378.92         2.98 o                         
  -6   2  18        241.37        210.66         2.74 o                         
  -5   2  18         59.48         60.61         1.85 o                         
  -4   2  18        179.05        174.36         2.87 o                         
  -3   2  18        405.04        394.81         6.35 o                         
  -2   2  18         87.31         77.42         1.95 o                         
  -1   2  18          4.26          9.18         1.88 o                         
   0   2  18         14.65         20.68         1.72 o                         
   1   2  18        727.27        765.95         6.62 o                         
   2   2  18        125.94        127.68         2.33 o                         
   3   2  18          6.50          8.91         1.40 o                         
   4   2  18        177.39        196.91         7.15 o                         
  -6   3  18          1.96          4.29         1.94 o                         
  -5   3  18        510.55        448.48         4.79 o                         
  -4   3  18         12.73         18.06         3.65 o                         
  -3   3  18        345.99        375.50        10.03 o                         
  -2   3  18        259.54        227.97         4.95 o                         
  -1   3  18         63.77         62.73         2.83 o                         
   0   3  18        478.38        476.71         7.49 o                         
   1   3  18         70.80         67.63         3.11 o                         
   2   3  18         21.65         26.33         2.82 o                         
   3   3  18          1.58          5.22         1.85 o                         
   4   3  18        178.04        209.44         2.79 o                         
  -6   4  18         86.17         71.18         2.10 o                         
  -5   4  18          9.48         13.41         3.40 o                         
  -4   4  18        546.50        481.87         7.52 o                         
  -3   4  18        280.23        259.80         3.03 o                         
  -2   4  18         79.80         69.59         2.42 o                         
  -1   4  18        862.67        881.11         6.72 o                         
   0   4  18        353.77        370.96         7.43 o                         
   1   4  18         72.23         76.71         2.13 o                         
   2   4  18         16.49         20.75         1.55 o                         
   3   4  18        239.98        256.22         3.34 o                         
   4   4  18         36.91         37.21         1.74 o                         
  -5   5  18        278.62        211.66         3.13 o                         
  -4   5  18         30.99         29.77         3.17 o                         
  -3   5  18        478.53        481.20         4.22 o                         
  -2   5  18        138.29        135.83         2.26 o                         
  -1   5  18        430.21        413.04         4.08 o                         
   0   5  18         13.45         16.05         1.88 o                         
   1   5  18        174.14        178.72         1.69 o                         
   2   5  18        313.65        320.36         3.61 o                         
   3   5  18        108.34        100.40         2.42 o                         
  -3   6  18        145.32        123.01         3.45 o                         
  -2   6  18        304.26        298.54         3.32 o                         
  -1   6  18         33.04         36.24         3.63 o                         
   0   6  18        887.69        804.25         9.21 o                         
   1   6  18         81.69         81.39         1.97 o                         
  -6   1  19          8.74         11.46         1.81 o                         
  -5   1  19         20.89         17.95         1.52 o                         
  -4   1  19         59.36         62.43         2.29 o                         
  -3   1  19         18.48         19.10         1.98 o                         
  -2   1  19          5.30         14.69         1.60 o                         
  -1   1  19          3.03          7.43         1.76 o                         
   0   1  19        171.31        169.31         2.30 o                         
   1   1  19        225.29        240.93         3.31 o                         
   2   1  19         59.56         49.55         2.04 o                         
   3   1  19         60.05         54.37         1.31 o                         
   4   1  19        422.83        427.22         4.13 o                         
  -6   2  19         25.27         20.69         1.50 o                         
  -5   2  19         26.75         32.81         2.12 o                         
  -4   2  19        452.61        430.42         4.38 o                         
  -3   2  19         93.59         95.88         2.52 o                         
  -2   2  19         35.36         39.54         2.01 o                         
  -1   2  19        709.86        658.56        13.77 o                         
   0   2  19        931.10        931.21        11.92 o                         
   1   2  19         92.23         92.04         2.49 o                         
   2   2  19        145.81        150.71         2.57 o                         
   3   2  19        199.49        227.95         1.87 o                         
   4   2  19        190.88        147.04         2.14 o                         
  -6   3  19         78.23         65.59         2.24 o                         
  -5   3  19         10.24         20.43         2.32 o                         
  -4   3  19         58.40         53.92         2.59 o                         
  -3   3  19       1359.66       1285.65        15.59 o                         
  -2   3  19         62.18         56.75         3.33 o                         
  -1   3  19         10.32         10.52         2.60 o                         
   0   3  19        126.36        130.65         4.18 o                         
   1   3  19        157.81        175.07         6.16 o                         
   2   3  19         49.29         52.11         2.55 o                         
   3   3  19        323.45        321.51         2.65 o                         
   4   3  19        564.22        472.15         5.18 o                         
  -5   4  19         21.44         21.94         2.43 o                         
  -4   4  19        128.01        118.90         4.60 o                         
  -2   4  19        226.87        221.95         4.67 o                         
  -1   4  19         26.23         26.23         2.89 o                         
   0   4  19          7.94         13.60         2.56 o                         
   1   4  19       1265.81       1243.02        34.00 o                         
   2   4  19         68.04         62.34         2.05 o                         
   3   4  19         40.70         39.39         1.55 o                         
  -4   5  19         96.35         69.53         2.10 o                         
  -3   5  19        508.80        436.76         7.72 o                         
  -2   5  19         74.97         80.71         2.57 o                         
  -1   5  19          0.88         13.04         1.61 o                         
   0   5  19        120.25        118.66         2.19 o                         
   1   5  19         18.99         13.27         1.11 o                         
   2   5  19        244.62        219.70         3.39 o                         
  -6   0  20       1089.26        838.82        26.93 o                         
  -5   0  20         58.20         61.55         2.13 o                         
  -4   0  20        225.33        200.16         3.12 o                         
  -3   0  20        818.70        882.26         7.98 o                         
  -2   0  20        136.80        121.33         3.56 o                         
  -1   0  20         72.59         73.33         3.83 o                         
   0   0  20       2037.24       2258.04        13.85 o                         
   1   0  20        196.30        227.17         4.82 o                         
   2   0  20        816.07        809.92         8.00 o                         
   3   0  20        150.71        197.14         8.64 o                         
   4   0  20        170.05        183.40         3.24 o                         
  -6   1  20         60.70         35.23         3.09 o                         
  -5   1  20         58.57         49.30         1.82 o                         
  -4   1  20       1240.50       1180.13        11.28 o                         
  -3   1  20        161.60        146.60         2.61 o                         
  -2   1  20        665.06        680.18         9.26 o                         
  -1   1  20        300.45        335.62         3.67 o                         
   0   1  20          5.91         10.49         1.96 o                         
   1   1  20       1262.24       1368.49        12.96 o                         
   2   1  20         39.36         43.78         1.75 o                         
   3   1  20        269.76        283.24         3.11 o                         
   4   1  20        228.32        226.29         2.05 o                         
  -5   2  20          0.66          3.79         2.13 o                         
  -4   2  20          1.78          0.81         2.10 o                         
  -3   2  20        175.14        174.13         2.58 o                         
  -2   2  20         99.88         89.94         2.73 o                         
  -1   2  20         81.75         88.74         2.06 o                         
   0   2  20        276.34        258.26         3.90 o                         
   1   2  20         15.06         16.72         1.80 o                         
   2   2  20          1.44          1.71         1.53 o                         
   3   2  20         13.77         19.95         1.20 o                         
  -5   3  20        500.99        384.15         8.43 o                         
  -4   3  20          2.85          3.52         2.48 o                         
  -3   3  20         13.59         15.11         2.64 o                         
  -2   3  20        189.60        183.05         4.92 o                         
  -1   3  20        460.88        454.99         4.46 o                         
   0   3  20        156.00        141.87         3.54 o                         
   1   3  20          7.48         10.60         2.71 o                         
   2   3  20        320.53        361.37         3.49 o                         
   3   3  20        144.41        152.96         3.03 o                         
  -4   4  20        338.39        298.07         4.42 o                         
  -2   4  20         57.77         60.70         2.09 o                         
  -1   4  20        841.04        744.85         4.64 o                         
   0   4  20        137.17        138.05         4.01 o                         
   1   4  20         17.58         20.54         1.37 o                         
   2   4  20         38.88         37.22         1.27 o                         
  -2   5  20        167.30        126.55         2.09 o                         
  -1   5  20        299.47        264.46         2.69 o                         
   0   5  20         66.03         54.66         1.17 o                         
   1   5  20        154.71        112.33         2.27 o                         
  -5   1  21         47.13         37.31         2.81 o                         
  -4   1  21         13.97         22.75         1.63 o                         
  -3   1  21         89.82         83.03         2.22 o                         
  -2   1  21         57.19         56.15         2.02 o                         
  -1   1  21          8.18         13.00         1.93 o                         
   0   1  21         58.53         55.49         2.31 o                         
   1   1  21         71.39         53.43         1.51 o                         
   2   1  21          6.55          8.90         2.88 o                         
   3   1  21         20.61         15.56         1.48 o                         
  -5   2  21         52.43         35.19         2.23 o                         
  -4   2  21        107.62         90.71         3.50 o                         
  -3   2  21        213.40        191.00         3.49 o                         
  -2   2  21         25.28         26.28         1.58 o                         
  -1   2  21        142.83        115.45         1.98 o                         
   0   2  21         21.35         18.00         1.56 o                         
   1   2  21         33.67         36.48         2.34 o                         
   2   2  21         41.75         42.63         3.48 o                         
  -4   3  21        188.39        147.53         3.28 o                         
  -3   3  21        296.36        252.82         3.49 o                         
  -2   3  21         46.33         43.11         1.72 o                         
  -1   3  21         22.91         23.67         2.04 o                         
   0   3  21        191.05        178.39         3.02 o                         
   1   3  21         34.91         37.29         5.13 o                         
   2   3  21          5.13          8.13         1.10 o                         
  -3   4  21         69.43         60.62         2.55 o                         
  -2   4  21        166.85        139.48         2.28 o                         
  -1   4  21        314.30        280.98         2.60 o                         
   0   4  21          5.58          7.77         1.10 o                         
   1   4  21        208.06        167.40         1.70 o                         
  -4   0  22         51.08         34.06         2.17 o                         
  -3   0  22        151.87        119.02         2.88 o                         
  -2   0  22        319.99        311.37         8.27 o                         
  -1   0  22          8.73         11.66         2.11 o                         
   0   0  22       1271.97       1243.93        16.29 o                         
   1   0  22         16.55         14.09         2.28 o                         
   2   0  22        150.59        113.48         2.10 o                         
  -4   1  22        700.46        568.52         4.63 o                         
  -3   1  22         84.38         57.97         2.55 o                         
  -2   1  22         22.93         21.49         1.34 o                         
  -1   1  22        535.02        508.70         4.92 o                         
   0   1  22          1.72          6.20         1.29 o                         
   1   1  22        267.94        234.08         3.45 o                         
   2   1  22        336.45        321.38         3.35 o                         
  -4   2  22         51.98         39.75         3.10 o                         
  -3   2  22         28.85         21.99         1.91 o                         
  -2   2  22          0.81          2.71         2.17 o                         
  -1   2  22          0.69          2.72         1.56 o                         
   0   2  22        526.12        481.39         4.48 o                         
   1   2  22         72.72         55.91         1.43 o                         
   2   2  22        176.33        117.12         2.40 o                         
  -3   3  22        135.74        115.74         6.81 o                         
  -2   3  22        208.05        153.99         8.32 o                         
  -1   3  22         85.93         70.47         1.64 o                         
   0   3  22        111.47         96.59         1.84 o                         
   1   3  22         89.12         65.88         1.59 o                         
  -3   1  23         32.52         30.14         1.81 o                         
  -2   1  23          8.31          4.38         1.36 o                         
  -1   1  23         62.81         47.24         1.70 o                         
   0   1  23         12.26         10.09         1.16 o                         
   1   1  23          9.40         11.31         1.17 o                         
  -2   2  23        150.87        126.53         7.21 o                         
  -1   2  23        215.75        189.88         3.90 o                         
   0   2  23         41.52         38.42         1.34 o                         
                                                                                
